# Supplementary material for: Axonal endoplasmic reticulum tubules control local translation via P180/RRBP1-mediated ribosome interactions
Source: Dev Cell. 2024 Aug 19;59(16):2053–2068.e9. doi: 10.1016/j.devcel.2024.05.005 (PMC11338522; doi:10.1016/j.devcel.2024.05.005)
Supplement: Table S1. Data table containing proteomics data for GFPbio pulldowns in HEK293 cells and rat brain extracts, related to Figures 4 and S4 [file mmc2.xlsx]

## Sheet: General information
Tabs
HEK293	GFPbio vs P180-FL-GFPbio pulldown from HEK293 cells
Brain lysate	GFPbio vs P180-FL-GFPbio pulldown using rat brain extracts
Columns
Accession	Protein Accession numbers from UniProt
Description	description of the protein name, species and gene name
Gene name	Gene name
P180-GFP PSM#	Number of peptide spectrum matches (PSMs) of P180 subtracted by PSMs of GFP
Σcoverage	The percentage of the protein sequence covered by identified peptides combined in both conditions
Σ# Unique Peptides	Number of unique identified peptides per protein in both conditions
Σ# Peptides	Number of identified peptides per protein in both conditions
Σ# PSMs	Number of peptide spectrum matches summed in both conditions
# AAs	Number of amino acids in the protein
MW [kDa]	Molecular weight in kilodalton
calc. pI	Calculated isoelectric point of peptides
score GFP	Sum of ion score in GFP
Coverage GFP	The percentage of the protein sequence covered by identified peptides in GFP
# Peptides GFP	Number of identified peptides per protein in GFP
# PSM GFP	Number of peptide spectrum matches in GFP
Score P180	Sum of ion score in P180-FL
Coverage P180	The percentage of the protein sequence covered by identified peptides combined in P180-FL
# Peptide P180	Number of identified peptides per protein in P180-FL
# PSM P180	Number of peptide spectrum matches in P180-FL

## Sheet: HEK293
Accession	Description	gene name	P180-GFP PSM#	ΣCoverage	Σ# Proteins	Σ# Unique Peptides	Σ# Peptides	Σ# PSMs	# AAs	MW [kDa]	calc. pI	Score GFP	Coverage GFP	# Peptides GFP	# PSM GFP	Score P180	Coverage P180	# Peptides P180	# PSM P180
P28288	ATP-binding cassette sub-family D member 3 OS=Homo sapiens GN=ABCD3 PE=1 SV=1 - [ABCD3_HUMAN]	ABCD3	9	13.81	1	7	7	9	659	75.4276	9.36377					280.805	13.81	7	9
P61221	ATP-binding cassette sub-family E member 1 OS=Homo sapiens GN=ABCE1 PE=1 SV=1 - [ABCE1_HUMAN]	ABCE1	1	1.67	1	1	1	1	599	67.271	8.33838					38.48	1.67	1	1
Q8NE71	ATP-binding cassette sub-family F member 1 OS=Homo sapiens GN=ABCF1 PE=1 SV=2 - [ABCF1_HUMAN]	ABCF1	2	2.84	1	2	2	2	845	95.8665	6.80029					62.34	2.84	2	2
Q9UG63	ATP-binding cassette sub-family F member 2 OS=Homo sapiens GN=ABCF2 PE=1 SV=2 - [ABCF2_HUMAN]	ABCF2	5	6.26	1	3	3	5	623	71.2446	7.37158					99.38	6.26	3	5
Q13085	Acetyl-CoA carboxylase 1 OS=Homo sapiens GN=ACACA PE=1 SV=2 - [ACACA_HUMAN]	ACACA	-109	56.48	1	129	146	609	2346	265.385	6.3667	10031.4	54.56	131	359	7371.51	45.61	107	250
O00763	Acetyl-CoA carboxylase 2 OS=Homo sapiens GN=ACACB PE=1 SV=3 - [ACACB_HUMAN]	ACACB	-22	17.21	1	18	35	100	2458	276.365	6.49365	1610.32	14.24	30	61	1174.41	9.32	18	39
Q9UKV3	Apoptotic chromatin condensation inducer in the nucleus OS=Homo sapiens GN=ACIN1 PE=1 SV=2 - [ACINU_HUMAN]	ACIN1	2	2.24	1	2	2	2	1341	151.771	6.43018					36.99	2.24	2	2
P53396	ATP-citrate synthase OS=Homo sapiens GN=ACLY PE=1 SV=3 - [ACLY_HUMAN]	ACLY	1	0.73	1	1	1	1	1101	120.762	7.32764					38.48	0.73	1	1
O60488	Long-chain-fatty-acid--CoA ligase 4 OS=Homo sapiens GN=ACSL4 PE=1 SV=2 - [ACSL4_HUMAN]	ACSL4	1	2.53	2	1	1	1	711	79.1367	8.38232					29.51	2.53	1	1
P60709	Actin, cytoplasmic 1 OS=Homo sapiens GN=ACTB PE=1 SV=1 - [ACTB_HUMAN]	ACTB	1	54.93	12	17	17	55	375	41.7097	5.47803	684.263	53.33	16	27	819.018	38.4	11	28
P55265	Double-stranded RNA-specific adenosine deaminase OS=Homo sapiens GN=ADAR PE=1 SV=4 - [DSRAD_HUMAN]	ADAR	20	17.62	1	18	18	20	1226	135.981	8.646					479.21	17.62	18	20
Q9UHB7	AF4/FMR2 family member 4 OS=Homo sapiens GN=AFF4 PE=1 SV=1 - [AFF4_HUMAN]	AFF4	1	0.69	1	1	1	1	1163	127.382	9.30518					45.11	0.69	1	1
Q53H12	Acylglycerol kinase, mitochondrial OS=Homo sapiens GN=AGK PE=1 SV=2 - [AGK_HUMAN]	AGK	2	6.16	1	2	2	2	422	47.1074	8.08936					38.33	6.16	2	2
Q9UL18	Protein argonaute-1 OS=Homo sapiens GN=AGO1 PE=1 SV=3 - [AGO1_HUMAN]	AGO1	8	9.8	2	6	7	8	857	97.1521	9.15869					267.72	9.8	7	8
Q9UKV8	Protein argonaute-2 OS=Homo sapiens GN=AGO2 PE=1 SV=3 - [AGO2_HUMAN]	AGO2	9	10.13	1	7	8	9	859	97.1459	9.18799					181.657	10.13	8	9
Q9UPW5	Cytosolic carboxypeptidase 1 OS=Homo sapiens GN=AGTPBP1 PE=1 SV=3 - [CBPC1_HUMAN]	AGTPBP1	1	0.9	1	1	1	1	1226	138.361	6.15088					45.06	0.9	1	1
O95831	Apoptosis-inducing factor 1, mitochondrial OS=Homo sapiens GN=AIFM1 PE=1 SV=1 - [AIFM1_HUMAN]	AIFM1	5	10.11	1	4	5	5	613	66.8589	8.95361					133.42	10.11	5	5
Q12904	Aminoacyl tRNA synthase complex-interacting multifunctional protein 1 OS=Homo sapiens GN=AIMP1 PE=1 SV=2 - [AIMP1_HUMAN]	AIMP1	13	46.47	1	10	10	13	312	34.3311	8.42627					422.873	46.47	10	13
Q13155	Aminoacyl tRNA synthase complex-interacting multifunctional protein 2 OS=Homo sapiens GN=AIMP2 PE=1 SV=2 - [AIMP2_HUMAN]	AIMP2	4	14.37	1	3	3	4	320	35.3263	8.22119					147.78	14.37	3	4
Q92667	A-kinase anchor protein 1, mitochondrial OS=Homo sapiens GN=AKAP1 PE=1 SV=1 - [AKAP1_HUMAN]	AKAP1	5	7.75	1	4	4	5	903	97.2809	4.94482					248.388	7.75	4	5
Q02040	A-kinase anchor protein 17A OS=Homo sapiens GN=AKAP17A PE=1 SV=2 - [AK17A_HUMAN]	AKAP17A	1	1.29	1	1	1	1	695	80.6859	9.72998					35.67	1.29	1	1
P02768	Serum albumin OS=Homo sapiens GN=ALB PE=1 SV=2 - [ALBU_HUMAN]	ALB	-49	46.8	1	29	29	81	609	69.3215	6.27783	1838.77	45.48	27	65	499.119	6.73	6	16
P54886	Delta-1-pyrroline-5-carboxylate synthase OS=Homo sapiens GN=ALDH18A1 PE=1 SV=2 - [P5CS_HUMAN]	ALDH18A1	1	1.76	1	1	1	1	795	87.2475	7.12256					32.76	1.76	1	1
Q6P6C2	RNA demethylase ALKBH5 OS=Homo sapiens GN=ALKBH5 PE=1 SV=2 - [ALKB5_HUMAN]	ALKBH5	1	7.36	1	1	1	1	394	44.2286	9.08545					53.3	7.36	1	1
Q86V81	THO complex subunit 4 OS=Homo sapiens GN=ALYREF PE=1 SV=3 - [THOC4_HUMAN]	ALYREF	3	25.29	1	4	4	5	257	26.8716	11.1509	23.85	3.89	1	1	85.0567	25.29	4	4
P04745	Alpha-amylase 1 OS=Homo sapiens GN=AMY1A PE=1 SV=2 - [AMY1_HUMAN]	AMY1A	-3	8.81	3	3	3	3	511	57.7309	6.93213	111.257	8.81	3	3
O75179	Ankyrin repeat domain-containing protein 17 OS=Homo sapiens GN=ANKRD17 PE=1 SV=3 - [ANR17_HUMAN]	ANKRD17	9	5.19	2	8	8	9	2603	274.088	6.52197					345.827	5.19	8	9
P04083	Annexin A1 OS=Homo sapiens GN=ANXA1 PE=1 SV=2 - [ANXA1_HUMAN]	ANXA1	-2	5.49	1	2	2	2	346	38.69	7.02002	51.65	5.49	2	2
P07355	Annexin A2 OS=Homo sapiens GN=ANXA2 PE=1 SV=2 - [ANXA2_HUMAN]	ANXA2	-12	35.1	2	12	12	12	339	38.5798	7.75244	354.083	35.1	12	12
O94973	AP-2 complex subunit alpha-2 OS=Homo sapiens GN=AP2A2 PE=1 SV=2 - [AP2A2_HUMAN]	AP2A2	2	1.92	2	1	1	2	939	103.895	6.96143					31.11	1.92	1	2
P63010	AP-2 complex subunit beta OS=Homo sapiens GN=AP2B1 PE=1 SV=1 - [AP2B1_HUMAN]	AP2B1	3	2.88	2	3	3	3	937	104.486	5.37646					37.48	2.88	3	3
Q96CW1	AP-2 complex subunit mu OS=Homo sapiens GN=AP2M1 PE=1 SV=2 - [AP2M1_HUMAN]	AP2M1	2	6.67	1	2	2	2	435	49.623	9.53955					41.02	6.67	2	2
O00203	AP-3 complex subunit beta-1 OS=Homo sapiens GN=AP3B1 PE=1 SV=3 - [AP3B1_HUMAN]	AP3B1	1	1.01	1	1	1	1	1094	121.245	6.03662					42.61	1.01	1	1
O14617	AP-3 complex subunit delta-1 OS=Homo sapiens GN=AP3D1 PE=1 SV=1 - [AP3D1_HUMAN]	AP3D1	1	0.95	1	1	1	1	1153	130.076	8.48486					33.3	0.95	1	1
P05090	Apolipoprotein D OS=Homo sapiens GN=APOD PE=1 SV=1 - [APOD_HUMAN]	APOD	-3	16.4	1	3	3	3	189	21.2618	5.14795	55.9791	16.4	3	3
O60306	Intron-binding protein aquarius OS=Homo sapiens GN=AQR PE=1 SV=4 - [AQR_HUMAN]	AQR	1	1.14	1	1	1	1	1485	171.186	6.3667					23.76	1.14	1	1
P48444	Coatomer subunit delta OS=Homo sapiens GN=ARCN1 PE=1 SV=1 - [COPD_HUMAN]	ARCN1	1	2.35	1	1	1	1	511	57.1741	6.21436					39.51	2.35	1	1
P05089	Arginase-1 OS=Homo sapiens GN=ARG1 PE=1 SV=2 - [ARGI1_HUMAN]	ARG1	-2	9.32	1	3	3	4	322	34.7133	7.21045	77.8367	9.32	3	3	28.25	3.42	1	1
Q92974	Rho guanine nucleotide exchange factor 2 OS=Homo sapiens GN=ARHGEF2 PE=1 SV=4 - [ARHG2_HUMAN]	ARHGEF2	5	5.68	1	5	5	5	986	111.473	7.26904					124.296	5.68	5	5
Q66PJ3	ADP-ribosylation factor-like protein 6-interacting protein 4 OS=Homo sapiens GN=ARL6IP4 PE=1 SV=2 - [AR6P4_HUMAN]	ARL6IP4	1	3.56	1	1	1	1	421	44.8882	10.9312					26.41	3.56	1	1
Q13510	Acid ceramidase OS=Homo sapiens GN=ASAH1 PE=1 SV=5 - [ASAH1_HUMAN]	ASAH1	-1	2.78	1	1	1	1	395	44.6308	7.62061	48.45	2.78	1	1
Q9H1I8	Activating signal cointegrator 1 complex subunit 2 OS=Homo sapiens GN=ASCC2 PE=1 SV=3 - [ASCC2_HUMAN]	ASCC2	4	7.66	1	4	4	4	757	86.3063	5.16064					100.6	7.66	4	4
Q8N3C0	Activating signal cointegrator 1 complex subunit 3 OS=Homo sapiens GN=ASCC3 PE=1 SV=3 - [ASCC3_HUMAN]	ASCC3	12	6.4	1	12	12	12	2202	251.301	7.09326					236.552	6.4	12	12
Q12797	Aspartyl/asparaginyl beta-hydroxylase OS=Homo sapiens GN=ASPH PE=1 SV=3 - [ASPH_HUMAN]	ASPH	11	12.53	1	8	8	11	758	85.8095	5.0083					319.78	12.53	8	11
Q8IZT6	Abnormal spindle-like microcephaly-associated protein OS=Homo sapiens GN=ASPM PE=1 SV=2 - [ASPM_HUMAN]	ASPM	4	1.44	1	4	4	4	3477	409.54	10.4478		0			116.03	1.44	4	4
Q2TB18	Protein asteroid homolog 1 OS=Homo sapiens GN=ASTE1 PE=1 SV=1 - [ASTE1_HUMAN]	ASTE1	1	2.06	1	1	1	1	679	77.0435	8.06006					23.5	2.06	1	1
Q9NVI7	ATPase family AAA domain-containing protein 3A OS=Homo sapiens GN=ATAD3A PE=1 SV=2 - [ATD3A_HUMAN]	ATAD3A	45	47.79	1	9	29	47	634	71.3247	8.98291	40.6	1.26	1	1	1196.7	47.79	29	46
Q5T9A4	ATPase family AAA domain-containing protein 3B OS=Homo sapiens GN=ATAD3B PE=1 SV=1 - [ATD3B_HUMAN]	ATAD3B	45	43.52	1	8	28	47	648	72.5273	9.20264	40.6	1.23	1	1	1228.19	43.52	28	46
P05023	Sodium/potassium-transporting ATPase subunit alpha-1 OS=Homo sapiens GN=ATP1A1 PE=1 SV=1 - [AT1A1_HUMAN]	ATP1A1	2	3.03	3	2	2	2	1023	112.824	5.49072					109.79	3.03	2	2
P25705	ATP synthase subunit alpha, mitochondrial OS=Homo sapiens GN=ATP5A1 PE=1 SV=1 - [ATPA_HUMAN]	ATP5A1	12	34.54	1	16	16	18	553	59.7136	9.12939	61.9796	5.97	3	3	455.874	32.73	15	15
P06576	ATP synthase subunit beta, mitochondrial OS=Homo sapiens GN=ATP5B PE=1 SV=3 - [ATPB_HUMAN]	ATP5B	11	29.68	1	11	11	15	529	56.5246	5.40186	62.29	6.24	2	2	475.149	29.68	11	13
P36542	ATP synthase subunit gamma, mitochondrial OS=Homo sapiens GN=ATP5C1 PE=1 SV=1 - [ATPG_HUMAN]	ATP5C1	5	14.77	1	4	4	5	298	32.9753	9.21729					135.828	14.77	4	5
P56134	ATP synthase subunit f, mitochondrial OS=Homo sapiens GN=ATP5J2 PE=1 SV=3 - [ATPK_HUMAN]	ATP5J2	4	25.53	1	2	2	4	94	10.9107	9.67139					138.74	25.53	2	4
P48047	ATP synthase subunit O, mitochondrial OS=Homo sapiens GN=ATP5O PE=1 SV=1 - [ATPO_HUMAN]	ATP5O	3	19.72	1	3	3	3	213	23.2627	9.96436					86.9833	19.72	3	3
P38606	V-type proton ATPase catalytic subunit A OS=Homo sapiens GN=ATP6V1A PE=1 SV=2 - [VATA_HUMAN]	ATP6V1A	1	3.4	1	1	1	1	617	68.2605	5.51611					46.35	3.4	1	1
Q99700	Ataxin-2 OS=Homo sapiens GN=ATXN2 PE=1 SV=2 - [ATX2_HUMAN]	ATXN2	16	14.32	1	12	12	16	1313	140.196	9.56885					707.308	14.32	12	16
Q8WWM7	Ataxin-2-like protein OS=Homo sapiens GN=ATXN2L PE=1 SV=2 - [ATX2L_HUMAN]	ATXN2L	51	29.67	1	26	26	51	1075	113.304	8.5874					1698.63	29.67	26	51
O14965	Aurora kinase A OS=Homo sapiens GN=AURKA PE=1 SV=2 - [AURKA_HUMAN]	AURKA	2	7.69	1	2	2	2	403	45.7808	9.39307					40.08	7.69	2	2
P25311	Zinc-alpha-2-glycoprotein OS=Homo sapiens GN=AZGP1 PE=1 SV=2 - [ZA2G_HUMAN]	AZGP1	-6	25.84	1	7	7	8	298	34.2371	6.04932	151.866	25.84	7	7	68.52	4.03	1	1
Q96L58	Beta-1,3-galactosyltransferase 6 OS=Homo sapiens GN=B3GALT6 PE=1 SV=2 - [B3GT6_HUMAN]	B3GALT6	5	14.29	1	4	4	5	329	37.1143	9.65674					132.207	14.29	4	5
O95816	BAG family molecular chaperone regulator 2 OS=Homo sapiens GN=BAG2 PE=1 SV=1 - [BAG2_HUMAN]	BAG2	4	25.12	1	5	5	6	211	23.7572	6.69775	63.76	4.27	1	1	150.67	20.85	4	5
Q9NRL2	Bromodomain adjacent to zinc finger domain protein 1A OS=Homo sapiens GN=BAZ1A PE=1 SV=2 - [BAZ1A_HUMAN]	BAZ1A	2	1.29	1	2	2	2	1556	178.592	6.59521					71.79	1.29	2	2
P51572	B-cell receptor-associated protein 31 OS=Homo sapiens GN=BCAP31 PE=1 SV=3 - [BAP31_HUMAN]	BCAP31	-1	3.25	1	1	1	1	246	27.974	8.44092	27.38	3.25	1	1
O75934	Pre-mRNA-splicing factor SPF27 OS=Homo sapiens GN=BCAS2 PE=1 SV=1 - [SPF27_HUMAN]	BCAS2	16	50.67	1	11	11	16	225	26.115	5.65576					396.7	50.67	11	16
Q9P287	BRCA2 and CDKN1A-interacting protein OS=Homo sapiens GN=BCCIP PE=1 SV=1 - [BCCIP_HUMAN]	BCCIP	1	2.55	1	1	1	1	314	35.9567	4.61475					31.11	2.55	1	1
Q9NYF8	Bcl-2-associated transcription factor 1 OS=Homo sapiens GN=BCLAF1 PE=1 SV=2 - [BCLF1_HUMAN]	BCLAF1	4	3.7	1	4	4	4	920	106.059	9.979					84.0483	3.7	4	4
P54132	Bloom syndrome protein OS=Homo sapiens GN=BLM PE=1 SV=1 - [BLM_HUMAN]	BLM	7	6.49	1	6	6	7	1417	158.901	7.48877					292.206	6.49	6	7
Q13867	Bleomycin hydrolase OS=Homo sapiens GN=BLMH PE=1 SV=1 - [BLMH_HUMAN]	BLMH	-1	1.98	1	1	1	1	455	52.528	6.26514	25.02	1.98	1	1
Q14692	Ribosome biogenesis protein BMS1 homolog OS=Homo sapiens GN=BMS1 PE=1 SV=1 - [BMS1_HUMAN]	BMS1	10	8.27	1	10	10	10	1282	145.716	6.44287					325.396	8.27	10	10
Q14137	Ribosome biogenesis protein BOP1 OS=Homo sapiens GN=BOP1 PE=1 SV=2 - [BOP1_HUMAN]	BOP1	5	3.62	1	2	2	5	746	83.5772	6.18896					110.74	3.62	2	5
Q9NP55	BPI fold-containing family A member 1 OS=Homo sapiens GN=BPIFA1 PE=1 SV=1 - [BPIA1_HUMAN]	BPIFA1	-1	5.47	1	1	1	1	256	26.6959	5.75732	32.04	5.47	1	1
Q8TDL5	BPI fold-containing family B member 1 OS=Homo sapiens GN=BPIFB1 PE=1 SV=1 - [BPIB1_HUMAN]	BPIFB1	-1	2.69	1	1	1	1	484	52.4085	7.2251	68.24	2.69	1	1		0
Q7Z569	BRCA1-associated protein OS=Homo sapiens GN=BRAP PE=1 SV=2 - [BRAP_HUMAN]	BRAP	3	5.91	1	3	3	3	592	67.2612	5.92236					88.24	5.91	3	3
Q8TDN6	Ribosome biogenesis protein BRX1 homolog OS=Homo sapiens GN=BRIX1 PE=1 SV=2 - [BRX1_HUMAN]	BRIX1	3	12.75	1	3	3	3	353	41.3749	9.92041					45.7222	12.75	3	3
P35613	Basigin OS=Homo sapiens GN=BSG PE=1 SV=2 - [BASI_HUMAN]	BSG	1	3.64	1	1	1	1	385	42.1741	5.65576					49.26	3.64	1	1
Q9UPA5	Protein bassoon OS=Homo sapiens GN=BSN PE=1 SV=4 - [BSN_HUMAN]	BSN	1	0.23	1	1	1	1	3926	416.214	7.54736		0			31.4	0.23	1	1
P20290	Transcription factor BTF3 OS=Homo sapiens GN=BTF3 PE=1 SV=1 - [BTF3_HUMAN]	BTF3	6	36.89	1	4	4	6	206	22.1544	9.37842					331.093	36.89	4	6
O43684	Mitotic checkpoint protein BUB3 OS=Homo sapiens GN=BUB3 PE=1 SV=1 - [BUB3_HUMAN]	BUB3	3	9.15	1	3	3	3	328	37.1312	6.84424					38.5646	9.15	3	3
Q13895	Bystin OS=Homo sapiens GN=BYSL PE=1 SV=3 - [BYST_HUMAN]	BYSL	2	6.18	1	2	2	2	437	49.57	8.11865					30.16	6.18	2	2
E9PRG8	Uncharacterized protein C11orf98 OS=Homo sapiens GN=C11orf98 PE=4 SV=1 - [CK098_HUMAN]	C11orf98	3	17.21	3	2	3	3	122	13.7897	11.6929					97.3034	17.21	3	3
Q96C57	Uncharacterized protein C12orf43 OS=Homo sapiens GN=C12orf43 PE=1 SV=2 - [CL043_HUMAN]	C12orf43	1	3.82	1	1	1	1	262	28.1535	9.42236					30.33	3.82	1	1
Q9Y224	UPF0568 protein C14orf166 OS=Homo sapiens GN=C14orf166 PE=1 SV=1 - [CN166_HUMAN]	C14orf166	32	63.52	2	17	17	38	244	28.0507	6.65381	54.9	13.52	3	3	965.653	60.25	16	35
Q32NC0	UPF0711 protein C18orf21 OS=Homo sapiens GN=C18orf21 PE=1 SV=1 - [CR021_HUMAN]	C18orf21	1	3.18	1	1	1	1	220	24.811	10.2573					22.61	3.18	1	1
Q6ZSJ8	Uncharacterized protein C1orf122 OS=Homo sapiens GN=C1orf122 PE=4 SV=2 - [CA122_HUMAN]	C1orf122	1	10	1	1	1	1	110	11.4638	6.72705					58.05	10	1	1
Q07021	Complement component 1 Q subcomponent-binding protein, mitochondrial OS=Homo sapiens GN=C1QBP PE=1 SV=1 - [C1QBP_HUMAN]	C1QBP	11	24.47	1	6	6	11	282	31.3426	4.84326					394.908	24.47	6	11
Q6ZMU1	Putative protein C3P1 OS=Homo sapiens GN=C3P1 PE=5 SV=3 - [C3P1_HUMAN]	C3P1	1	1.93	1	1	1	1	363	40.1711	6.78564					32.93	1.93	1	1
Q9BRJ6	Uncharacterized protein C7orf50 OS=Homo sapiens GN=C7orf50 PE=1 SV=1 - [CG050_HUMAN]	C7orf50	13	43.3	1	7	7	13	194	22.0698	9.64209					412.777	43.3	7	13
Q9H7E9	UPF0488 protein C8orf33 OS=Homo sapiens GN=C8orf33 PE=1 SV=1 - [CH033_HUMAN]	C8orf33	7	23.14	1	5	5	7	229	24.9769	9.94971					111.971	23.14	5	7
Q9HB71	Calcyclin-binding protein OS=Homo sapiens GN=CACYBP PE=1 SV=2 - [CYBP_HUMAN]	CACYBP	2	13.6	1	2	2	2	228	26.1936	8.25049					71.27	13.6	2	2
P62158	Calmodulin OS=Homo sapiens GN=CALM1 PE=1 SV=2 - [CALM_HUMAN]	CALM1	-1	11.41	1	1	1	1	149	16.8268	4.22119	36.39	11.41	1	1
Q9NZT1	Calmodulin-like protein 5 OS=Homo sapiens GN=CALML5 PE=1 SV=2 - [CALL5_HUMAN]	CALML5	-2	21.23	1	2	2	2	146	15.8828	4.43701	45.78	21.23	2	2
P27824	Calnexin OS=Homo sapiens GN=CANX PE=1 SV=2 - [CALX_HUMAN]	CANX	3	6.25	1	3	3	3	592	67.5259	4.60205					87.2567	6.25	3	3
Q96L46	Calpain small subunit 2 OS=Homo sapiens GN=CAPNS2 PE=2 SV=2 - [CPNS2_HUMAN]	CAPNS2	-1	2.82	2	1	1	1	248	27.6427	5.73193	45.87	2.82	1	1
Q14444	Caprin-1 OS=Homo sapiens GN=CAPRIN1 PE=1 SV=2 - [CAPR1_HUMAN]	CAPRIN1	81	38.65	1	27	27	85	709	78.318	5.24951	83.16	3.24	2	2	2669.52	38.65	27	83
P52907	F-actin-capping protein subunit alpha-1 OS=Homo sapiens GN=CAPZA1 PE=1 SV=3 - [CAZA1_HUMAN]	CAPZA1	2	8.74	2	2	2	2	286	32.9023	5.69385					77.9864	8.74	2	2
P47756	F-actin-capping protein subunit beta OS=Homo sapiens GN=CAPZB PE=1 SV=4 - [CAPZB_HUMAN]	CAPZB	0	7.22	1	2	2	2	277	31.3308	5.59229	47.08	3.61	1	1	28	3.61	1	1
O15234	Protein CASC3 OS=Homo sapiens GN=CASC3 PE=1 SV=2 - [CASC3_HUMAN]	CASC3	2	2.99	1	2	2	2	703	76.2315	6.48096					80.2627	2.99	2	2
P31944	Caspase-14 OS=Homo sapiens GN=CASP14 PE=1 SV=2 - [CASPE_HUMAN]	CASP14	-9	30.58	1	7	7	11	242	27.662	5.57959	189.116	30.58	7	10	44.52	4.55	1	1
P04040	Catalase OS=Homo sapiens GN=CAT PE=1 SV=3 - [CATA_HUMAN]	CAT	-2	3.8	1	2	2	2	527	59.7188	7.38623	64.78	3.8	2	2
Q13185	Chromobox protein homolog 3 OS=Homo sapiens GN=CBX3 PE=1 SV=4 - [CBX3_HUMAN]	CBX3	2	29.51	2	5	5	8	183	20.7984	5.32568	70.9667	13.11	2	3	197.9	23.5	4	5
P45973	Chromobox protein homolog 5 OS=Homo sapiens GN=CBX5 PE=1 SV=1 - [CBX5_HUMAN]	CBX5	-1	4.19	1	1	1	1	191	22.2111	5.85889	30.34	4.19	1	1
Q8N163	Cell cycle and apoptosis regulator protein 2 OS=Homo sapiens GN=CCAR2 PE=1 SV=2 - [CCAR2_HUMAN]	CCAR2	1	1.52	1	1	1	1	923	102.838	5.22412					52.15	1.52	1	1
Q96CT7	Coiled-coil domain-containing protein 124 OS=Homo sapiens GN=CCDC124 PE=1 SV=1 - [CC124_HUMAN]	CCDC124	12	39.91	1	8	8	12	223	25.8196	9.53955					306.024	39.91	8	12
Q6PK04	Coiled-coil domain-containing protein 137 OS=Homo sapiens GN=CCDC137 PE=1 SV=1 - [CC137_HUMAN]	CCDC137	7	27.68	1	6	6	7	289	33.2111	10.9312					137.647	27.68	6	7
Q96A33	Coiled-coil domain-containing protein 47 OS=Homo sapiens GN=CCDC47 PE=1 SV=1 - [CCD47_HUMAN]	CCDC47	3	7.45	1	3	3	3	483	55.8383	4.86865					104.325	7.45	3	3
Q9H6F5	Coiled-coil domain-containing protein 86 OS=Homo sapiens GN=CCDC86 PE=1 SV=1 - [CCD86_HUMAN]	CCDC86	3	7.78	1	3	3	3	360	40.2113	10.3306					45.1498	7.78	3	3
P14635	G2/mitotic-specific cyclin-B1 OS=Homo sapiens GN=CCNB1 PE=1 SV=1 - [CCNB1_HUMAN]	CCNB1	2	7.85	1	2	2	2	433	48.3061	7.47412					68.97	7.85	2	2
O60563	Cyclin-T1 OS=Homo sapiens GN=CCNT1 PE=1 SV=1 - [CCNT1_HUMAN]	CCNT1	1	1.65	1	1	1	1	726	80.6345	8.77783					36.45	1.65	1	1
P78371	T-complex protein 1 subunit beta OS=Homo sapiens GN=CCT2 PE=1 SV=4 - [TCPB_HUMAN]	CCT2	12	27.29	1	10	10	16	535	57.4521	6.45557	49.49	5.05	2	2	559.798	25.05	9	14
P49368	T-complex protein 1 subunit gamma OS=Homo sapiens GN=CCT3 PE=1 SV=4 - [TCPG_HUMAN]	CCT3	9	18.35	1	7	7	9	545	60.4953	6.49365					246.117	18.35	7	9
P50991	T-complex protein 1 subunit delta OS=Homo sapiens GN=CCT4 PE=1 SV=4 - [TCPD_HUMAN]	CCT4	9	29.13	1	10	10	13	539	57.8878	7.82568	40.12	2.6	2	2	268.008	27.64	9	11
P48643	T-complex protein 1 subunit epsilon OS=Homo sapiens GN=CCT5 PE=1 SV=1 - [TCPE_HUMAN]	CCT5	1	4.44	1	3	3	3	541	59.6328	5.65576	47.77	1.85	1	1	41.94	2.59	2	2
P40227	T-complex protein 1 subunit zeta OS=Homo sapiens GN=CCT6A PE=1 SV=3 - [TCPZ_HUMAN]	CCT6A	10	31.45	2	14	14	18	531	57.9876	6.68311	110.074	7.72	4	4	331.983	27.68	12	14
Q99832	T-complex protein 1 subunit eta OS=Homo sapiens GN=CCT7 PE=1 SV=2 - [TCPH_HUMAN]	CCT7	7	18.05	1	8	8	13	543	59.3289	7.6499	67.2557	4.24	3	3	219.094	15.1	6	10
P50990	T-complex protein 1 subunit theta OS=Homo sapiens GN=CCT8 PE=1 SV=4 - [TCPQ_HUMAN]	CCT8	4	22.45	1	11	11	12	548	59.5825	5.60498	95.35	7.48	4	4	268.09	17.15	8	8
O15446	DNA-directed RNA polymerase I subunit RPA34 OS=Homo sapiens GN=CD3EAP PE=1 SV=1 - [RPA34_HUMAN]	CD3EAP	1	2.35	1	1	1	1	510	54.9514	8.51416					48.13	2.35	1	1
Q99459	Cell division cycle 5-like protein OS=Homo sapiens GN=CDC5L PE=1 SV=2 - [CDC5L_HUMAN]	CDC5L	38	47.63	1	27	27	38	802	92.1937	8.17725					1350.6	47.63	27	38
Q99741	Cell division control protein 6 homolog OS=Homo sapiens GN=CDC6 PE=1 SV=1 - [CDC6_HUMAN]	CDC6	1	1.96	1	1	1	1	560	62.6805	9.5835		0			33.64	1.96	1	1
Q6P1J9	Parafibromin OS=Homo sapiens GN=CDC73 PE=1 SV=1 - [CDC73_HUMAN]	CDC73	6	11.3	1	5	5	6	531	60.5391	9.61279					88.42	11.3	5	6
Q53HL2	Borealin OS=Homo sapiens GN=CDCA8 PE=1 SV=2 - [BOREA_HUMAN]	CDCA8	1	4.29	1	1	1	1	280	31.3038	9.86182					54.97	4.29	1	1
P06493	Cyclin-dependent kinase 1 OS=Homo sapiens GN=CDK1 PE=1 SV=3 - [CDK1_HUMAN]	CDK1	1	6.4	27	1	2	3	297	34.0739	8.39697	24.52	2.69	1	1	34.46	6.4	2	2
P50750	Cyclin-dependent kinase 9 OS=Homo sapiens GN=CDK9 PE=1 SV=3 - [CDK9_HUMAN]	CDK9	1	5.91	27	1	2	3	372	42.7502	8.79248	24.52	2.15	1	1	59.68	5.91	2	2
Q5VV42	Threonylcarbamoyladenosine tRNA methylthiotransferase OS=Homo sapiens GN=CDKAL1 PE=1 SV=1 - [CDKAL_HUMAN]	CDKAL1	1	2.07	1	1	1	1	579	65.0701	7.45947					42.91	2.07	1	1
Q03701	CCAAT/enhancer-binding protein zeta OS=Homo sapiens GN=CEBPZ PE=1 SV=3 - [CEBPZ_HUMAN]	CEBPZ	1	1.04	1	1	1	1	1054	120.898	5.93506					67.58	1.04	1	1
Q02224	Centromere-associated protein E OS=Homo sapiens GN=CENPE PE=1 SV=2 - [CENPE_HUMAN]	CENPE	9	3.63	2	8	8	9	2701	316.219	5.64307		0			169.783	3.63	8	9
Q7L2Z9	Centromere protein Q OS=Homo sapiens GN=CENPQ PE=1 SV=1 - [CENPQ_HUMAN]	CENPQ	1	5.97	1	1	1	1	268	30.5761	9.42236					41.25	5.97	1	1
Q71F23	Centromere protein U OS=Homo sapiens GN=CENPU PE=1 SV=1 - [CENPU_HUMAN]	CENPU	3	10.53	1	3	3	3	418	47.4925	9.12939		0			136.193	10.53	3	3
Q5SW79	Centrosomal protein of 170 kDa OS=Homo sapiens GN=CEP170 PE=1 SV=1 - [CE170_HUMAN]	CEP170	2	1.07	1	2	2	2	1584	175.187	7.10791					61.7477	1.07	2	2
P41208	Centrin-2 OS=Homo sapiens GN=CETN2 PE=1 SV=1 - [CETN2_HUMAN]	CETN2	1	7.56	1	1	1	1	172	19.7259	4.99561					66.48	7.56	1	1
P23528	Cofilin-1 OS=Homo sapiens GN=CFL1 PE=1 SV=3 - [COF1_HUMAN]	CFL1	0	6.63	2	1	1	2	166	18.4907	8.08936	49.7	6.63	1	1	31.48	6.63	1	1
Q9UFW8	CGG triplet repeat-binding protein 1 OS=Homo sapiens GN=CGGBP1 PE=1 SV=2 - [CGBP1_HUMAN]	CGGBP1	1	5.99	1	1	1	1	167	18.8086	8.95361					23.43	5.99	1	1
Q13112	Chromatin assembly factor 1 subunit B OS=Homo sapiens GN=CHAF1B PE=1 SV=1 - [CAF1B_HUMAN]	CHAF1B	1	1.97	1	1	1	1	559	61.4542	7.50342					48.75	1.97	1	1
O14646	Chromodomain-helicase-DNA-binding protein 1 OS=Homo sapiens GN=CHD1 PE=1 SV=2 - [CHD1_HUMAN]	CHD1	1	0.58	1	1	1	1	1710	196.567	7.13721		0			38.44	0.58	1	1
Q86WJ1	Chromodomain-helicase-DNA-binding protein 1-like OS=Homo sapiens GN=CHD1L PE=1 SV=2 - [CHD1L_HUMAN]	CHD1L	1	1.11	1	1	1	1	897	100.921	6.90283					31.39	1.11	1	1
Q14839	Chromodomain-helicase-DNA-binding protein 4 OS=Homo sapiens GN=CHD4 PE=1 SV=2 - [CHD4_HUMAN]	CHD4	1	0.47	3	1	1	1	1912	217.867	5.85889					29.67	0.47	1	1
Q8IWX8	Calcium homeostasis endoplasmic reticulum protein OS=Homo sapiens GN=CHERP PE=1 SV=3 - [CHERP_HUMAN]	CHERP	1	1.31	1	1	1	1	916	103.637	9.0415					52.14	1.31	1	1
Q86X52	Chondroitin sulfate synthase 1 OS=Homo sapiens GN=CHSY1 PE=1 SV=3 - [CHSS1_HUMAN]	CHSY1	1	0.75	2	1	1	1	802	91.7257	9.23193					34.6	0.75	1	1
Q9Y3Y2	Chromatin target of PRMT1 protein OS=Homo sapiens GN=CHTOP PE=1 SV=2 - [CHTOP_HUMAN]	CHTOP	4	16.94	1	3	3	4	248	26.3803	12.2349					140.08	16.94	3	4
Q8WWK9	Cytoskeleton-associated protein 2 OS=Homo sapiens GN=CKAP2 PE=1 SV=1 - [CKAP2_HUMAN]	CKAP2	6	12.45	1	6	6	6	683	76.9389	9.40771					170.241	12.45	6	6
Q07065	Cytoskeleton-associated protein 4 OS=Homo sapiens GN=CKAP4 PE=1 SV=2 - [CKAP4_HUMAN]	CKAP4	29	49.34	1	25	25	41	602	65.9827	5.92236	219.623	11.96	6	6	1389.35	45.85	23	35
Q14008	Cytoskeleton-associated protein 5 OS=Homo sapiens GN=CKAP5 PE=1 SV=3 - [CKAP5_HUMAN]	CKAP5	19	11.86	1	18	18	19	2032	225.352	7.79639					476.556	11.86	18	19
Q00610	Clathrin heavy chain 1 OS=Homo sapiens GN=CLTC PE=1 SV=5 - [CLH1_HUMAN]	CLTC	4	3.58	2	4	4	4	1675	191.493	5.69385		0			93.93	3.58	4	4
O75153	Clustered mitochondria protein homolog OS=Homo sapiens GN=CLUH PE=1 SV=2 - [CLU_HUMAN]	CLUH	6	4.13	1	6	6	6	1309	146.577	6.12549					110.848	4.13	6	6
Q8NFW8	N-acylneuraminate cytidylyltransferase OS=Homo sapiens GN=CMAS PE=1 SV=2 - [NEUA_HUMAN]	CMAS	9	19.12	1	5	5	9	434	48.3487	7.92822					255.492	19.12	5	9
A5YKK6	CCR4-NOT transcription complex subunit 1 OS=Homo sapiens GN=CNOT1 PE=1 SV=2 - [CNOT1_HUMAN]	CNOT1	26	10.52	2	21	21	26	2376	266.768	7.10791					658.515	10.52	21	26
Q9H9A5	CCR4-NOT transcription complex subunit 10 OS=Homo sapiens GN=CNOT10 PE=1 SV=1 - [CNO10_HUMAN]	CNOT10	1	0.94	1	1	1	1	744	82.2575	7.78174					35.99	0.94	1	1
Q9NZN8	CCR4-NOT transcription complex subunit 2 OS=Homo sapiens GN=CNOT2 PE=1 SV=1 - [CNOT2_HUMAN]	CNOT2	5	6.67	1	3	3	5	540	59.6999	7.66455					159.58	6.67	3	5
O75175	CCR4-NOT transcription complex subunit 3 OS=Homo sapiens GN=CNOT3 PE=1 SV=1 - [CNOT3_HUMAN]	CNOT3	7	9.43	1	6	6	7	753	81.8217	6.20166					183.983	9.43	6	7
Q96LI5	CCR4-NOT transcription complex subunit 6-like OS=Homo sapiens GN=CNOT6L PE=1 SV=2 - [CNO6L_HUMAN]	CNOT6L	1	1.8	2	1	1	1	555	62.961	6.7417					54.15	1.8	1	1
Q9UIV1	CCR4-NOT transcription complex subunit 7 OS=Homo sapiens GN=CNOT7 PE=1 SV=3 - [CNOT7_HUMAN]	CNOT7	2	7.37	1	2	2	2	285	32.7239	4.84326					63.37	7.37	2	2
Q9UFF9	CCR4-NOT transcription complex subunit 8 OS=Homo sapiens GN=CNOT8 PE=1 SV=1 - [CNOT8_HUMAN]	CNOT8	1	3.77	1	1	1	1	292	33.5185	4.80518					56.75	3.77	1	1
P38432	Coilin OS=Homo sapiens GN=COIL PE=1 SV=1 - [COIL_HUMAN]	COIL	3	6.08	1	3	3	3	576	62.5699	9.0708					78.7667	6.08	3	3
P53621	Coatomer subunit alpha OS=Homo sapiens GN=COPA PE=1 SV=2 - [COPA_HUMAN]	COPA	3	2.78	1	2	3	3	1224	138.258	7.66455					92.1467	2.78	3	3
Q9UBF2	Coatomer subunit gamma-2 OS=Homo sapiens GN=COPG2 PE=1 SV=1 - [COPG2_HUMAN]	COPG2	1	1.38	2	1	1	1	871	97.5596	5.80811					56.11	1.38	1	1
P00450	Ceruloplasmin OS=Homo sapiens GN=CP PE=1 SV=1 - [CERU_HUMAN]	CP	-8	6.95	1	6	6	10	1065	122.128	5.71924	221.844	6.95	6	9	21.44	1.97	1	1
Q9UI42	Carboxypeptidase A4 OS=Homo sapiens GN=CPA4 PE=1 SV=2 - [CBPA4_HUMAN]	CPA4	-1	2.38	1	1	1	1	421	47.3217	6.69775	47.06	2.38	1	1
Q7Z5Q1	Cytoplasmic polyadenylation element-binding protein 2 OS=Homo sapiens GN=CPEB2 PE=2 SV=3 - [CPEB2_HUMAN]	CPEB2	1	2.72	3	1	1	1	589	64.9028	7.21045					108.44	2.72	1	1
O75131	Copine-3 OS=Homo sapiens GN=CPNE3 PE=1 SV=1 - [CPNE3_HUMAN]	CPNE3	2	4.66	1	2	2	2	537	60.0921	5.84619					87.78	4.66	2	2
Q10570	Cleavage and polyadenylation specificity factor subunit 1 OS=Homo sapiens GN=CPSF1 PE=1 SV=2 - [CPSF1_HUMAN]	CPSF1	2	1.52	1	2	2	2	1443	160.782	6.40479		0			68.09	1.52	2	2
P46109	Crk-like protein OS=Homo sapiens GN=CRKL PE=1 SV=1 - [CRKL_HUMAN]	CRKL	1	3.63	1	1	1	1	303	33.7559	6.7417					31.36	3.63	1	1
Q9BZJ0	Crooked neck-like protein 1 OS=Homo sapiens GN=CRNKL1 PE=1 SV=4 - [CRNL1_HUMAN]	CRNKL1	1	1.53	1	1	1	1	848	100.389	8.00146					59.89	1.53	1	1
O75534	Cold shock domain-containing protein E1 OS=Homo sapiens GN=CSDE1 PE=1 SV=2 - [CSDE1_HUMAN]	CSDE1	9	11.78	1	8	8	9	798	88.8289	6.25244					264.217	11.78	8	9
P55060	Exportin-2 OS=Homo sapiens GN=CSE1L PE=1 SV=3 - [XPO2_HUMAN]	CSE1L	1	1.75	1	1	1	1	971	110.346	5.77002		0			71.42	1.75	1	1
P05814	Beta-casein OS=Homo sapiens GN=CSN2 PE=1 SV=4 - [CASB_HUMAN]	CSN2	-1	6.19	1	1	1	1	226	25.3658	5.78271	34.61	6.19	1	1
P68400	Casein kinase II subunit alpha OS=Homo sapiens GN=CSNK2A1 PE=1 SV=1 - [CSK21_HUMAN]	CSNK2A1	1	4.6	2	1	1	1	391	45.1148	7.73779					43.35	4.6	1	1
P19784	Casein kinase II subunit alpha' OS=Homo sapiens GN=CSNK2A2 PE=1 SV=1 - [CSK22_HUMAN]	CSNK2A2	1	3.71	1	1	1	1	350	41.1871	8.55811					44.5	3.71	1	1
P01036	Cystatin-S OS=Homo sapiens GN=CST4 PE=1 SV=3 - [CYTS_HUMAN]	CST4	-2	13.48	3	2	2	2	141	16.204	5.021	38.04	13.48	2	2
Q15828	Cystatin-M OS=Homo sapiens GN=CST6 PE=1 SV=1 - [CYTM_HUMAN]	CST6	-1	7.38	1	1	1	1	149	16.5004	8.08936	27.45	7.38	1	1
P01040	Cystatin-A OS=Homo sapiens GN=CSTA PE=1 SV=1 - [CYTA_HUMAN]	CSTA	-3	52.04	1	3	3	5	98	10.9997	5.50342	118.33	52.04	3	4	30.93	12.24	1	1
P04080	Cystatin-B OS=Homo sapiens GN=CSTB PE=1 SV=2 - [CYTB_HUMAN]	CSTB	-1	12.24	1	1	1	1	98	11.1326	7.56201	22.78	12.24	1	1
P35222	Catenin beta-1 OS=Homo sapiens GN=CTNNB1 PE=1 SV=1 - [CTNB1_HUMAN]	CTNNB1	-1	4.35	1	1	3	3	781	85.4422	5.85889	103.69	3.46	2	2	35.56	0.9	1	1
O60716	Catenin delta-1 OS=Homo sapiens GN=CTNND1 PE=1 SV=1 - [CTND1_HUMAN]	CTNND1	2	2.27	1	2	2	2	968	108.103	6.22705					62.41	2.27	2	2
Q6PD62	RNA polymerase-associated protein CTR9 homolog OS=Homo sapiens GN=CTR9 PE=1 SV=1 - [CTR9_HUMAN]	CTR9	2	1.28	1	2	2	2	1173	133.42	6.771					46.66	1.28	2	2
P10619	Lysosomal protective protein OS=Homo sapiens GN=CTSA PE=1 SV=2 - [PPGB_HUMAN]	CTSA	-1	2.71	1	1	1	1	480	54.4311	6.60986	80.87	2.71	1	1
P07858	Cathepsin B OS=Homo sapiens GN=CTSB PE=1 SV=3 - [CATB_HUMAN]	CTSB	-1	5.01	1	1	1	1	339	37.7968	6.30322	22.78	5.01	1	1
P07339	Cathepsin D OS=Homo sapiens GN=CTSD PE=1 SV=1 - [CATD_HUMAN]	CTSD	-13	25.73	1	9	9	15	412	44.5236	6.53662	263.012	25.73	9	14	23.66	4.37	1	1
Q13616	Cullin-1 OS=Homo sapiens GN=CUL1 PE=1 SV=2 - [CUL1_HUMAN]	CUL1	8	13.79	1	8	8	8	776	89.622	8.00146		0			186.428	13.79	8	8
Q13618	Cullin-3 OS=Homo sapiens GN=CUL3 PE=1 SV=2 - [CUL3_HUMAN]	CUL3	1	1.95	1	1	1	1	768	88.8735	8.48486					69.11	1.95	1	1
Q9H5V9	UPF0428 protein CXorf56 OS=Homo sapiens GN=CXorf56 PE=1 SV=1 - [CX056_HUMAN]	CXorf56	1	4.95	1	1	1	1	222	25.608	8.73389					53.05	4.95	1	1
P08574	Cytochrome c1, heme protein, mitochondrial OS=Homo sapiens GN=CYC1 PE=1 SV=3 - [CY1_HUMAN]	CYC1	2	8.62	1	2	2	2	325	35.399	8.99756					39.3	8.62	2	2
P51398	28S ribosomal protein S29, mitochondrial OS=Homo sapiens GN=DAP3 PE=1 SV=1 - [RT29_HUMAN]	DAP3	1	3.77	1	1	1	1	398	45.5376	8.88037					43.38	3.77	1	1
P14868	Aspartate--tRNA ligase, cytoplasmic OS=Homo sapiens GN=DARS PE=1 SV=2 - [SYDC_HUMAN]	DARS	26	46.11	1	18	18	26	501	57.1	6.55127					720.282	46.11	18	26
Q6PI48	Aspartate--tRNA ligase, mitochondrial OS=Homo sapiens GN=DARS2 PE=1 SV=1 - [SYDM_HUMAN]	DARS2	1	1.4	1	1	1	1	645	73.5161	8.01611					31.63	1.4	1	1
Q96EP5	DAZ-associated protein 1 OS=Homo sapiens GN=DAZAP1 PE=1 SV=1 - [DAZP1_HUMAN]	DAZAP1	1	3.93	1	1	1	1	407	43.3561	8.55811					56.08	3.93	1	1
P11182	Lipoamide acyltransferase component of branched-chain alpha-keto acid dehydrogenase complex, mitochondrial OS=Homo sapiens GN=DBT PE=1 SV=3 - [ODB2_HUMAN]	DBT	31	40.04	1	20	20	61	482	53.4529	8.51416	384.918	24.9	12	15	1290.77	38.17	18	46
P81605	Dermcidin OS=Homo sapiens GN=DCD PE=1 SV=2 - [DCD_HUMAN]	DCD	-6	47.27	1	6	6	12	110	11.2768	6.53662	157.811	34.55	5	9	124.057	32.73	3	3
Q9NPI6	mRNA-decapping enzyme 1A OS=Homo sapiens GN=DCP1A PE=1 SV=2 - [DCP1A_HUMAN]	DCP1A	2	4.47	1	2	2	2	582	63.2702	6.25244					89.9128	4.47	2	2
Q16531	DNA damage-binding protein 1 OS=Homo sapiens GN=DDB1 PE=1 SV=1 - [DDB1_HUMAN]	DDB1	1	1.75	1	1	1	1	1140	126.887	5.26221					39.56	1.75	1	1
P39656	Dolichyl-diphosphooligosaccharide--protein glycosyltransferase 48 kDa subunit OS=Homo sapiens GN=DDOST PE=1 SV=4 - [OST48_HUMAN]	DDOST	1	1.97	1	1	1	1	456	50.769	6.55127					52.21	1.97	1	1
Q96HY6	DDRGK domain-containing protein 1 OS=Homo sapiens GN=DDRGK1 PE=1 SV=2 - [DDRGK_HUMAN]	DDRGK1	2	10.51	1	2	2	2	314	35.5895	5.12256					119.098	10.51	2	2
Q92499	ATP-dependent RNA helicase DDX1 OS=Homo sapiens GN=DDX1 PE=1 SV=2 - [DDX1_HUMAN]	DDX1	39	39.59	1	29	29	47	740	82.3798	7.2251	74.5	7.57	4	4	1131.46	39.59	28	43
Q13206	Probable ATP-dependent RNA helicase DDX10 OS=Homo sapiens GN=DDX10 PE=1 SV=2 - [DDX10_HUMAN]	DDX10	1	2.17	1	1	1	1	875	100.825	8.63135					44.2	2.17	1	1
Q92841	Probable ATP-dependent RNA helicase DDX17 OS=Homo sapiens GN=DDX17 PE=1 SV=2 - [DDX17_HUMAN]	DDX17	31	32.65	1	19	24	43	729	80.222	8.26514	122.043	5.49	4	6	1050.43	30.04	22	37
Q9NVP1	ATP-dependent RNA helicase DDX18 OS=Homo sapiens GN=DDX18 PE=1 SV=2 - [DDX18_HUMAN]	DDX18	8	11.19	1	7	7	8	670	75.3594	9.49561					284.088	11.19	7	8
Q9UHI6	Probable ATP-dependent RNA helicase DDX20 OS=Homo sapiens GN=DDX20 PE=1 SV=2 - [DDX20_HUMAN]	DDX20	6	7.28	1	6	6	6	824	92.1825	6.94678					195.775	7.28	6	6
Q9NR30	Nucleolar RNA helicase 2 OS=Homo sapiens GN=DDX21 PE=1 SV=5 - [DDX21_HUMAN]	DDX21	100	56.45	1	43	45	104	783	87.2904	9.27588	50.58	2.55	2	2	3070.81	56.45	45	102
Q9BUQ8	Probable ATP-dependent RNA helicase DDX23 OS=Homo sapiens GN=DDX23 PE=1 SV=3 - [DDX23_HUMAN]	DDX23	2	2.44	1	2	2	2	820	95.5239	9.5542					29.63	2.44	2	2
Q9GZR7	ATP-dependent RNA helicase DDX24 OS=Homo sapiens GN=DDX24 PE=1 SV=1 - [DDX24_HUMAN]	DDX24	24	25.15	1	18	18	24	859	96.2715	9.05615					712.299	25.15	18	24
Q96GQ7	Probable ATP-dependent RNA helicase DDX27 OS=Homo sapiens GN=DDX27 PE=1 SV=2 - [DDX27_HUMAN]	DDX27	4	5.15	1	4	4	4	796	89.7792	9.27588					94.0633	5.15	4	4
Q9NUL7	Probable ATP-dependent RNA helicase DDX28 OS=Homo sapiens GN=DDX28 PE=1 SV=2 - [DDX28_HUMAN]	DDX28	4	9.44	1	4	4	4	540	59.5445	10.4185					102.42	9.44	4	4
Q9H8H2	Probable ATP-dependent RNA helicase DDX31 OS=Homo sapiens GN=DDX31 PE=1 SV=2 - [DDX31_HUMAN]	DDX31	8	9.4	1	6	6	8	851	94.0286	9.99365					265.244	9.4	6	8
O00148	ATP-dependent RNA helicase DDX39A OS=Homo sapiens GN=DDX39A PE=1 SV=2 - [DX39A_HUMAN]	DDX39A	2	3.98	2	2	2	2	427	49.098	5.68115					63.9995	3.98	2	2
O00571	ATP-dependent RNA helicase DDX3X OS=Homo sapiens GN=DDX3X PE=1 SV=3 - [DDX3X_HUMAN]	DDX3X	23	42.75	3	26	27	45	662	73.198	7.18115	313.66	16.92	10	11	938.866	37.16	24	34
Q9UJV9	Probable ATP-dependent RNA helicase DDX41 OS=Homo sapiens GN=DDX41 PE=1 SV=2 - [DDX41_HUMAN]	DDX41	3	5.63	1	3	3	5	622	69.793	6.84424	48.13	2.09	1	1	87	5.63	3	4
Q7L014	Probable ATP-dependent RNA helicase DDX46 OS=Homo sapiens GN=DDX46 PE=1 SV=2 - [DDX46_HUMAN]	DDX46	1	0.97	1	1	1	1	1031	117.29	9.29053		0			28.26	0.97	1	1
Q9H0S4	Probable ATP-dependent RNA helicase DDX47 OS=Homo sapiens GN=DDX47 PE=1 SV=1 - [DDX47_HUMAN]	DDX47	4	9.01	1	3	3	4	455	50.6147	9.1001					204.981	9.01	3	4
Q9Y6V7	Probable ATP-dependent RNA helicase DDX49 OS=Homo sapiens GN=DDX49 PE=1 SV=1 - [DDX49_HUMAN]	DDX49	2	8.07	1	2	2	2	483	54.192	9.05615					92.1	8.07	2	2
P17844	Probable ATP-dependent RNA helicase DDX5 OS=Homo sapiens GN=DDX5 PE=1 SV=1 - [DDX5_HUMAN]	DDX5	23	41.04	1	20	25	49	614	69.1047	8.92432	281.831	15.31	9	13	1004.89	36.32	21	36
Q9BQ39	ATP-dependent RNA helicase DDX50 OS=Homo sapiens GN=DDX50 PE=1 SV=1 - [DDX50_HUMAN]	DDX50	23	28.9	1	14	17	23	737	82.5141	9.17334					699.525	28.9	17	23
Q8N8A6	ATP-dependent RNA helicase DDX51 OS=Homo sapiens GN=DDX51 PE=1 SV=3 - [DDX51_HUMAN]	DDX51	1	3.15	1	1	1	1	666	72.4126	8.1626					33.73	3.15	1	1
Q9Y2R4	Probable ATP-dependent RNA helicase DDX52 OS=Homo sapiens GN=DDX52 PE=1 SV=3 - [DDX52_HUMAN]	DDX52	5	10.68	1	5	5	5	599	67.4559	9.67139					118.106	10.68	5	5
Q8TDD1	ATP-dependent RNA helicase DDX54 OS=Homo sapiens GN=DDX54 PE=1 SV=2 - [DDX54_HUMAN]	DDX54	2	1.59	1	2	2	2	881	98.5342	10.0229					52.2421	1.59	2	2
Q8NHQ9	ATP-dependent RNA helicase DDX55 OS=Homo sapiens GN=DDX55 PE=1 SV=3 - [DDX55_HUMAN]	DDX55	1	2.83	1	1	1	1	600	68.5031	9.24658					100.16	2.83	1	1
Q9NY93	Probable ATP-dependent RNA helicase DDX56 OS=Homo sapiens GN=DDX56 PE=1 SV=1 - [DDX56_HUMAN]	DDX56	6	12.61	1	6	6	6	547	61.551	9.26123					203.493	12.61	6	6
P26196	Probable ATP-dependent RNA helicase DDX6 OS=Homo sapiens GN=DDX6 PE=1 SV=2 - [DDX6_HUMAN]	DDX6	16	24.64	1	8	8	16	483	54.3823	8.66064					671.561	24.64	8	16
O75618	Death effector domain-containing protein OS=Homo sapiens GN=DEDD PE=1 SV=1 - [DEDD_HUMAN]	DEDD	1	2.2	1	1	1	1	318	36.7712	8.85107					19.68	2.2	1	1
Q8WYQ5	Microprocessor complex subunit DGCR8 OS=Homo sapiens GN=DGCR8 PE=1 SV=1 - [DGCR8_HUMAN]	DGCR8	4	6.21	1	4	4	4	773	85.9912	5.94775					94.44	6.21	4	4
Q6IAN0	Dehydrogenase/reductase SDR family member 7B OS=Homo sapiens GN=DHRS7B PE=1 SV=2 - [DRS7B_HUMAN]	DHRS7B	1	3.69	1	1	1	1	325	35.0966	9.5542					59.98	3.69	1	1
O43143	Pre-mRNA-splicing factor ATP-dependent RNA helicase DHX15 OS=Homo sapiens GN=DHX15 PE=1 SV=2 - [DHX15_HUMAN]	DHX15	25	18.99	2	13	14	25	795	90.8752	7.45947					607.377	18.99	14	25
Q7Z478	ATP-dependent RNA helicase DHX29 OS=Homo sapiens GN=DHX29 PE=1 SV=2 - [DHX29_HUMAN]	DHX29	32	26.73	1	26	26	32	1369	155.139	8.08936		0			952.54	26.73	26	32
Q7L2E3	Putative ATP-dependent RNA helicase DHX30 OS=Homo sapiens GN=DHX30 PE=1 SV=1 - [DHX30_HUMAN]	DHX30	84	42.55	1	48	48	84	1194	133.855	8.77783					2298.32	42.55	48	84
Q9H6R0	Putative ATP-dependent RNA helicase DHX33 OS=Homo sapiens GN=DHX33 PE=1 SV=2 - [DHX33_HUMAN]	DHX33	1	2.12	1	1	1	1	707	78.8238	8.90967					54.67	2.12	1	1
Q9H2U1	ATP-dependent RNA helicase DHX36 OS=Homo sapiens GN=DHX36 PE=1 SV=2 - [DHX36_HUMAN]	DHX36	20	19.64	1	12	14	20	1008	114.688	7.6792					716.558	19.64	14	20
Q8IY37	Probable ATP-dependent RNA helicase DHX37 OS=Homo sapiens GN=DHX37 PE=1 SV=1 - [DHX37_HUMAN]	DHX37	12	11.58	1	10	10	12	1157	129.464	8.104		0			266.192	11.58	10	12
Q6P158	Putative ATP-dependent RNA helicase DHX57 OS=Homo sapiens GN=DHX57 PE=1 SV=2 - [DHX57_HUMAN]	DHX57	22	16.02	2	16	18	22	1386	155.507	7.7085					502.944	16.02	18	22
Q14562	ATP-dependent RNA helicase DHX8 OS=Homo sapiens GN=DHX8 PE=1 SV=1 - [DHX8_HUMAN]	DHX8	4	2.13	2	1	2	4	1220	139.227	8.32373		0			78.1871	2.13	2	4
Q08211	ATP-dependent RNA helicase A OS=Homo sapiens GN=DHX9 PE=1 SV=4 - [DHX9_HUMAN]	DHX9	47	26.3	1	29	29	51	1270	140.869	6.84424	45.1324	1.34	2	2	1623.41	26.3	29	49
Q9UPY3	Endoribonuclease Dicer OS=Homo sapiens GN=DICER1 PE=1 SV=3 - [DICER_HUMAN]	DICER1	6	5.05	1	6	6	6	1922	218.542	5.68115					194.633	5.05	6	6
Q9UNQ2	Probable dimethyladenosine transferase OS=Homo sapiens GN=DIMT1 PE=1 SV=1 - [DIM1_HUMAN]	DIMT1	10	30.35	1	7	7	10	313	35.2141	9.99365					288.795	30.35	7	10
Q9Y2L1	Exosome complex exonuclease RRP44 OS=Homo sapiens GN=DIS3 PE=1 SV=2 - [RRP44_HUMAN]	DIS3	1	1.36	1	1	1	1	958	108.934	7.13721					77.62	1.36	1	1
O60832	H/ACA ribonucleoprotein complex subunit 4 OS=Homo sapiens GN=DKC1 PE=1 SV=3 - [DKC1_HUMAN]	DKC1	14	28.02	1	11	11	14	514	57.6378	9.42236					289.157	28.02	11	14
P09622	Dihydrolipoyl dehydrogenase, mitochondrial OS=Homo sapiens GN=DLD PE=1 SV=2 - [DLDH_HUMAN]	DLD	1	2.75	1	1	1	1	509	54.143	7.85498					45.33	2.75	1	1
P31689	DnaJ homolog subfamily A member 1 OS=Homo sapiens GN=DNAJA1 PE=1 SV=2 - [DNJA1_HUMAN]	DNAJA1	12	23.17	3	8	8	14	397	44.8395	7.07861	34.79	3.27	1	1	398.421	23.17	8	13
O60884	DnaJ homolog subfamily A member 2 OS=Homo sapiens GN=DNAJA2 PE=1 SV=1 - [DNJA2_HUMAN]	DNAJA2	2	5.58	1	2	2	2	412	45.7166	6.48096					51.28	5.58	2	2
Q96EY1	DnaJ homolog subfamily A member 3, mitochondrial OS=Homo sapiens GN=DNAJA3 PE=1 SV=2 - [DNJA3_HUMAN]	DNAJA3	9	12.71	1	6	6	9	480	52.4555	9.26123					312.954	12.71	6	9
Q9UBS4	DnaJ homolog subfamily B member 11 OS=Homo sapiens GN=DNAJB11 PE=1 SV=1 - [DJB11_HUMAN]	DNAJB11	1	4.75	1	1	1	1	358	40.4886	6.17627					29.5	4.75	1	1
O75190	DnaJ homolog subfamily B member 6 OS=Homo sapiens GN=DNAJB6 PE=1 SV=2 - [DNJB6_HUMAN]	DNAJB6	8	25.77	5	8	8	10	326	36.0649	9.15869	31.95	3.99	1	1	284.136	25.77	8	9
Q8IXB1	DnaJ homolog subfamily C member 10 OS=Homo sapiens GN=DNAJC10 PE=1 SV=2 - [DJC10_HUMAN]	DNAJC10	1	1.77	1	1	1	1	793	91.0213	7.18115					49.65	1.77	1	1
O75165	DnaJ homolog subfamily C member 13 OS=Homo sapiens GN=DNAJC13 PE=1 SV=5 - [DJC13_HUMAN]	DNAJC13	18	9.67	1	16	16	18	2243	254.252	6.7417					535.648	9.67	16	18
Q96DA6	Mitochondrial import inner membrane translocase subunit TIM14 OS=Homo sapiens GN=DNAJC19 PE=1 SV=3 - [TIM14_HUMAN]	DNAJC19	4	35.34	1	3	3	4	116	12.4907	10.0962					111.934	35.34	3	4
Q99543	DnaJ homolog subfamily C member 2 OS=Homo sapiens GN=DNAJC2 PE=1 SV=4 - [DNJC2_HUMAN]	DNAJC2	1	2.09	1	1	1	1	621	71.9516	8.70459					40.72	2.09	1	1
Q5F1R6	DnaJ homolog subfamily C member 21 OS=Homo sapiens GN=DNAJC21 PE=1 SV=2 - [DJC21_HUMAN]	DNAJC21	1	1.32	1	1	1	1	531	61.9893	5.46533					31.14	1.32	1	1
Q99615	DnaJ homolog subfamily C member 7 OS=Homo sapiens GN=DNAJC7 PE=1 SV=2 - [DNJC7_HUMAN]	DNAJC7	1	1.42	1	1	1	1	494	56.4047	6.96143					28.37	1.42	1	1
Q8WXX5	DnaJ homolog subfamily C member 9 OS=Homo sapiens GN=DNAJC9 PE=1 SV=1 - [DNJC9_HUMAN]	DNAJC9	4	12.69	1	3	3	4	260	29.8911	5.73193					117.1	12.69	3	4
P26358	DNA (cytosine-5)-methyltransferase 1 OS=Homo sapiens GN=DNMT1 PE=1 SV=2 - [DNMT1_HUMAN]	DNMT1	2	1.79	1	2	2	2	1616	183.05	7.75244					59.64	1.79	2	2
O60762	Dolichol-phosphate mannosyltransferase subunit 1 OS=Homo sapiens GN=DPM1 PE=1 SV=1 - [DPM1_HUMAN]	DPM1	5	22.69	2	5	5	5	260	29.6158	9.56885					133.708	22.69	5	5
Q9Y295	Developmentally-regulated GTP-binding protein 1 OS=Homo sapiens GN=DRG1 PE=1 SV=1 - [DRG1_HUMAN]	DRG1	7	14.99	1	5	5	7	367	40.5168	8.89502					305.421	14.99	5	7
Q9NRR4	Ribonuclease 3 OS=Homo sapiens GN=DROSHA PE=1 SV=2 - [RNC_HUMAN]	DROSHA	1	0.8	1	1	1	1	1374	159.214	7.86963		0			35.41	0.8	1	1
Q08554	Desmocollin-1 OS=Homo sapiens GN=DSC1 PE=1 SV=2 - [DSC1_HUMAN]	DSC1	-3	4.81	1	3	3	3	894	99.9238	5.42725	82.6167	4.81	3	3
Q02413	Desmoglein-1 OS=Homo sapiens GN=DSG1 PE=1 SV=2 - [DSG1_HUMAN]	DSG1	-12	11.82	1	10	10	14	1049	113.676	5.03369	395.663	11.82	10	13	103.5	1.53	1	1
P15924	Desmoplakin OS=Homo sapiens GN=DSP PE=1 SV=3 - [DESP_HUMAN]	DSP	-14	9.75	1	24	24	28	2871	331.569	6.81494	329.125	8.36	21	21	172.584	3.24	7	7
Q96EV8	Dysbindin OS=Homo sapiens GN=DTNBP1 PE=1 SV=1 - [DTBP1_HUMAN]	DTNBP1	1	2.85	1	1	1	1	351	39.4682	4.66553					44.27	2.85	1	1
P63167	Dynein light chain 1, cytoplasmic OS=Homo sapiens GN=DYNLL1 PE=1 SV=1 - [DYL1_HUMAN]	DYNLL1	-1	12.36	2	1	1	1	89	10.3591	7.40088	37.38	12.36	1	1
Q86Y13	E3 ubiquitin-protein ligase DZIP3 OS=Homo sapiens GN=DZIP3 PE=1 SV=2 - [DZIP3_HUMAN]	DZIP3	1	1.16	1	1	1	1	1208	138.516	6.87354		0			52.28	1.16	1	1
Q99848	Probable rRNA-processing protein EBP2 OS=Homo sapiens GN=EBNA1BP2 PE=1 SV=2 - [EBP2_HUMAN]	EBNA1BP2	4	18.3	1	4	4	4	306	34.8304	10.0962					122.75	18.3	4	4
O95905	Protein ecdysoneless homolog OS=Homo sapiens GN=ECD PE=1 SV=1 - [ECD_HUMAN]	ECD	1	2.95	1	1	1	1	644	72.7121	4.86865					57.64	2.95	1	1
Q13011	Delta(3,5)-Delta(2,4)-dienoyl-CoA isomerase, mitochondrial OS=Homo sapiens GN=ECH1 PE=1 SV=2 - [ECH1_HUMAN]	ECH1	-5	13.72	1	4	4	5	328	35.7934	8.00146	132.2	13.72	4	5
Q9H8V3	Protein ECT2 OS=Homo sapiens GN=ECT2 PE=1 SV=4 - [ECT2_HUMAN]	ECT2	4	5.91	1	4	4	4	914	103.439	7.7085					62.36	5.91	4	4
Q96F86	Enhancer of mRNA-decapping protein 3 OS=Homo sapiens GN=EDC3 PE=1 SV=1 - [EDC3_HUMAN]	EDC3	1	2.76	1	1	1	1	508	56.0424	7.10791					51.94	2.76	1	1
Q6P2E9	Enhancer of mRNA-decapping protein 4 OS=Homo sapiens GN=EDC4 PE=1 SV=1 - [EDC4_HUMAN]	EDC4	27	18.06	1	17	17	27	1401	151.567	5.85889					1051.53	18.06	17	27
O60869	Endothelial differentiation-related factor 1 OS=Homo sapiens GN=EDF1 PE=1 SV=1 - [EDF1_HUMAN]	EDF1	15	41.89	1	6	6	15	148	16.3589	9.94971					369.333	41.89	6	15
Q3B7T1	Erythroid differentiation-related factor 1 OS=Homo sapiens GN=EDRF1 PE=1 SV=1 - [EDRF1_HUMAN]	EDRF1	3	4.52	1	3	3	3	1238	138.44	6.32861					59.91	4.52	3	3
P68104	Elongation factor 1-alpha 1 OS=Homo sapiens GN=EEF1A1 PE=1 SV=1 - [EF1A1_HUMAN]	EEF1A1	44	51.08	2	12	25	64	462	50.1091	9.01221	319.991	28.79	8	10	1675.8	45.02	24	54
Q05639	Elongation factor 1-alpha 2 OS=Homo sapiens GN=EEF1A2 PE=1 SV=1 - [EF1A2_HUMAN]	EEF1A2	26	38.88	1	2	15	38	463	50.4383	9.02686	221.515	14.9	5	6	916.588	38.88	15	32
P24534	Elongation factor 1-beta OS=Homo sapiens GN=EEF1B2 PE=1 SV=3 - [EF1B_HUMAN]	EEF1B2	2	8.89	1	2	2	2	225	24.7483	4.66553					77.3824	8.89	2	2
P29692	Elongation factor 1-delta OS=Homo sapiens GN=EEF1D PE=1 SV=5 - [EF1D_HUMAN]	EEF1D	3	17.79	1	3	3	3	281	31.1028	5.0083					91.2967	17.79	3	3
O43324	Eukaryotic translation elongation factor 1 epsilon-1 OS=Homo sapiens GN=EEF1E1 PE=1 SV=1 - [MCA3_HUMAN]	EEF1E1	5	34.48	1	4	4	5	174	19.7983	8.54346					221.77	34.48	4	5
P26641	Elongation factor 1-gamma OS=Homo sapiens GN=EEF1G PE=1 SV=3 - [EF1G_HUMAN]	EEF1G	10	13.73	1	7	7	10	437	50.0871	6.66846					230.445	13.73	7	10
P13639	Elongation factor 2 OS=Homo sapiens GN=EEF2 PE=1 SV=4 - [EF2_HUMAN]	EEF2	44	35.66	1	24	25	46	858	95.277	6.82959	82.13	1.63	1	1	981.563	35.66	25	45
Q15029	116 kDa U5 small nuclear ribonucleoprotein component OS=Homo sapiens GN=EFTUD2 PE=1 SV=1 - [U5S1_HUMAN]	EFTUD2	13	16.26	1	13	14	15	972	109.366	4.99561	28.16	1.03	1	1	383.66	15.23	13	14
O14602	Eukaryotic translation initiation factor 1A, Y-chromosomal OS=Homo sapiens GN=EIF1AY PE=1 SV=4 - [IF1AY_HUMAN]	EIF1AY	3	18.06	2	2	2	3	144	16.4323	5.23682					79.89	18.06	2	3
P19525	Interferon-induced, double-stranded RNA-activated protein kinase OS=Homo sapiens GN=EIF2AK2 PE=1 SV=2 - [E2AK2_HUMAN]	EIF2AK2	5	9.62	1	4	4	5	551	62.0556	8.39697					118.29	9.62	4	5
Q14232	Translation initiation factor eIF-2B subunit alpha OS=Homo sapiens GN=EIF2B1 PE=1 SV=1 - [EI2BA_HUMAN]	EIF2B1	2	7.54	1	2	2	2	305	33.6908	7.32764					52.69	7.54	2	2
P49770	Translation initiation factor eIF-2B subunit beta OS=Homo sapiens GN=EIF2B2 PE=1 SV=3 - [EI2BB_HUMAN]	EIF2B2	1	3.99	1	1	1	1	351	38.9649	6.16357		0			21.05	3.99	1	1
Q9NR50	Translation initiation factor eIF-2B subunit gamma OS=Homo sapiens GN=EIF2B3 PE=1 SV=1 - [EI2BG_HUMAN]	EIF2B3	1	3.98	1	1	1	1	452	50.208	6.46826					46.44	3.98	1	1
Q9UI10	Translation initiation factor eIF-2B subunit delta OS=Homo sapiens GN=EIF2B4 PE=1 SV=2 - [EI2BD_HUMAN]	EIF2B4	8	21.03	1	7	7	8	523	57.5213	9.37842					230.461	21.03	7	8
P05198	Eukaryotic translation initiation factor 2 subunit 1 OS=Homo sapiens GN=EIF2S1 PE=1 SV=3 - [IF2A_HUMAN]	EIF2S1	10	33.33	1	8	8	10	315	36.0894	5.08447					312.036	33.33	8	10
P20042	Eukaryotic translation initiation factor 2 subunit 2 OS=Homo sapiens GN=EIF2S2 PE=1 SV=2 - [IF2B_HUMAN]	EIF2S2	1	1.8	1	1	1	1	333	38.3644	5.79541					23.84	1.8	1	1
P41091	Eukaryotic translation initiation factor 2 subunit 3 OS=Homo sapiens GN=EIF2S3 PE=1 SV=3 - [IF2G_HUMAN]	EIF2S3	3	7.84	2	3	3	3	472	51.0772	8.39697					101.281	7.84	3	3
Q14152	Eukaryotic translation initiation factor 3 subunit A OS=Homo sapiens GN=EIF3A PE=1 SV=1 - [EIF3A_HUMAN]	EIF3A	101	38.28	1	54	54	101	1382	166.468	6.78564					2482.14	38.28	54	101
P55884	Eukaryotic translation initiation factor 3 subunit B OS=Homo sapiens GN=EIF3B PE=1 SV=3 - [EIF3B_HUMAN]	EIF3B	34	34.89	1	24	24	34	814	92.4238	4.99561					1022.3	34.89	24	34
Q99613	Eukaryotic translation initiation factor 3 subunit C OS=Homo sapiens GN=EIF3C PE=1 SV=1 - [EIF3C_HUMAN]	EIF3C	30	19.93	2	17	17	30	913	105.278	5.68115					1010.79	19.93	17	30
O15371	Eukaryotic translation initiation factor 3 subunit D OS=Homo sapiens GN=EIF3D PE=1 SV=1 - [EIF3D_HUMAN]	EIF3D	24	26.82	1	12	12	24	548	63.9324	6.04932					814.536	26.82	12	24
P60228	Eukaryotic translation initiation factor 3 subunit E OS=Homo sapiens GN=EIF3E PE=1 SV=1 - [EIF3E_HUMAN]	EIF3E	38	42.25	1	17	17	38	445	52.1874	6.03662		0			1043.46	42.25	17	38
O00303	Eukaryotic translation initiation factor 3 subunit F OS=Homo sapiens GN=EIF3F PE=1 SV=1 - [EIF3F_HUMAN]	EIF3F	21	29.13	1	10	10	21	357	37.5402	5.45264					567.817	29.13	10	21
O75821	Eukaryotic translation initiation factor 3 subunit G OS=Homo sapiens GN=EIF3G PE=1 SV=2 - [EIF3G_HUMAN]	EIF3G	16	25.94	1	10	10	16	320	35.5889	6.12549					409.746	25.94	10	16
O15372	Eukaryotic translation initiation factor 3 subunit H OS=Homo sapiens GN=EIF3H PE=1 SV=1 - [EIF3H_HUMAN]	EIF3H	12	31.25	1	9	9	12	352	39.9051	6.53662					321.715	31.25	9	12
Q13347	Eukaryotic translation initiation factor 3 subunit I OS=Homo sapiens GN=EIF3I PE=1 SV=1 - [EIF3I_HUMAN]	EIF3I	17	40.31	1	10	10	17	325	36.4786	5.64307					502.93	40.31	10	17
Q9UBQ5	Eukaryotic translation initiation factor 3 subunit K OS=Homo sapiens GN=EIF3K PE=1 SV=1 - [EIF3K_HUMAN]	EIF3K	4	6.88	1	2	2	4	218	25.0434	4.93213					73.6667	6.88	2	4
Q9Y262	Eukaryotic translation initiation factor 3 subunit L OS=Homo sapiens GN=EIF3L PE=1 SV=1 - [EIF3L_HUMAN]	EIF3L	26	31.38	1	17	17	26	564	66.6844	6.34131					1207.97	31.38	17	26
Q7L2H7	Eukaryotic translation initiation factor 3 subunit M OS=Homo sapiens GN=EIF3M PE=1 SV=1 - [EIF3M_HUMAN]	EIF3M	13	29.41	1	8	8	13	374	42.4758	5.63037					434.352	29.41	8	13
P60842	Eukaryotic initiation factor 4A-I OS=Homo sapiens GN=EIF4A1 PE=1 SV=1 - [IF4A1_HUMAN]	EIF4A1	23	36.95	1	5	12	25	406	46.1246	5.47803	56.93	2.46	1	1	784.505	36.95	12	24
Q14240	Eukaryotic initiation factor 4A-II OS=Homo sapiens GN=EIF4A2 PE=1 SV=2 - [IF4A2_HUMAN]	EIF4A2	15	22.36	1	1	8	17	407	46.3728	5.47803	56.93	2.46	1	1	469.476	22.36	8	16
P38919	Eukaryotic initiation factor 4A-III OS=Homo sapiens GN=EIF4A3 PE=1 SV=4 - [IF4A3_HUMAN]	EIF4A3	13	31.14	1	10	12	17	411	46.8412	6.72705	33.06	3.65	2	2	449.785	31.14	12	15
P23588	Eukaryotic translation initiation factor 4B OS=Homo sapiens GN=EIF4B PE=1 SV=2 - [IF4B_HUMAN]	EIF4B	2	2.62	1	1	1	2	611	69.1103	5.73193					87.38	2.62	1	2
P06730	Eukaryotic translation initiation factor 4E OS=Homo sapiens GN=EIF4E PE=1 SV=2 - [IF4E_HUMAN]	EIF4E	3	9.68	1	2	2	3	217	25.0815	6.15088					80.44	9.68	2	3
O60573	Eukaryotic translation initiation factor 4E type 2 OS=Homo sapiens GN=EIF4E2 PE=1 SV=1 - [IF4E2_HUMAN]	EIF4E2	3	16.33	1	3	3	3	245	28.3442	8.88037		0			112.397	16.33	3	3
Q04637	Eukaryotic translation initiation factor 4 gamma 1 OS=Homo sapiens GN=EIF4G1 PE=1 SV=4 - [IF4G1_HUMAN]	EIF4G1	48	30.52	2	31	36	48	1599	175.382	5.32568					1050.96	30.52	36	48
P78344	Eukaryotic translation initiation factor 4 gamma 2 OS=Homo sapiens GN=EIF4G2 PE=1 SV=1 - [IF4G2_HUMAN]	EIF4G2	8	10.25	1	8	8	8	907	102.297	7.13721					137.657	10.25	8	8
O43432	Eukaryotic translation initiation factor 4 gamma 3 OS=Homo sapiens GN=EIF4G3 PE=1 SV=2 - [IF4G3_HUMAN]	EIF4G3	8	3.47	2	1	6	8	1585	176.542	5.37646					175.714	3.47	6	8
P55010	Eukaryotic translation initiation factor 5 OS=Homo sapiens GN=EIF5 PE=1 SV=2 - [IF5_HUMAN]	EIF5	1	2.09	1	1	1	1	431	49.1918	5.57959					39.35	2.09	1	1
Q9GZV4	Eukaryotic translation initiation factor 5A-2 OS=Homo sapiens GN=EIF5A2 PE=1 SV=3 - [IF5A2_HUMAN]	EIF5A2	1	7.84	3	1	1	1	153	16.7822	5.57959					31.09	7.84	1	1
O60841	Eukaryotic translation initiation factor 5B OS=Homo sapiens GN=EIF5B PE=1 SV=4 - [IF2P_HUMAN]	EIF5B	19	16.07	2	15	15	19	1220	138.742	5.49072					582.989	16.07	15	19
P56537	Eukaryotic translation initiation factor 6 OS=Homo sapiens GN=EIF6 PE=1 SV=1 - [IF6_HUMAN]	EIF6	5	35.92	1	6	6	7	245	26.5822	4.67822	56.13	5.71	1	1	120.397	30.2	5	6
Q15717	ELAV-like protein 1 OS=Homo sapiens GN=ELAVL1 PE=1 SV=2 - [ELAV1_HUMAN]	ELAVL1	23	45.09	1	12	14	29	326	36.0692	9.17334	69.09	11.66	3	3	932.764	45.09	14	26
Q12926	ELAV-like protein 2 OS=Homo sapiens GN=ELAVL2 PE=1 SV=2 - [ELAV2_HUMAN]	ELAVL2	8	27.02	3	6	8	8	359	39.4791	9.12939					238.069	27.02	8	8
P55199	RNA polymerase II elongation factor ELL OS=Homo sapiens GN=ELL PE=1 SV=1 - [ELL_HUMAN]	ELL	1	1.77	1	1	1	1	621	68.2228	9.33447					23.43	1.77	1	1
P50402	Emerin OS=Homo sapiens GN=EMD PE=1 SV=1 - [EMD_HUMAN]	EMD	1	5.91	1	1	1	1	254	28.9759	5.50342					70.95	5.91	1	1
Q96AY2	Crossover junction endonuclease EME1 OS=Homo sapiens GN=EME1 PE=1 SV=2 - [EME1_HUMAN]	EME1	2	3.86	1	2	2	2	570	63.2122	7.04932					38.71	3.86	2	2
P06733	Alpha-enolase OS=Homo sapiens GN=ENO1 PE=1 SV=2 - [ENOA_HUMAN]	ENO1	0	24.42	2	7	7	12	434	47.1393	7.38623	203.078	13.82	5	6	179.52	19.12	5	6
Q9HCM4	Band 4.1-like protein 5 OS=Homo sapiens GN=EPB41L5 PE=1 SV=3 - [E41L5_HUMAN]	EPB41L5	1	1.09	2	1	1	1	733	81.8049	6.58057					23.75	1.09	1	1
P07814	Bifunctional glutamate/proline--tRNA ligase OS=Homo sapiens GN=EPRS PE=1 SV=5 - [SYEP_HUMAN]	EPRS	62	31.68	1	39	39	62	1512	170.483	7.32764					1983.41	31.68	39	62
Q03468	DNA excision repair protein ERCC-6 OS=Homo sapiens GN=ERCC6 PE=1 SV=1 - [ERCC6_HUMAN]	ERCC6	1	0.67	1	1	1	1	1493	168.311	8.08936					29.34	0.67	1	1
P84090	Enhancer of rudimentary homolog OS=Homo sapiens GN=ERH PE=1 SV=1 - [ERH_HUMAN]	ERH	1	36.54	1	3	3	3	104	12.251	5.92236	66.73	16.35	1	1	71.0626	20.19	2	2
Q56NI9	N-acetyltransferase ESCO2 OS=Homo sapiens GN=ESCO2 PE=1 SV=1 - [ESCO2_HUMAN]	ESCO2	1	1.5	1	1	1	1	601	68.2641	9.39307					25.63	1.5	1	1
A0FGR8	Extended synaptotagmin-2 OS=Homo sapiens GN=ESYT2 PE=1 SV=1 - [ESYT2_HUMAN]	ESYT2	2	2.93	1	2	2	2	921	102.294	9.26123					94.66	2.93	2	2
P62495	Eukaryotic peptide chain release factor subunit 1 OS=Homo sapiens GN=ETF1 PE=1 SV=3 - [ERF1_HUMAN]	ETF1	7	13.96	1	5	5	7	437	49.0002	5.70654					192.712	13.96	5	7
Q01844	RNA-binding protein EWS OS=Homo sapiens GN=EWSR1 PE=1 SV=1 - [EWS_HUMAN]	EWSR1	1	3.66	1	1	1	1	656	68.4357	9.33447					78.92	3.66	1	1
Q9NVH0	Exonuclease 3'-5' domain-containing protein 2 OS=Homo sapiens GN=EXD2 PE=1 SV=2 - [EXD2_HUMAN]	EXD2	4	7.73	1	4	4	4	621	70.3083	8.32373					121.39	7.73	4	4
Q9Y2C4	Nuclease EXOG, mitochondrial OS=Homo sapiens GN=EXOG PE=1 SV=2 - [EXOG_HUMAN]	EXOG	2	8.97	1	2	2	2	368	41.0589	8.26514					59.79	8.97	2	2
Q01780	Exosome component 10 OS=Homo sapiens GN=EXOSC10 PE=1 SV=2 - [EXOSX_HUMAN]	EXOSC10	5	7.46	1	4	4	5	885	100.768	8.45557					136.86	7.46	4	5
Q9NQT5	Exosome complex component RRP40 OS=Homo sapiens GN=EXOSC3 PE=1 SV=3 - [EXOS3_HUMAN]	EXOSC3	1	2.55	1	1	1	1	275	29.5534	8.104					27.35	2.55	1	1
Q9NQT4	Exosome complex component RRP46 OS=Homo sapiens GN=EXOSC5 PE=1 SV=1 - [EXOS5_HUMAN]	EXOSC5	2	5.53	1	2	2	2	235	25.2329	7.59131					60.524	5.53	2	2
Q15024	Exosome complex component RRP42 OS=Homo sapiens GN=EXOSC7 PE=1 SV=3 - [EXOS7_HUMAN]	EXOSC7	1	5.84	1	1	1	1	291	31.8011	5.18604					21.73	5.84	1	1
Q96B26	Exosome complex component RRP43 OS=Homo sapiens GN=EXOSC8 PE=1 SV=1 - [EXOS8_HUMAN]	EXOSC8	3	18.84	1	3	3	3	276	30.0203	5.30029					145.76	18.84	3	3
Q06265	Exosome complex component RRP45 OS=Homo sapiens GN=EXOSC9 PE=1 SV=3 - [EXOS9_HUMAN]	EXOSC9	1	2.28	1	1	1	1	439	48.9181	5.2876					44.18	2.28	1	1
Q01469	Fatty acid-binding protein, epidermal OS=Homo sapiens GN=FABP5 PE=1 SV=3 - [FABP5_HUMAN]	FABP5	-7	53.33	2	6	6	7	135	15.1546	7.00537	223.404	53.33	6	7
Q9NZB2	Constitutive coactivator of PPAR-gamma-like protein 1 OS=Homo sapiens GN=FAM120A PE=1 SV=2 - [F120A_HUMAN]	FAM120A	37	27.46	2	24	24	37	1118	121.811	8.88037					1385.68	27.46	24	37
Q9NX05	Constitutive coactivator of PPAR-gamma-like protein 2 OS=Homo sapiens GN=FAM120C PE=2 SV=3 - [F120C_HUMAN]	FAM120C	1	1.28	1	1	1	1	1096	120.511	9.02686					29.8	1.28	1	1
Q9ULE4	Protein FAM184B OS=Homo sapiens GN=FAM184B PE=2 SV=3 - [F184B_HUMAN]	FAM184B	-1	0.66	1	1	1	1	1060	120.969	6.17627	37.71	0.66	1	1		0
P78312	Protein FAM193A OS=Homo sapiens GN=FAM193A PE=1 SV=2 - [F193A_HUMAN]	FAM193A	4	6.09	1	4	4	4	1265	139.901	6.48096					134.66	6.09	4	4
Q96PV7	Protein FAM193B OS=Homo sapiens GN=FAM193B PE=1 SV=3 - [F193B_HUMAN]	FAM193B	4	3.55	1	3	3	4	902	96.4823	7.89893					102.488	3.55	3	4
Q9NSI2	Protein FAM207A OS=Homo sapiens GN=FAM207A PE=1 SV=2 - [F207A_HUMAN]	FAM207A	2	10.43	1	2	2	4	230	25.4408	11.0776	29.03	4.78	1	1	85.1155	10.43	2	3
Q8NCA5	Protein FAM98A OS=Homo sapiens GN=FAM98A PE=1 SV=1 - [FA98A_HUMAN]	FAM98A	26	23.12	2	10	10	26	519	55.3663	9.02686					972.415	23.12	10	26
Q8WVX9	Fatty acyl-CoA reductase 1 OS=Homo sapiens GN=FAR1 PE=1 SV=1 - [FACR1_HUMAN]	FAR1	2	4.85	1	2	2	2	515	59.3188	9.17334					68.72	4.85	2	2
Q9Y285	Phenylalanine--tRNA ligase alpha subunit OS=Homo sapiens GN=FARSA PE=1 SV=3 - [SYFA_HUMAN]	FARSA	7	14.76	1	5	5	7	508	57.5275	7.79639					208.256	14.76	5	7
Q9NSD9	Phenylalanine--tRNA ligase beta subunit OS=Homo sapiens GN=FARSB PE=1 SV=3 - [SYFB_HUMAN]	FARSB	9	14.26	1	7	7	9	589	66.0735	6.84424					215.896	14.26	7	9
P49327	Fatty acid synthase OS=Homo sapiens GN=FASN PE=1 SV=3 - [FAS_HUMAN]	FASN	26	15.85	1	26	26	36	2511	273.254	6.44287	77.43	2.31	5	5	812.034	14.54	23	31
P62861	40S ribosomal protein S30 OS=Homo sapiens GN=FAU PE=1 SV=1 - [RS30_HUMAN]	FAU	10	20.34	1	4	4	10	59	6.64382	12.147					252.179	20.34	4	10
P22087	rRNA 2'-O-methyltransferase fibrillarin OS=Homo sapiens GN=FBL PE=1 SV=2 - [FBRL_HUMAN]	FBL	13	32.71	2	11	11	15	321	33.7634	10.1841	22.46	2.8	1	1	382.617	29.91	10	14
Q86XK2	F-box only protein 11 OS=Homo sapiens GN=FBXO11 PE=1 SV=3 - [FBX11_HUMAN]	FBXO11	5	6.69	1	5	5	5	927	103.52	6.99072					104.29	6.69	5	5
Q9Y324	rRNA-processing protein FCF1 homolog OS=Homo sapiens GN=FCF1 PE=2 SV=1 - [FCF1_HUMAN]	FCF1	1	4.55	1	1	1	1	198	23.3542	9.70068					29.63	4.55	1	1
Q6UN15	Pre-mRNA 3'-end-processing factor FIP1 OS=Homo sapiens GN=FIP1L1 PE=1 SV=1 - [FIP1_HUMAN]	FIP1L1	3	5.05	1	2	2	3	594	66.4865	5.59229					83.54	5.05	2	3
P20930	Filaggrin OS=Homo sapiens GN=FLG PE=1 SV=3 - [FILA_HUMAN]	FLG	-2	2.27	1	4	4	4	4061	434.922	9.24658	76.8233	2.19	3	3	40.85	0.27	1	1
Q5D862	Filaggrin-2 OS=Homo sapiens GN=FLG2 PE=1 SV=1 - [FILA2_HUMAN]	FLG2	-12	6.02	1	11	11	16	2391	247.928	8.30908	455.64	6.02	11	14	115.89	0.96	2	2
P21333	Filamin-A OS=Homo sapiens GN=FLNA PE=1 SV=4 - [FLNA_HUMAN]	FLNA	18	16.51	3	29	29	36	2647	280.564	6.06201	215.637	5.86	9	9	850.377	12.88	24	27
Q06787	Synaptic functional regulator FMR1 OS=Homo sapiens GN=FMR1 PE=1 SV=1 - [FMR1_HUMAN]	FMR1	28	30.7	1	14	17	28	632	71.1309	7.41553					853.043	30.7	17	28
Q8IY81	pre-rRNA processing protein FTSJ3 OS=Homo sapiens GN=FTSJ3 PE=1 SV=2 - [SPB1_HUMAN]	FTSJ3	4	4.01	1	3	3	4	847	96.4992	8.39697					107.504	4.01	3	4
Q96I24	Far upstream element-binding protein 3 OS=Homo sapiens GN=FUBP3 PE=1 SV=2 - [FUBP3_HUMAN]	FUBP3	4	11.19	1	4	4	4	572	61.6022	8.38232					129.6	11.19	4	4
P35637	RNA-binding protein FUS OS=Homo sapiens GN=FUS PE=1 SV=1 - [FUS_HUMAN]	FUS	0	3.23	1	1	1	2	526	53.3938	9.36377	32.02	3.23	1	1	46.36	3.23	1	1
P51114	Fragile X mental retardation syndrome-related protein 1 OS=Homo sapiens GN=FXR1 PE=1 SV=3 - [FXR1_HUMAN]	FXR1	56	42.03	1	23	27	56	621	69.6779	6.15088					1662.37	42.03	27	56
P51116	Fragile X mental retardation syndrome-related protein 2 OS=Homo sapiens GN=FXR2 PE=1 SV=2 - [FXR2_HUMAN]	FXR2	32	40.12	1	14	19	32	673	74.178	6.22705					1218.72	40.12	19	32
Q13283	Ras GTPase-activating protein-binding protein 1 OS=Homo sapiens GN=G3BP1 PE=1 SV=1 - [G3BP1_HUMAN]	G3BP1	139	54.72	1	21	22	143	466	52.1321	5.51611	44.11	4.51	2	2	3789.71	54.72	22	141
Q9UN86	Ras GTPase-activating protein-binding protein 2 OS=Homo sapiens GN=G3BP2 PE=1 SV=2 - [G3BP2_HUMAN]	G3BP2	63	39.42	1	20	21	65	482	54.0878	5.5542	24.18	2.7	1	1	2146.07	39.42	21	64
Q14697	Neutral alpha-glucosidase AB OS=Homo sapiens GN=GANAB PE=1 SV=3 - [GANAB_HUMAN]	GANAB	1	1.59	1	1	1	1	944	106.807	6.13818					35.05	1.59	1	1
P04406	Glyceraldehyde-3-phosphate dehydrogenase OS=Homo sapiens GN=GAPDH PE=1 SV=3 - [G3P_HUMAN]	GAPDH	-9	38.21	1	8	8	15	335	36.0304	8.45557	364.368	26.57	6	12	80.3433	16.12	3	3
Q9NY12	H/ACA ribonucleoprotein complex subunit 1 OS=Homo sapiens GN=GAR1 PE=1 SV=1 - [GAR1_HUMAN]	GAR1	5	17.51	1	4	4	5	217	22.3342	10.9165					115.85	17.51	4	5
P02774	Vitamin D-binding protein OS=Homo sapiens GN=GC PE=1 SV=1 - [VTDB_HUMAN]	GC	-3	9.92	1	3	3	3	474	52.929	5.5415	43.02	9.92	3	3
P57678	Gem-associated protein 4 OS=Homo sapiens GN=GEMIN4 PE=1 SV=2 - [GEMI4_HUMAN]	GEMIN4	5	4.91	1	4	4	5	1058	119.96	6.03662					103.708	4.91	4	5
Q8TEQ6	Gem-associated protein 5 OS=Homo sapiens GN=GEMIN5 PE=1 SV=3 - [GEMI5_HUMAN]	GEMIN5	1	0.8	1	1	1	1	1508	168.483	6.62451					52.51	0.8	1	1
Q06210	Glutamine--fructose-6-phosphate aminotransferase [isomerizing] 1 OS=Homo sapiens GN=GFPT1 PE=1 SV=3 - [GFPT1_HUMAN]	GFPT1	2	3.43	1	2	2	2	699	78.7563	7.10791					42.71	3.43	2	2
O75223	Gamma-glutamylcyclotransferase OS=Homo sapiens GN=GGCT PE=1 SV=1 - [GGCT_HUMAN]	GGCT	-4	24.47	1	4	4	4	188	20.9943	5.13525	114.187	24.47	4	4
Q92820	Gamma-glutamyl hydrolase OS=Homo sapiens GN=GGH PE=1 SV=2 - [GGH_HUMAN]	GGH	-1	2.83	1	1	1	1	318	35.9412	7.10791	20.48	2.83	1	1
Q6Y7W6	PERQ amino acid-rich with GYF domain-containing protein 2 OS=Homo sapiens GN=GIGYF2 PE=1 SV=1 - [PERQ2_HUMAN]	GIGYF2	39	24.87	2	27	27	39	1299	149.978	5.5415					1242.57	24.87	27	39
Q5VSY0	G kinase-anchoring protein 1 OS=Homo sapiens GN=GKAP1 PE=1 SV=2 - [GKAP1_HUMAN]	GKAP1	2	5.19	1	2	2	2	366	42.0526	8.82178					73.01	5.19	2	2
Q53GS7	Nucleoporin GLE1 OS=Homo sapiens GN=GLE1 PE=1 SV=2 - [GLE1_HUMAN]	GLE1	2	3.72	1	2	2	2	698	79.7856	7.43018					63.44	3.72	2	2
Q9NZM5	Glioma tumor suppressor candidate region gene 2 protein OS=Homo sapiens GN=GLTSCR2 PE=1 SV=2 - [GSCR2_HUMAN]	GLTSCR2	7	11.51	1	5	5	7	478	54.3564	10.3159					148.061	11.51	5	7
Q13823	Nucleolar GTP-binding protein 2 OS=Homo sapiens GN=GNL2 PE=1 SV=1 - [NOG2_HUMAN]	GNL2	7	11.35	1	7	7	7	731	83.6034	9.24658					172.689	11.35	7	7
Q9BVP2	Guanine nucleotide-binding protein-like 3 OS=Homo sapiens GN=GNL3 PE=1 SV=2 - [GNL3_HUMAN]	GNL3	42	37.89	1	20	21	42	549	61.9545	9.15869					1537.73	37.89	21	42
Q9NVN8	Guanine nucleotide-binding protein-like 3-like protein OS=Homo sapiens GN=GNL3L PE=1 SV=1 - [GNL3L_HUMAN]	GNL3L	8	14.09	1	6	7	8	582	65.5316	8.44092					274.865	14.09	7	8
A6NCC3	Golgin subfamily A member 8O OS=Homo sapiens GN=GOLGA8O PE=1 SV=3 - [GOG8O_HUMAN]	GOLGA8O	1	2.37	2	1	1	1	632	71.4921	6.39209					23.29	2.37	1	1
Q9HCL2	Glycerol-3-phosphate acyltransferase 1, mitochondrial OS=Homo sapiens GN=GPAM PE=1 SV=3 - [GPAT1_HUMAN]	GPAM	1	1.93	1	1	1	1	828	93.7355	7.73779					20.85	1.93	1	1
Q5T3I0	G patch domain-containing protein 4 OS=Homo sapiens GN=GPATCH4 PE=1 SV=2 - [GPTC4_HUMAN]	GPATCH4	9	18.16	1	6	6	9	446	50.3508	9.62744					324.666	18.16	6	9
Q12849	G-rich sequence factor 1 OS=Homo sapiens GN=GRSF1 PE=1 SV=3 - [GRSF1_HUMAN]	GRSF1	3	10.42	1	3	3	3	480	53.0926	6.18896					65.1173	10.42	3	3
Q9BQ67	Glutamate-rich WD repeat-containing protein 1 OS=Homo sapiens GN=GRWD1 PE=1 SV=1 - [GRWD1_HUMAN]	GRWD1	10	18.61	1	8	8	10	446	49.3882	4.91943					254.086	18.61	8	10
Q96QA5	Gasdermin-A OS=Homo sapiens GN=GSDMA PE=1 SV=4 - [GSDMA_HUMAN]	GSDMA	-1	6.74	1	3	3	3	445	49.3338	5.2876	44.09	3.6	2	2	25.81	3.15	1	1
Q8TF76	Serine/threonine-protein kinase haspin OS=Homo sapiens GN=GSG2 PE=1 SV=3 - [HASP_HUMAN]	GSG2	1	1.63	1	1	1	1	798	88.4399	9.15869					38.35	1.63	1	1
P09211	Glutathione S-transferase P OS=Homo sapiens GN=GSTP1 PE=1 SV=2 - [GSTP1_HUMAN]	GSTP1	-2	12.38	1	2	2	2	210	23.341	5.64307	43.13	12.38	2	2
Q13888	General transcription factor IIH subunit 2 OS=Homo sapiens GN=GTF2H2 PE=1 SV=1 - [TF2H2_HUMAN]	GTF2H2	1	2.28	2	1	1	1	395	44.3901	6.75635					29.76	2.28	1	1
Q92759	General transcription factor IIH subunit 4 OS=Homo sapiens GN=GTF2H4 PE=1 SV=1 - [TF2H4_HUMAN]	GTF2H4	1	3.46	1	1	1	1	462	52.1533	9.0415					66.24	3.46	1	1
P78347	General transcription factor II-I OS=Homo sapiens GN=GTF2I PE=1 SV=2 - [GTF2I_HUMAN]	GTF2I	3	1.8	1	2	2	3	998	112.346	6.39209		0			50.1767	1.8	2	3
Q12789	General transcription factor 3C polypeptide 1 OS=Homo sapiens GN=GTF3C1 PE=1 SV=4 - [TF3C1_HUMAN]	GTF3C1	10	4.79	1	9	9	10	2109	238.725	7.29834					265.163	4.79	9	10
Q8WUA4	General transcription factor 3C polypeptide 2 OS=Homo sapiens GN=GTF3C2 PE=1 SV=2 - [TF3C2_HUMAN]	GTF3C2	2	1.65	2	1	2	2	911	100.616	7.31299					52.4921	1.65	2	2
Q9Y5Q9	General transcription factor 3C polypeptide 3 OS=Homo sapiens GN=GTF3C3 PE=1 SV=1 - [TF3C3_HUMAN]	GTF3C3	5	5.98	1	5	5	5	886	101.208	5.07178					101.46	5.98	5	5
Q9UKN8	General transcription factor 3C polypeptide 4 OS=Homo sapiens GN=GTF3C4 PE=1 SV=2 - [TF3C4_HUMAN]	GTF3C4	2	3.41	1	2	2	2	822	91.9235	6.65381					84.15	3.41	2	2
Q9Y5Q8	General transcription factor 3C polypeptide 5 OS=Homo sapiens GN=GTF3C5 PE=1 SV=2 - [TF3C5_HUMAN]	GTF3C5	5	10.6	1	5	5	5	519	59.5331	6.90283					102.82	10.6	5	5
O00178	GTP-binding protein 1 OS=Homo sapiens GN=GTPBP1 PE=1 SV=3 - [GTPB1_HUMAN]	GTPBP1	2	4.19	1	2	2	2	669	72.408	8.33838					119.79	4.19	2	2
Q9BZE4	Nucleolar GTP-binding protein 1 OS=Homo sapiens GN=GTPBP4 PE=1 SV=3 - [NOG1_HUMAN]	GTPBP4	8	11.51	1	7	7	8	634	73.9178	9.49561					214.424	11.51	7	8
Q9H116	GDNF-inducible zinc finger protein 1 OS=Homo sapiens GN=GZF1 PE=1 SV=1 - [GZF1_HUMAN]	GZF1	1	3.23	1	1	1	1	711	80.4406	7.86963					42.19	3.23	1	1
Q92522	Histone H1x OS=Homo sapiens GN=H1FX PE=1 SV=1 - [H1X_HUMAN]	H1FX	12	20.66	1	7	7	12	213	22.4735	10.7554					315.189	20.66	7	12
O75367	Core histone macro-H2A.1 OS=Homo sapiens GN=H2AFY PE=1 SV=4 - [H2AY_HUMAN]	H2AFY	7	18.28	2	5	5	7	372	39.5925	9.78857					258.253	18.28	5	7
Q9P035	Very-long-chain (3R)-3-hydroxyacyl-CoA dehydratase 3 OS=Homo sapiens GN=HACD3 PE=1 SV=2 - [HACD3_HUMAN]	HACD3	5	14.36	1	4	4	5	362	43.1316	8.93896					114.33	14.36	4	5
P40939	Trifunctional enzyme subunit alpha, mitochondrial OS=Homo sapiens GN=HADHA PE=1 SV=2 - [ECHA_HUMAN]	HADHA	80	50.2	1	38	38	80	763	82.9469	9.0415					2618.63	50.2	38	80
P55084	Trifunctional enzyme subunit beta, mitochondrial OS=Homo sapiens GN=HADHB PE=1 SV=3 - [ECHB_HUMAN]	HADHB	43	49.79	1	20	20	43	474	51.2615	9.40771					1172.47	49.79	20	43
P42357	Histidine ammonia-lyase OS=Homo sapiens GN=HAL PE=1 SV=1 - [HUTH_HUMAN]	HAL	-1	1.52	1	1	1	1	657	72.6518	6.94678	37.37	1.52	1	1
P69905	Hemoglobin subunit alpha OS=Homo sapiens GN=HBA1 PE=1 SV=2 - [HBA_HUMAN]	HBA1	0	28.17	1	3	3	6	142	15.2479	8.67529	36.1133	16.9	2	3	51.3	17.61	2	3
P68871	Hemoglobin subunit beta OS=Homo sapiens GN=HBB PE=1 SV=2 - [HBB_HUMAN]	HBB	-2	21.77	5	3	3	4	147	15.9883	7.28369	92.7033	21.77	3	3	26.21	6.8	1	1
Q9Y450	HBS1-like protein OS=Homo sapiens GN=HBS1L PE=1 SV=1 - [HBS1L_HUMAN]	HBS1L	2	3.95	1	2	2	2	684	75.4256	6.60986					29.41	3.95	2	2
P51610	Host cell factor 1 OS=Homo sapiens GN=HCFC1 PE=1 SV=2 - [HCFC1_HUMAN]	HCFC1	1	0.64	1	1	1	1	2035	208.602	7.45947					32.54	0.64	1	1
Q13547	Histone deacetylase 1 OS=Homo sapiens GN=HDAC1 PE=1 SV=1 - [HDAC1_HUMAN]	HDAC1	2	5.19	2	2	2	2	482	55.0677	5.47803					55.12	5.19	2	2
Q00341	Vigilin OS=Homo sapiens GN=HDLBP PE=1 SV=2 - [VIGLN_HUMAN]	HDLBP	18	16.88	1	15	15	18	1268	141.368	6.87354					459.973	16.88	15	18
Q9H583	HEAT repeat-containing protein 1 OS=Homo sapiens GN=HEATR1 PE=1 SV=3 - [HEAT1_HUMAN]	HEATR1	1	0.61	1	1	1	1	2144	242.215	6.53662					45.79	0.61	1	1
P42694	Probable helicase with zinc finger domain OS=Homo sapiens GN=HELZ PE=1 SV=2 - [HELZ_HUMAN]	HELZ	8	5.66	1	8	8	8	1942	218.833	7.41553					271.09	5.66	8	8
Q9UII4	E3 ISG15--protein ligase HERC5 OS=Homo sapiens GN=HERC5 PE=1 SV=2 - [HERC5_HUMAN]	HERC5	19	13.96	1	11	11	19	1024	116.777	7.6499					551.576	13.96	11	19
Q9BTY7	Protein HGH1 homolog OS=Homo sapiens GN=HGH1 PE=1 SV=1 - [HGH1_HUMAN]	HGH1	3	11.28	1	3	3	3	390	42.1027	4.80518					76.91	11.28	3	3
P16403	Histone H1.2 OS=Homo sapiens GN=HIST1H1C PE=1 SV=2 - [H12_HUMAN]	HIST1H1C	6	23.47	6	7	7	16	213	21.3517	10.9312	171.809	17.37	5	5	391.506	23	6	11
P04908	Histone H2A type 1-B/E OS=Homo sapiens GN=HIST1H2AB PE=1 SV=2 - [H2A1B_HUMAN]	HIST1H2AB	4	36.15	8	2	7	34	130	14.127	11.0483	457.463	35.38	4	15	721.458	36.15	7	19
Q96KK5	Histone H2A type 1-H OS=Homo sapiens GN=HIST1H2AH PE=1 SV=3 - [H2A1H_HUMAN]	HIST1H2AH	6	36.72	12	2	7	38	128	13.8978	10.8872	525.265	35.94	4	16	823.846	36.72	7	22
O60814	Histone H2B type 1-K OS=Homo sapiens GN=HIST1H2BK PE=1 SV=3 - [H2B1K_HUMAN]	HIST1H2BK	18	48.41	10	4	8	54	126	13.8816	10.3159	644.004	41.27	6	18	1463.45	42.86	7	36
P68431	Histone H3.1 OS=Homo sapiens GN=HIST1H3A PE=1 SV=2 - [H31_HUMAN]	HIST1H3A	7	24.26	5	5	5	17	136	15.3945	11.1216	99.0599	19.85	3	5	196.681	24.26	5	12
P62805	Histone H4 OS=Homo sapiens GN=HIST1H4A PE=1 SV=2 - [H4_HUMAN]	HIST1H4A	9	61.17	1	13	13	49	103	11.3604	11.356	545.157	52.43	8	20	831.765	61.17	13	29
Q8N257	Histone H2B type 3-B OS=Homo sapiens GN=HIST3H2BB PE=1 SV=3 - [H2B3B_HUMAN]	HIST3H2BB	14	46.83	3	3	7	56	126	13.8995	10.3159	667.428	46.83	7	21	1467.41	41.27	6	35
Q8NCD3	Holliday junction recognition protein OS=Homo sapiens GN=HJURP PE=1 SV=2 - [HJURP_HUMAN]	HJURP	7	9.89	1	7	7	7	748	83.4871	9.30518					194.999	9.89	7	7
P50747	Biotin--protein ligase OS=Homo sapiens GN=HLCS PE=1 SV=1 - [BPL1_HUMAN]	HLCS	-3	3.17	1	2	2	3	726	80.7092	5.61768	112.467	3.17	2	3
B2RPK0	Putative high mobility group protein B1-like 1 OS=Homo sapiens GN=HMGB1P1 PE=5 SV=1 - [HGB1A_HUMAN]	HMGB1P1	2	7.11	2	1	1	2	211	24.2228	6.21436					55.16	7.11	1	2
P05114	Non-histone chromosomal protein HMG-14 OS=Homo sapiens GN=HMGN1 PE=1 SV=3 - [HMGN1_HUMAN]	HMGN1	-1	13	1	1	1	1	100	10.6526	9.59814	47.71	13	1	1
O75330	Hyaluronan mediated motility receptor OS=Homo sapiens GN=HMMR PE=1 SV=2 - [HMMR_HUMAN]	HMMR	3	4.01	1	3	3	3	724	84.0487	5.8335					74.49	4.01	3	3
Q13151	Heterogeneous nuclear ribonucleoprotein A0 OS=Homo sapiens GN=HNRNPA0 PE=1 SV=1 - [ROA0_HUMAN]	HNRNPA0	0	10.49	1	2	2	2	305	30.8218	9.29053	82.89	4.92	1	1	30.59	5.57	1	1
P09651	Heterogeneous nuclear ribonucleoprotein A1 OS=Homo sapiens GN=HNRNPA1 PE=1 SV=5 - [ROA1_HUMAN]	HNRNPA1	4	37.9	2	12	12	30	372	38.7231	9.12939	406.4	26.34	9	13	611.005	34.68	10	17
P22626	Heterogeneous nuclear ribonucleoproteins A2/B1 OS=Homo sapiens GN=HNRNPA2B1 PE=1 SV=2 - [ROA2_HUMAN]	HNRNPA2B1	11	39.94	1	13	13	29	353	37.4067	8.95361	191.212	17.28	7	9	1048.04	37.68	12	20
P51991	Heterogeneous nuclear ribonucleoprotein A3 OS=Homo sapiens GN=HNRNPA3 PE=1 SV=2 - [ROA3_HUMAN]	HNRNPA3	3	18.25	1	5	5	5	378	39.5706	9.01221	35.91	3.44	1	1	178.024	17.46	4	4
Q99729	Heterogeneous nuclear ribonucleoprotein A/B OS=Homo sapiens GN=HNRNPAB PE=1 SV=2 - [ROAA_HUMAN]	HNRNPAB	1	18.98	1	4	5	9	332	36.2024	8.20654	130.54	6.93	2	4	98.05	15.96	4	5
P07910	Heterogeneous nuclear ribonucleoproteins C1/C2 OS=Homo sapiens GN=HNRNPC PE=1 SV=4 - [HNRPC_HUMAN]	HNRNPC	13	37.58	4	14	14	41	306	33.6495	5.08447	338.777	28.43	9	14	897.393	35.29	12	27
Q14103	Heterogeneous nuclear ribonucleoprotein D0 OS=Homo sapiens GN=HNRNPD PE=1 SV=1 - [HNRPD_HUMAN]	HNRNPD	0	17.46	1	3	6	12	355	38.4103	7.81104	172.592	10.99	3	6	94.2659	10.42	4	6
O14979	Heterogeneous nuclear ribonucleoprotein D-like OS=Homo sapiens GN=HNRNPDL PE=1 SV=3 - [HNRDL_HUMAN]	HNRNPDL	-1	17.86	1	5	8	11	420	46.4091	9.56885	124.026	10.71	4	6	67.56	7.14	4	5
P52597	Heterogeneous nuclear ribonucleoprotein F OS=Homo sapiens GN=HNRNPF PE=1 SV=3 - [HNRPF_HUMAN]	HNRNPF	8	28.92	1	7	9	18	415	45.6429	5.57959	150.58	14.22	4	5	575.489	22.65	7	13
P31943	Heterogeneous nuclear ribonucleoprotein H OS=Homo sapiens GN=HNRNPH1 PE=1 SV=4 - [HNRH1_HUMAN]	HNRNPH1	16	36.75	2	6	12	34	449	49.1984	6.30322	236.051	18.71	6	9	1073.36	34.52	11	25
P55795	Heterogeneous nuclear ribonucleoprotein H2 OS=Homo sapiens GN=HNRNPH2 PE=1 SV=1 - [HNRH2_HUMAN]	HNRNPH2	11	20.71	2	2	7	19	449	49.2323	6.30322	144.76	9.58	3	4	530.069	18.49	6	15
P31942	Heterogeneous nuclear ribonucleoprotein H3 OS=Homo sapiens GN=HNRNPH3 PE=1 SV=2 - [HNRH3_HUMAN]	HNRNPH3	5	13.01	3	4	4	7	346	36.9031	6.87354	29.84	1.73	1	1	208.577	13.01	4	6
P61978	Heterogeneous nuclear ribonucleoprotein K OS=Homo sapiens GN=HNRNPK PE=1 SV=1 - [HNRPK_HUMAN]	HNRNPK	32	37.15	1	16	16	38	463	50.9444	5.5415	113.987	6.26	2	3	1071.42	37.15	16	35
P14866	Heterogeneous nuclear ribonucleoprotein L OS=Homo sapiens GN=HNRNPL PE=1 SV=2 - [HNRPL_HUMAN]	HNRNPL	0	18.17	1	7	7	8	589	64.0924	8.22119	98.7	7.13	4	4	149.54	12.9	4	4
Q8WVV9	Heterogeneous nuclear ribonucleoprotein L-like OS=Homo sapiens GN=HNRNPLL PE=1 SV=1 - [HNRLL_HUMAN]	HNRNPLL	2	3.87	1	2	2	2	542	60.0449	7.72314					41.5003	3.87	2	2
P52272	Heterogeneous nuclear ribonucleoprotein M OS=Homo sapiens GN=HNRNPM PE=1 SV=3 - [HNRPM_HUMAN]	HNRNPM	200	63.29	1	45	45	218	730	77.4643	8.70459	144.617	12.88	9	9	7678.51	63.29	45	209
O43390	Heterogeneous nuclear ribonucleoprotein R OS=Homo sapiens GN=HNRNPR PE=1 SV=1 - [HNRPR_HUMAN]	HNRNPR	24	29.38	1	12	15	28	633	70.8993	8.1333	72.9	3.32	2	2	762.278	29.38	15	26
Q00839	Heterogeneous nuclear ribonucleoprotein U OS=Homo sapiens GN=HNRNPU PE=1 SV=6 - [HNRPU_HUMAN]	HNRNPU	22	29.09	1	22	22	48	825	90.528	5.99854	390.762	14.79	10	13	1128.44	25.09	19	35
Q9BUJ2	Heterogeneous nuclear ribonucleoprotein U-like protein 1 OS=Homo sapiens GN=HNRNPUL1 PE=1 SV=2 - [HNRL1_HUMAN]	HNRNPUL1	5	11.21	1	7	7	9	856	95.6793	6.91748	81.85	4.09	2	2	253.623	11.21	7	7
Q1KMD3	Heterogeneous nuclear ribonucleoprotein U-like protein 2 OS=Homo sapiens GN=HNRNPUL2 PE=1 SV=1 - [HNRL2_HUMAN]	HNRNPUL2	1	1.87	1	1	1	1	747	85.0522	4.90674					51.64	1.87	1	1
P00738	Haptoglobin OS=Homo sapiens GN=HP PE=1 SV=1 - [HPT_HUMAN]	HP	-1	2.22	1	1	1	1	406	45.1766	6.58057	21.04	2.22	1	1
Q86YZ3	Hornerin OS=Homo sapiens GN=HRNR PE=1 SV=2 - [HORN_HUMAN]	HRNR	-19	15.96	1	15	15	21	2850	282.228	10.0376	676.511	15.96	15	20	61.14	1.68	1	1
Q7LGA3	Heparan sulfate 2-O-sulfotransferase 1 OS=Homo sapiens GN=HS2ST1 PE=1 SV=1 - [HS2ST_HUMAN]	HS2ST1	5	5.9	1	2	2	5	356	41.8544	8.68994					185.32	5.9	2	5
Q99714	3-hydroxyacyl-CoA dehydrogenase type-2 OS=Homo sapiens GN=HSD17B10 PE=1 SV=3 - [HCD2_HUMAN]	HSD17B10	8	40.23	1	6	6	8	261	26.9061	7.78174					420.219	40.23	6	8
Q53GQ0	Very-long-chain 3-oxoacyl-CoA reductase OS=Homo sapiens GN=HSD17B12 PE=1 SV=2 - [DHB12_HUMAN]	HSD17B12	2	9.94	1	2	2	2	312	34.3022	9.31982					61.87	9.94	2	2
P07900	Heat shock protein HSP 90-alpha OS=Homo sapiens GN=HSP90AA1 PE=1 SV=5 - [HS90A_HUMAN]	HSP90AA1	16	22.54	7	7	14	22	732	84.6067	5.021	105.495	4.51	3	3	648.852	20.9	13	19
P08238	Heat shock protein HSP 90-beta OS=Homo sapiens GN=HSP90AB1 PE=1 SV=4 - [HS90B_HUMAN]	HSP90AB1	19	25	7	10	18	33	724	83.2121	5.03369	176.381	11.46	7	7	925.352	23.34	16	26
P14625	Endoplasmin OS=Homo sapiens GN=HSP90B1 PE=1 SV=1 - [ENPL_HUMAN]	HSP90B1	4	8.22	1	3	4	6	803	92.4113	4.84326	32.58	1.74	1	1	174.669	8.22	4	5
Q0VDF9	Heat shock 70 kDa protein 14 OS=Homo sapiens GN=HSPA14 PE=1 SV=1 - [HSP7E_HUMAN]	HSPA14	1	2.75	1	1	1	1	509	54.7601	5.59229					49.34	2.75	1	1
P0DMV9	Heat shock 70 kDa protein 1B OS=Homo sapiens GN=HSPA1B PE=1 SV=1 - [HS71B_HUMAN]	HSPA1B	64	63.03	2	40	43	238	641	70.009	5.65576	2657.69	57.88	37	87	5461.66	54.45	40	151
P34932	Heat shock 70 kDa protein 4 OS=Homo sapiens GN=HSPA4 PE=1 SV=4 - [HSP74_HUMAN]	HSPA4	5	7.38	1	4	5	5	840	94.2712	5.18604					145.05	7.38	5	5
P11021	78 kDa glucose-regulated protein OS=Homo sapiens GN=HSPA5 PE=1 SV=2 - [GRP78_HUMAN]	HSPA5	16	51.07	2	26	28	82	654	72.2884	5.16064	1003.29	37.31	21	33	1923.72	48.32	26	49
P11142	Heat shock cognate 71 kDa protein OS=Homo sapiens GN=HSPA8 PE=1 SV=1 - [HSP7C_HUMAN]	HSPA8	42	55.26	2	29	34	142	646	70.8542	5.51611	1662.25	39.78	24	50	3081.09	53.56	32	92
P38646	Stress-70 protein, mitochondrial OS=Homo sapiens GN=HSPA9 PE=1 SV=2 - [GRP75_HUMAN]	HSPA9	17	33.14	1	18	19	31	679	73.6348	6.16357	224.509	9.13	7	7	841.589	32.99	18	24
P04792	Heat shock protein beta-1 OS=Homo sapiens GN=HSPB1 PE=1 SV=2 - [HSPB1_HUMAN]	HSPB1	-1	4.88	1	1	1	1	205	22.7685	6.40479	33.73	4.88	1	1		0
Q9NZL4	Hsp70-binding protein 1 OS=Homo sapiens GN=HSPBP1 PE=1 SV=1 - [HPBP1_HUMAN]	HSPBP1	5	9.94	1	3	3	5	362	39.4485	5.21143					117.67	9.94	3	5
P10809	60 kDa heat shock protein, mitochondrial OS=Homo sapiens GN=HSPD1 PE=1 SV=2 - [CH60_HUMAN]	HSPD1	30	38.57	1	21	21	40	573	61.0164	5.87158	209.1	11.69	5	5	1342.63	34.9	19	35
Q92598	Heat shock protein 105 kDa OS=Homo sapiens GN=HSPH1 PE=1 SV=1 - [HS105_HUMAN]	HSPH1	4	4.78	1	2	4	4	858	96.8037	5.38916					74.2	4.78	4	4
P41252	Isoleucine--tRNA ligase, cytoplasmic OS=Homo sapiens GN=IARS PE=1 SV=2 - [SYIC_HUMAN]	IARS	29	21.08	1	23	23	29	1262	144.406	6.15088					728.603	21.08	23	29
P14735	Insulin-degrading enzyme OS=Homo sapiens GN=IDE PE=1 SV=4 - [IDE_HUMAN]	IDE	2	2.45	1	2	2	2	1019	117.893	6.60986					57.98	2.45	2	2
Q12894	Interferon-related developmental regulator 2 OS=Homo sapiens GN=IFRD2 PE=1 SV=3 - [IFRD2_HUMAN]	IFRD2	1	1.78	1	1	1	1	506	54.7794	7.94287					34.93	1.78	1	1
Q9NZI8	Insulin-like growth factor 2 mRNA-binding protein 1 OS=Homo sapiens GN=IGF2BP1 PE=1 SV=2 - [IF2B1_HUMAN]	IGF2BP1	65	57.02	1	35	38	79	577	63.4412	9.20264	271.322	12.65	6	7	2307.26	53.9	36	72
Q9Y6M1	Insulin-like growth factor 2 mRNA-binding protein 2 OS=Homo sapiens GN=IGF2BP2 PE=1 SV=2 - [IF2B2_HUMAN]	IGF2BP2	47	39.9	1	18	21	47	599	66.0806	8.45557					1525.04	39.9	21	47
O00425	Insulin-like growth factor 2 mRNA-binding protein 3 OS=Homo sapiens GN=IGF2BP3 PE=1 SV=2 - [IF2B3_HUMAN]	IGF2BP3	57	43.7	1	20	24	57	579	63.6656	8.86572					2268.53	43.7	24	57
P01876	Ig alpha-1 chain C region OS=Homo sapiens GN=IGHA1 PE=1 SV=2 - [IGHA1_HUMAN]	IGHA1	-7	23.23	1	1	7	13	353	37.6306	6.50732	316.106	21.25	6	10	74.5718	7.37	3	3
P01877	Ig alpha-2 chain C region OS=Homo sapiens GN=IGHA2 PE=1 SV=3 - [IGHA2_HUMAN]	IGHA2	-7	25.88	1	1	7	13	340	36.503	6.1001	292.066	23.82	6	10	54.84	9.41	3	3
P01857	Ig gamma-1 chain C region OS=Homo sapiens GN=IGHG1 PE=1 SV=1 - [IGHG1_HUMAN]	IGHG1	-3	6.67	1	1	2	3	330	36.0832	8.19189	82.9685	6.67	2	3
P01859	Ig gamma-2 chain C region OS=Homo sapiens GN=IGHG2 PE=1 SV=2 - [IGHG2_HUMAN]	IGHG2	-3	11.04	3	2	3	3	326	35.8778	7.59131	92.48	11.04	3	3
P38935	DNA-binding protein SMUBP-2 OS=Homo sapiens GN=IGHMBP2 PE=1 SV=3 - [SMBP2_HUMAN]	IGHMBP2	6	4.83	1	5	5	6	993	109.082	8.96826					92.83	4.83	5	6
P01834	Ig kappa chain C region OS=Homo sapiens GN=IGKC PE=1 SV=1 - [IGKC_HUMAN]	IGKC	-2	34.91	1	2	2	2	106	11.6017	5.87158	73.85	34.91	2	2
A0M8Q6	Ig lambda-7 chain C region OS=Homo sapiens GN=IGLC7 PE=4 SV=2 - [LAC7_HUMAN]	IGLC7	-2	14.15	6	1	1	2	106	11.2956	8.27979	50.6131	14.15	1	2
Q13123	Protein Red OS=Homo sapiens GN=IK PE=1 SV=3 - [RED_HUMAN]	IK	1	1.62	1	1	1	1	557	65.5618	6.63916					40.49	1.62	1	1
Q70UQ0	Inhibitor of nuclear factor kappa-B kinase-interacting protein OS=Homo sapiens GN=IKBIP PE=1 SV=1 - [IKIP_HUMAN]	IKBIP	2	7.71	1	2	2	2	350	39.285	9.17334					91.98	7.71	2	2
Q12905	Interleukin enhancer-binding factor 2 OS=Homo sapiens GN=ILF2 PE=1 SV=2 - [ILF2_HUMAN]	ILF2	38	45.9	1	14	14	38	390	43.0352	5.26221					1648.54	45.9	14	38
Q12906	Interleukin enhancer-binding factor 3 OS=Homo sapiens GN=ILF3 PE=1 SV=3 - [ILF3_HUMAN]	ILF3	44	35.57	1	21	24	46	894	95.2791	8.76318	26	1.34	1	1	1366.51	35.57	23	45
Q9NV31	U3 small nucleolar ribonucleoprotein protein IMP3 OS=Homo sapiens GN=IMP3 PE=1 SV=1 - [IMP3_HUMAN]	IMP3	3	18.48	1	3	3	3	184	21.8366	9.49561					96.01	18.48	3	3
P12268	Inosine-5'-monophosphate dehydrogenase 2 OS=Homo sapiens GN=IMPDH2 PE=1 SV=2 - [IMDH2_HUMAN]	IMPDH2	2	4.86	1	2	2	2	514	55.7696	6.90283					68.76	4.86	2	2
Q8TEX9	Importin-4 OS=Homo sapiens GN=IPO4 PE=1 SV=2 - [IPO4_HUMAN]	IPO4	2	2.68	1	2	2	2	1081	118.64	4.95752					59.18	2.68	2	2
O00410	Importin-5 OS=Homo sapiens GN=IPO5 PE=1 SV=4 - [IPO5_HUMAN]	IPO5	9	8.48	2	6	6	9	1097	123.55	4.94482					214.452	8.48	6	9
P46940	Ras GTPase-activating-like protein IQGAP1 OS=Homo sapiens GN=IQGAP1 PE=1 SV=1 - [IQGA1_HUMAN]	IQGAP1	2	2.17	1	2	2	2	1657	189.134	6.48096					59.23	2.17	2	2
O14654	Insulin receptor substrate 4 OS=Homo sapiens GN=IRS4 PE=1 SV=1 - [IRS4_HUMAN]	IRS4	10	11.3	1	9	9	10	1257	133.685	8.44092					355.63	11.3	9	10
Q9H9L3	Interferon-stimulated 20 kDa exonuclease-like 2 OS=Homo sapiens GN=ISG20L2 PE=1 SV=1 - [I20L2_HUMAN]	ISG20L2	10	18.7	1	5	5	10	353	39.1296	9.93506					412.47	18.7	5	10
Q13352	Centromere protein R OS=Homo sapiens GN=ITGB3BP PE=1 SV=2 - [CENPR_HUMAN]	ITGB3BP	1	5.08	1	1	1	1	177	20.1814	9.0708					44.8	5.08	1	1
P01591	Immunoglobulin J chain OS=Homo sapiens GN=JCHAIN PE=1 SV=4 - [IGJ_HUMAN]	JCHAIN	-2	16.98	1	2	2	2	159	18.087	5.23682	92.6135	16.98	2	2
Q9HDC5	Junctophilin-1 OS=Homo sapiens GN=JPH1 PE=1 SV=2 - [JPH1_HUMAN]	JPH1	2	3.48	1	2	2	2	661	71.6415	9.31982					68.08	3.48	2	2
P14923	Junction plakoglobin OS=Homo sapiens GN=JUP PE=1 SV=3 - [PLAK_HUMAN]	JUP	-6	14.23	1	6	8	10	745	81.6927	6.13818	281.156	14.23	8	8	101.266	2.82	2	2
Q15046	Lysine--tRNA ligase OS=Homo sapiens GN=KARS PE=1 SV=3 - [SYK_HUMAN]	KARS	17	28.31	1	16	16	17	597	68.0046	6.354					360.377	28.31	16	17
Q92830	Histone acetyltransferase KAT2A OS=Homo sapiens GN=KAT2A PE=1 SV=3 - [KAT2A_HUMAN]	KAT2A	1	2.03	1	1	1	1	837	93.8655	9.0415					20.81	2.03	1	1
Q6ZMT4	Lysine-specific demethylase 7A OS=Homo sapiens GN=KDM7A PE=1 SV=2 - [KDM7A_HUMAN]	KDM7A	1	0.64	1	1	1	1	941	106.489	8.06006					0	0.64	1	1
Q07666	KH domain-containing, RNA-binding, signal transduction-associated protein 1 OS=Homo sapiens GN=KHDRBS1 PE=1 SV=1 - [KHDR1_HUMAN]	KHDRBS1	11	20.99	2	6	6	13	443	48.1972	8.66064	32.5	3.16	1	1	269.234	20.99	6	12
Q92945	Far upstream element-binding protein 2 OS=Homo sapiens GN=KHSRP PE=1 SV=4 - [FUBP2_HUMAN]	KHSRP	1	1.41	1	1	1	1	711	73.07	7.29834					43.35	1.41	1	1
Q69YN4	Protein virilizer homolog OS=Homo sapiens GN=KIAA1429 PE=1 SV=2 - [VIR_HUMAN]	KIAA1429	1	1.05	1	1	1	1	1812	201.898	5.0083					28.02	1.05	1	1
Q15058	Kinesin-like protein KIF14 OS=Homo sapiens GN=KIF14 PE=1 SV=1 - [KIF14_HUMAN]	KIF14	2	1.27	1	2	2	2	1648	186.375	7.91357					44.16	1.27	2	2
Q96L93	Kinesin-like protein KIF16B OS=Homo sapiens GN=KIF16B PE=1 SV=2 - [KI16B_HUMAN]	KIF16B	-17	13.29	1	15	15	19	1317	151.918	6.16357	466.472	13.29	15	18	57.13	0.91	1	1
Q8NI77	Kinesin-like protein KIF18A OS=Homo sapiens GN=KIF18A PE=1 SV=2 - [KI18A_HUMAN]	KIF18A	3	3.79	3	2	3	3	898	102.216	8.90967		0			115.789	3.79	3	3
Q12756	Kinesin-like protein KIF1A OS=Homo sapiens GN=KIF1A PE=1 SV=2 - [KIF1A_HUMAN]	KIF1A	-74	28.82	3	44	44	98	1690	190.944	6.21436	2339.19	28.17	43	86	298.13	9.11	11	12
Q14807	Kinesin-like protein KIF22 OS=Homo sapiens GN=KIF22 PE=1 SV=5 - [KIF22_HUMAN]	KIF22	2	4.06	1	2	2	2	665	73.2167	9.45166					122.93	4.06	2	2
Q02241	Kinesin-like protein KIF23 OS=Homo sapiens GN=KIF23 PE=1 SV=3 - [KIF23_HUMAN]	KIF23	2	1.35	1	1	1	2	960	109.99	8.51416					61.53	1.35	1	2
O00139	Kinesin-like protein KIF2A OS=Homo sapiens GN=KIF2A PE=1 SV=3 - [KIF2A_HUMAN]	KIF2A	9	16.01	1	8	9	9	706	79.9046	6.68311					215.49	16.01	9	9
Q99661	Kinesin-like protein KIF2C OS=Homo sapiens GN=KIF2C PE=1 SV=2 - [KIF2C_HUMAN]	KIF2C	4	5.38	2	3	4	4	725	81.2612	7.82568					123.31	5.38	4	4
O60282	Kinesin heavy chain isoform 5C OS=Homo sapiens GN=KIF5C PE=1 SV=1 - [KIF5C_HUMAN]	KIF5C	-9	10.97	3	9	9	11	957	109.427	6.18896	240.933	10.97	9	10	44.66	1.04	1	1
Q9BW19	Kinesin-like protein KIFC1 OS=Homo sapiens GN=KIFC1 PE=1 SV=2 - [KIFC1_HUMAN]	KIFC1	2	6.69	1	2	2	2	673	73.7023	8.98291					52.9	6.69	2	2
Q53G59	Kelch-like protein 12 OS=Homo sapiens GN=KLHL12 PE=1 SV=2 - [KLH12_HUMAN]	KLHL12	1	2.29	1	1	1	1	568	63.2363	5.43994					71.7	2.29	1	1
P49862	Kallikrein-7 OS=Homo sapiens GN=KLK7 PE=1 SV=1 - [KLK7_HUMAN]	KLK7	-3	7.11	1	2	2	3	253	27.5068	8.47021	54.5133	7.11	2	3
P52294	Importin subunit alpha-5 OS=Homo sapiens GN=KPNA1 PE=1 SV=3 - [IMA5_HUMAN]	KPNA1	2	4.65	3	2	2	2	538	60.1836	5.0083					49.09	4.65	2	2
P52292	Importin subunit alpha-1 OS=Homo sapiens GN=KPNA2 PE=1 SV=1 - [IMA1_HUMAN]	KPNA2	11	15.88	1	7	7	11	529	57.8259	5.40186					359.484	15.88	7	11
O00505	Importin subunit alpha-4 OS=Homo sapiens GN=KPNA3 PE=1 SV=2 - [IMA4_HUMAN]	KPNA3	1	1.73	1	1	1	1	521	57.7748	4.94482					41.81	1.73	1	1
Q14974	Importin subunit beta-1 OS=Homo sapiens GN=KPNB1 PE=1 SV=2 - [IMB1_HUMAN]	KPNB1	6	8.45	1	6	6	8	876	97.108	4.77979	34.82	1.37	1	1	259.25	8.45	6	7
Q5T749	Keratinocyte proline-rich protein OS=Homo sapiens GN=KPRP PE=1 SV=1 - [KPRP_HUMAN]	KPRP	-2	3.11	1	2	2	2	579	64.0932	8.26514	30.46	3.11	2	2
Q8N9T8	Protein KRI1 homolog OS=Homo sapiens GN=KRI1 PE=1 SV=3 - [KRI1_HUMAN]	KRI1	1	1.71	1	1	1	1	703	82.5475	5.13525					66.75	1.71	1	1
Q13601	KRR1 small subunit processome component homolog OS=Homo sapiens GN=KRR1 PE=1 SV=4 - [KRR1_HUMAN]	KRR1	7	28.08	1	6	6	7	381	43.6377	9.77393					234.167	28.08	6	7
P04264	Keratin, type II cytoskeletal 1 OS=Homo sapiens GN=KRT1 PE=1 SV=6 - [K2C1_HUMAN]	KRT1	-31	68.63	2	52	60	253	644	65.999	8.11865	4965.84	67.24	55	142	4664.51	59.01	49	111
P13645	Keratin, type I cytoskeletal 10 OS=Homo sapiens GN=KRT10 PE=1 SV=6 - [K1C10_HUMAN]	KRT10	-8	64.21	14	37	46	160	584	58.7917	5.21143	3033.6	63.18	37	84	2671.35	55.31	39	76
P13646	Keratin, type I cytoskeletal 13 OS=Homo sapiens GN=KRT13 PE=1 SV=4 - [K1C13_HUMAN]	KRT13	-4	13.76	10	2	9	18	458	49.5574	4.95752	294.971	13.76	8	11	160.401	9.17	5	7
P02533	Keratin, type I cytoskeletal 14 OS=Homo sapiens GN=KRT14 PE=1 SV=4 - [K1C14_HUMAN]	KRT14	-20	61.02	11	10	34	72	472	51.5294	5.16064	1177.11	55.51	28	46	788.437	46.19	21	26
P08779	Keratin, type I cytoskeletal 16 OS=Homo sapiens GN=KRT16 PE=1 SV=4 - [K1C16_HUMAN]	KRT16	-12	47.99	10	9	24	46	473	51.2362	5.04639	723.684	38.48	19	29	412.588	31.5	14	17
Q04695	Keratin, type I cytoskeletal 17 OS=Homo sapiens GN=KRT17 PE=1 SV=2 - [K1C17_HUMAN]	KRT17	-17	32.87	11	3	20	39	432	48.076	5.021	552.757	31.25	18	28	138.714	17.36	9	11
P08727	Keratin, type I cytoskeletal 19 OS=Homo sapiens GN=KRT19 PE=1 SV=4 - [K1C19_HUMAN]	KRT19	-7	17.75	10	1	9	19	400	44.0791	5.13525	242.491	16	8	13	91.2307	7	4	6
P35908	Keratin, type II cytoskeletal 2 epidermal OS=Homo sapiens GN=KRT2 PE=1 SV=2 - [K22E_HUMAN]	KRT2	-40	78.4	6	42	57	152	639	65.3932	8.00146	3102.05	75.12	53	96	2264.62	63.85	34	56
P13647	Keratin, type II cytoskeletal 5 OS=Homo sapiens GN=KRT5 PE=1 SV=3 - [K2C5_HUMAN]	KRT5	-33	55.76	6	27	48	97	590	62.34	7.73779	1437.27	49.83	43	65	739.126	29.32	25	32
P02538	Keratin, type II cytoskeletal 6A OS=Homo sapiens GN=KRT6A PE=1 SV=3 - [K2C6A_HUMAN]	KRT6A	-14	45.74	7	1	32	64	564	60.0083	8.00146	923.597	40.6	27	39	506.151	22.52	17	25
P48668	Keratin, type II cytoskeletal 6C OS=Homo sapiens GN=KRT6C PE=1 SV=3 - [K2C6C_HUMAN]	KRT6C	-15	46.63	7	1	33	65	564	59.9883	8.00146	964.077	41.49	28	40	506.151	22.52	17	25
Q7Z794	Keratin, type II cytoskeletal 1b OS=Homo sapiens GN=KRT77 PE=2 SV=3 - [K2C1B_HUMAN]	KRT77	-7	15.92	2	6	11	21	578	61.8635	5.98584	310.091	13.84	10	14	221.152	6.92	5	7
Q8N1N4	Keratin, type II cytoskeletal 78 OS=Homo sapiens GN=KRT78 PE=2 SV=2 - [K2C78_HUMAN]	KRT78	-5	18.27	1	7	9	11	520	56.8305	6.02393	199.089	15.96	8	8	98.3567	5	2	3
Q6KB66	Keratin, type II cytoskeletal 80 OS=Homo sapiens GN=KRT80 PE=1 SV=2 - [K2C80_HUMAN]	KRT80	-3	9.29	2	3	4	5	452	50.4938	5.66846	124.389	9.29	4	4	58.32	2.43	1	1
P35527	Keratin, type I cytoskeletal 9 OS=Homo sapiens GN=KRT9 PE=1 SV=3 - [K1C9_HUMAN]	KRT9	-5	77.05	1	38	39	135	623	62.0268	5.23682	2407.88	67.26	34	70	3036.88	55.06	30	65
Q86UP2	Kinectin OS=Homo sapiens GN=KTN1 PE=1 SV=1 - [KTN1_HUMAN]	KTN1	7	7	1	7	7	7	1357	156.179	5.64307					185.78	7	7	7
Q9UN81	LINE-1 retrotransposable element ORF1 protein OS=Homo sapiens GN=L1RE1 PE=1 SV=1 - [LORF1_HUMAN]	L1RE1	6	11.83	1	4	4	6	338	40.0307	9.51025					160.033	11.83	4	6
Q9GZZ8	Extracellular glycoprotein lacritin OS=Homo sapiens GN=LACRT PE=1 SV=1 - [LACRT_HUMAN]	LACRT	1	13.77	1	2	2	3	138	14.2373	5.50342	33.64	7.97	1	1	32.38	13.77	2	2
P83111	Serine beta-lactamase-like protein LACTB, mitochondrial OS=Homo sapiens GN=LACTB PE=1 SV=2 - [LACTB_HUMAN]	LACTB	14	19.38	1	9	9	14	547	60.655	8.52881					470.95	19.38	9	14
Q6PKG0	La-related protein 1 OS=Homo sapiens GN=LARP1 PE=1 SV=2 - [LARP1_HUMAN]	LARP1	77	40.78	1	35	37	77	1096	123.434	8.82178					2118.24	40.78	37	77
Q659C4	La-related protein 1B OS=Homo sapiens GN=LARP1B PE=1 SV=2 - [LAR1B_HUMAN]	LARP1B	5	5.58	1	2	4	5	914	105.257	7.60596					192.74	5.58	4	5
Q71RC2	La-related protein 4 OS=Homo sapiens GN=LARP4 PE=1 SV=3 - [LARP4_HUMAN]	LARP4	55	29.42	1	18	18	55	724	80.5458	6.60986					1506.02	29.42	18	55
Q92615	La-related protein 4B OS=Homo sapiens GN=LARP4B PE=1 SV=3 - [LAR4B_HUMAN]	LARP4B	25	16.53	1	14	14	25	738	80.5026	6.91748					646.686	16.53	14	25
Q4G0J3	La-related protein 7 OS=Homo sapiens GN=LARP7 PE=1 SV=1 - [LARP7_HUMAN]	LARP7	1	2.41	1	1	1	1	582	66.8574	9.5542					51.14	2.41	1	1
Q9P2J5	Leucine--tRNA ligase, cytoplasmic OS=Homo sapiens GN=LARS PE=1 SV=2 - [SYLC_HUMAN]	LARS	20	16.5	1	15	15	20	1176	134.379	7.29834					518.672	16.5	15	20
Q9Y4W2	Ribosomal biogenesis protein LAS1L OS=Homo sapiens GN=LAS1L PE=1 SV=2 - [LAS1L_HUMAN]	LAS1L	5	10.49	1	5	5	5	734	83.0128	4.729					161.99	10.49	5	5
Q14739	Lamin-B receptor OS=Homo sapiens GN=LBR PE=1 SV=2 - [LBR_HUMAN]	LBR	2	5.53	1	2	2	2	615	70.658	9.36377					111.16	5.53	2	2
P31025	Lipocalin-1 OS=Homo sapiens GN=LCN1 PE=1 SV=1 - [LCN1_HUMAN]	LCN1	-7	34.09	2	7	7	13	176	19.2378	5.57959	241.594	30.11	6	10	77.9792	14.77	3	3
P80188	Neutrophil gelatinase-associated lipocalin OS=Homo sapiens GN=LCN2 PE=1 SV=2 - [NGAL_HUMAN]	LCN2	-1	7.58	1	1	1	1	198	22.5737	8.90967	37.88	7.58	1	1
P00338	L-lactate dehydrogenase A chain OS=Homo sapiens GN=LDHA PE=1 SV=2 - [LDHA_HUMAN]	LDHA	-3	9.04	3	2	3	3	332	36.6654	8.26514	61.7767	9.04	3	3
P07195	L-lactate dehydrogenase B chain OS=Homo sapiens GN=LDHB PE=1 SV=2 - [LDHB_HUMAN]	LDHB	-1	10.18	3	2	3	3	334	36.6151	6.04932	60.23	7.78	2	2	25.38	2.4	1	1
P47929	Galectin-7 OS=Homo sapiens GN=LGALS7 PE=1 SV=2 - [LEG7_HUMAN]	LGALS7	-1	8.09	1	1	1	1	136	15.0658	7.62061	67.66	8.09	1	1
Q6ZN17	Protein lin-28 homolog B OS=Homo sapiens GN=LIN28B PE=1 SV=1 - [LN28B_HUMAN]	LIN28B	10	30	1	5	5	10	250	27.0663	8.90967					300.02	30	5	10
Q9BRT6	Protein LLP homolog OS=Homo sapiens GN=LLPH PE=1 SV=1 - [LLPH_HUMAN]	LLPH	3	12.4	1	1	1	3	129	15.2154	10.3745					101.46	12.4	1	3
P20700	Lamin-B1 OS=Homo sapiens GN=LMNB1 PE=1 SV=2 - [LMNB1_HUMAN]	LMNB1	-1	3.07	1	2	2	3	586	66.3676	5.16064	44.7463	3.07	2	2	34.15	1.71	1	1
Q03252	Lamin-B2 OS=Homo sapiens GN=LMNB2 PE=1 SV=4 - [LMNB2_HUMAN]	LMNB2	-1	2.26	1	1	1	1	620	69.9057	5.59229	59.22	2.26	1	1
Q86WA8	Lon protease homolog 2, peroxisomal OS=Homo sapiens GN=LONP2 PE=1 SV=1 - [LONP2_HUMAN]	LONP2	2	3.64	1	2	2	2	852	94.5572	7.29834					63.01	3.64	2	2
P42704	Leucine-rich PPR motif-containing protein, mitochondrial OS=Homo sapiens GN=LRPPRC PE=1 SV=3 - [LPPRC_HUMAN]	LRPPRC	5	4.66	1	5	5	5	1394	157.805	6.12549					132.088	4.66	5	5
Q96AG4	Leucine-rich repeat-containing protein 59 OS=Homo sapiens GN=LRRC59 PE=1 SV=1 - [LRC59_HUMAN]	LRRC59	6	22.8	1	5	5	6	307	34.9089	9.56885					183.077	22.8	5	6
P83369	U7 snRNA-associated Sm-like protein LSm11 OS=Homo sapiens GN=LSM11 PE=1 SV=2 - [LSM11_HUMAN]	LSM11	2	5	1	1	1	2	360	39.4756	10.9897					121.54	5	1	2
Q3MHD2	Protein LSM12 homolog OS=Homo sapiens GN=LSM12 PE=1 SV=2 - [LSM12_HUMAN]	LSM12	3	13.85	1	2	2	3	195	21.6871	7.73779					130.017	13.85	2	3
Q8ND56	Protein LSM14 homolog A OS=Homo sapiens GN=LSM14A PE=1 SV=3 - [LS14A_HUMAN]	LSM14A	3	1.94	1	2	2	3	463	50.4991	9.5249					51.6064	1.94	2	3
Q9BX40	Protein LSM14 homolog B OS=Homo sapiens GN=LSM14B PE=1 SV=1 - [LS14B_HUMAN]	LSM14B	1	5.97	1	1	1	1	385	42.0453	9.68604					62.61	5.97	1	1
P02788	Lactotransferrin OS=Homo sapiens GN=LTF PE=1 SV=6 - [TRFL_HUMAN]	LTF	-21	33.94	1	19	19	23	710	78.1319	8.11865	597.347	32.11	18	22	20.27	1.83	1	1
Q96GA3	Protein LTV1 homolog OS=Homo sapiens GN=LTV1 PE=1 SV=1 - [LTV1_HUMAN]	LTV1	3	4	1	1	1	3	475	54.8212	4.90674					84.1367	4	1	3
Q9NX58	Cell growth-regulating nucleolar protein OS=Homo sapiens GN=LYAR PE=1 SV=2 - [LYAR_HUMAN]	LYAR	1	4.22	1	1	1	1	379	43.5879	9.53955					50.54	4.22	1	1
P61626	Lysozyme C OS=Homo sapiens GN=LYZ PE=1 SV=1 - [LYSC_HUMAN]	LYZ	-9	56.08	1	9	9	15	148	16.5263	9.15869	383.087	52.03	8	12	76.52	14.86	3	3
Q9Y5V3	Melanoma-associated antigen D1 OS=Homo sapiens GN=MAGED1 PE=1 SV=3 - [MAGD1_HUMAN]	MAGED1	1	1.93	1	1	1	1	778	86.1073	5.8335					30.06	1.93	1	1
Q9UNF1	Melanoma-associated antigen D2 OS=Homo sapiens GN=MAGED2 PE=1 SV=2 - [MAGD2_HUMAN]	MAGED2	2	5.28	1	2	2	2	606	64.9144	9.31982					86.02	5.28	2	2
P61326	Protein mago nashi homolog OS=Homo sapiens GN=MAGOH PE=1 SV=1 - [MGN_HUMAN]	MAGOH	2	13.7	2	1	1	2	146	17.1528	6.11279					64.18	13.7	1	2
Q9H0U3	Magnesium transporter protein 1 OS=Homo sapiens GN=MAGT1 PE=1 SV=1 - [MAGT1_HUMAN]	MAGT1	2	7.16	1	2	2	2	335	38.0114	9.62744					89.17	7.16	2	2
P27816	Microtubule-associated protein 4 OS=Homo sapiens GN=MAP4 PE=1 SV=3 - [MAP4_HUMAN]	MAP4	2	3.21	1	2	2	2	1152	120.93	5.42725					67.76	3.21	2	2
O95819	Mitogen-activated protein kinase kinase kinase kinase 4 OS=Homo sapiens GN=MAP4K4 PE=1 SV=2 - [M4K4_HUMAN]	MAP4K4	3	2.42	3	3	3	3	1239	142.013	7.45947		0			82.1102	2.42	3	3
Q14244	Ensconsin OS=Homo sapiens GN=MAP7 PE=1 SV=1 - [MAP7_HUMAN]	MAP7	1	1.74	1	1	1	1	749	84.0015	9.61279					41.8	1.74	1	1
Q3KQU3	MAP7 domain-containing protein 1 OS=Homo sapiens GN=MAP7D1 PE=1 SV=1 - [MA7D1_HUMAN]	MAP7D1	10	12.84	1	8	8	10	841	92.7641	10.1108					248.214	12.84	8	10
Q96T17	MAP7 domain-containing protein 2 OS=Homo sapiens GN=MAP7D2 PE=1 SV=2 - [MA7D2_HUMAN]	MAP7D2	1	3.01	1	1	1	1	732	81.9152	8.83643					68.45	3.01	1	1
Q8IWC1	MAP7 domain-containing protein 3 OS=Homo sapiens GN=MAP7D3 PE=1 SV=2 - [MA7D3_HUMAN]	MAP7D3	5	7.99	1	5	5	5	876	98.3682	9.31982					139.16	7.99	5	5
P56192	Methionine--tRNA ligase, cytoplasmic OS=Homo sapiens GN=MARS PE=1 SV=2 - [SYMC_HUMAN]	MARS	30	27.11	1	19	19	30	900	101.052	6.16357					1023.24	27.11	19	30
P43243	Matrin-3 OS=Homo sapiens GN=MATR3 PE=1 SV=2 - [MATR3_HUMAN]	MATR3	28	30.11	1	18	18	38	847	94.5648	6.25244	85.18	7.79	5	5	1116.6	28.93	17	33
P56270	Myc-associated zinc finger protein OS=Homo sapiens GN=MAZ PE=1 SV=1 - [MAZ_HUMAN]	MAZ	1	2.1	2	1	1	1	477	48.5764	8.95361					42.58	2.1	1	1
O95983	Methyl-CpG-binding domain protein 3 OS=Homo sapiens GN=MBD3 PE=1 SV=1 - [MBD3_HUMAN]	MBD3	1	5.5	1	1	1	1	291	32.8233	5.33838					37.25	5.5	1	1
Q96RQ3	Methylcrotonoyl-CoA carboxylase subunit alpha, mitochondrial OS=Homo sapiens GN=MCCC1 PE=1 SV=3 - [MCCA_HUMAN]	MCCC1	-39	59.31	1	38	38	173	725	80.4219	7.78174	3624.75	58.9	35	106	2608.14	41.38	26	67
Q9HCC0	Methylcrotonoyl-CoA carboxylase beta chain, mitochondrial OS=Homo sapiens GN=MCCC2 PE=1 SV=1 - [MCCB_HUMAN]	MCCC2	-54	60.92	1	35	35	186	563	61.2944	7.6792	3986.77	57.55	33	120	2634.07	42.63	23	66
Q7L590	Protein MCM10 homolog OS=Homo sapiens GN=MCM10 PE=1 SV=2 - [MCM10_HUMAN]	MCM10	1	1.49	1	1	1	1	875	98.1214	8.74854					57.83	1.49	1	1
P25205	DNA replication licensing factor MCM3 OS=Homo sapiens GN=MCM3 PE=1 SV=3 - [MCM3_HUMAN]	MCM3	2	2.23	1	2	2	2	808	90.924	5.77002					26.07	2.23	2	2
P33992	DNA replication licensing factor MCM5 OS=Homo sapiens GN=MCM5 PE=1 SV=5 - [MCM5_HUMAN]	MCM5	2	2.72	1	2	2	2	734	82.2332	8.36768					50.5691	2.72	2	2
P33993	DNA replication licensing factor MCM7 OS=Homo sapiens GN=MCM7 PE=1 SV=4 - [MCM7_HUMAN]	MCM7	2	4.87	1	2	2	2	719	81.2566	6.45557					87.44	4.87	2	2
Q9BUT9	MAPK regulated corepressor interacting protein 2 OS=Homo sapiens GN=MCRIP2 PE=1 SV=2 - [MCRI2_HUMAN]	MCRIP2	4	53.13	1	4	4	4	160	17.817	9.40771					145.94	53.13	4	4
Q9ULK4	Mediator of RNA polymerase II transcription subunit 23 OS=Homo sapiens GN=MED23 PE=1 SV=2 - [MED23_HUMAN]	MED23	1	0.58	1	1	1	1	1368	156.372	7.40088					27.04	0.58	1	1
Q7L2J0	7SK snRNA methylphosphate capping enzyme OS=Homo sapiens GN=MEPCE PE=1 SV=1 - [MEPCE_HUMAN]	MEPCE	1	1.31	1	1	1	1	689	74.3096	9.56885					46.54	1.31	1	1
Q5XKP0	MICOS complex subunit MIC13 OS=Homo sapiens GN=MIC13 PE=1 SV=1 - [MIC13_HUMAN]	MIC13	1	5.08	1	1	1	1	118	13.0788	9.42236					29.98	5.08	1	1
Q9BPX6	Calcium uptake protein 1, mitochondrial OS=Homo sapiens GN=MICU1 PE=1 SV=1 - [MICU1_HUMAN]	MICU1	1	1.47	1	1	1	1	476	54.3165	8.41162					31.41	1.47	1	1
Q9NPA3	Mid1-interacting protein 1 OS=Homo sapiens GN=MID1IP1 PE=1 SV=1 - [M1IP1_HUMAN]	MID1IP1	-1	4.37	1	1	1	1	183	20.1889	5.50342	47.38	4.37	1	1
P14174	Macrophage migration inhibitory factor OS=Homo sapiens GN=MIF PE=1 SV=4 - [MIF_HUMAN]	MIF	-1	7.83	1	1	1	1	115	12.4682	7.88428	29.1	7.83	1	1
Q8IUF8	Bifunctional lysine-specific demethylase and histidyl-hydroxylase MINA OS=Homo sapiens GN=MINA PE=1 SV=1 - [MINA_HUMAN]	MINA	1	3.01	1	1	1	1	465	52.767	6.69775					58.59	3.01	1	1
P46013	Proliferation marker protein Ki-67 OS=Homo sapiens GN=MKI67 PE=1 SV=2 - [KI67_HUMAN]	MKI67	21	9	1	18	19	21	3256	358.474	9.45166					422.132	9	19	21
Q9H000	Probable E3 ubiquitin-protein ligase makorin-2 OS=Homo sapiens GN=MKRN2 PE=1 SV=2 - [MKRN2_HUMAN]	MKRN2	1	2.88	1	1	1	1	416	46.9094	7.60596					41.59	2.88	1	1
Q03111	Protein ENL OS=Homo sapiens GN=MLLT1 PE=1 SV=2 - [ENL_HUMAN]	MLLT1	1	1.97	1	1	1	1	559	62.018	8.5874					54.9	1.97	1	1
Q8N4V1	Membrane magnesium transporter 1 OS=Homo sapiens GN=MMGT1 PE=1 SV=1 - [MMGT1_HUMAN]	MMGT1	1	18.32	1	1	1	1	131	14.6766	9.15869					53.48	18.32	1	1
Q9BU76	Multiple myeloma tumor-associated protein 2 OS=Homo sapiens GN=MMTAG2 PE=1 SV=1 - [MMTA2_HUMAN]	MMTAG2	9	30.42	1	7	7	9	263	29.3939	10.0229					304.743	30.42	7	9
Q13724	Mannosyl-oligosaccharide glucosidase OS=Homo sapiens GN=MOGS PE=1 SV=5 - [MOGS_HUMAN]	MOGS	5	6.21	1	4	4	5	837	91.8606	8.89502					158.55	6.21	4	5
Q9HCE1	Putative helicase MOV-10 OS=Homo sapiens GN=MOV10 PE=1 SV=2 - [MOV10_HUMAN]	MOV10	31	27.02	1	23	23	31	1003	113.599	8.82178					905.133	27.02	23	31
P29372	DNA-3-methyladenine glycosylase OS=Homo sapiens GN=MPG PE=1 SV=3 - [3MG_HUMAN]	MPG	4	20.13	1	4	4	4	298	32.8478	9.56885					125.91	20.13	4	4
P05164	Myeloperoxidase OS=Homo sapiens GN=MPO PE=1 SV=1 - [PERM_HUMAN]	MPO	-1	1.61	1	1	1	1	745	83.8148	8.96826	31.02	1.61	1	1
P49959	Double-strand break repair protein MRE11A OS=Homo sapiens GN=MRE11A PE=1 SV=3 - [MRE11_HUMAN]	MRE11A	2	3.25	1	2	2	2	708	80.5433	5.89697					51.97	3.25	2	2
Q9NV56	MRG/MORF4L-binding protein OS=Homo sapiens GN=MRGBP PE=1 SV=1 - [MRGBP_HUMAN]	MRGBP	1	6.37	1	1	1	1	204	22.403	5.8335					41.41	6.37	1	1
Q9HC36	rRNA methyltransferase 3, mitochondrial OS=Homo sapiens GN=MRM3 PE=1 SV=2 - [MRM3_HUMAN]	MRM3	4	7.62	1	3	3	4	420	46.9904	8.73389					78.4367	7.62	3	4
Q9Y3B7	39S ribosomal protein L11, mitochondrial OS=Homo sapiens GN=MRPL11 PE=1 SV=1 - [RM11_HUMAN]	MRPL11	1	10.42	1	1	1	1	192	20.6704	9.90576					29.87	10.42	1	1
P52815	39S ribosomal protein L12, mitochondrial OS=Homo sapiens GN=MRPL12 PE=1 SV=2 - [RM12_HUMAN]	MRPL12	1	17.17	1	1	1	1	198	21.3346	8.86572					28.59	17.17	1	1
Q9H0U6	39S ribosomal protein L18, mitochondrial OS=Homo sapiens GN=MRPL18 PE=1 SV=1 - [RM18_HUMAN]	MRPL18	1	5	1	1	1	1	180	20.5635	9.53955					36.32	5	1	1
Q5T653	39S ribosomal protein L2, mitochondrial OS=Homo sapiens GN=MRPL2 PE=1 SV=2 - [RM02_HUMAN]	MRPL2	2	10.16	1	2	2	2	305	33.2797	11.2974					49.87	10.16	2	2
Q16540	39S ribosomal protein L23, mitochondrial OS=Homo sapiens GN=MRPL23 PE=1 SV=1 - [RM23_HUMAN]	MRPL23	2	24.18	1	2	2	2	153	17.7701	9.68604					73.18	24.18	2	2
Q13084	39S ribosomal protein L28, mitochondrial OS=Homo sapiens GN=MRPL28 PE=1 SV=4 - [RM28_HUMAN]	MRPL28	1	8.98	1	1	1	1	256	30.1379	8.29443					57.55	8.98	1	1
P09001	39S ribosomal protein L3, mitochondrial OS=Homo sapiens GN=MRPL3 PE=1 SV=1 - [RM03_HUMAN]	MRPL3	3	11.78	1	3	3	3	348	38.6081	9.48096					84.5233	11.78	3	3
Q96DV4	39S ribosomal protein L38, mitochondrial OS=Homo sapiens GN=MRPL38 PE=1 SV=2 - [RM38_HUMAN]	MRPL38	1	1.84	1	1	1	1	380	44.5684	7.53271		0			45.38	1.84	1	1
Q9NQ50	39S ribosomal protein L40, mitochondrial OS=Homo sapiens GN=MRPL40 PE=1 SV=1 - [RM40_HUMAN]	MRPL40	1	7.77	1	1	1	1	206	24.4752	9.62744					32.71	7.77	1	1
Q8IXM3	39S ribosomal protein L41, mitochondrial OS=Homo sapiens GN=MRPL41 PE=1 SV=1 - [RM41_HUMAN]	MRPL41	3	40.15	1	3	3	3	137	15.373	9.56885					57.0167	40.15	3	3
Q8N983	39S ribosomal protein L43, mitochondrial OS=Homo sapiens GN=MRPL43 PE=1 SV=1 - [RM43_HUMAN]	MRPL43	1	5.12	1	1	1	1	215	23.4162	8.646					39.38	5.12	1	1
Q9HD33	39S ribosomal protein L47, mitochondrial OS=Homo sapiens GN=MRPL47 PE=1 SV=2 - [RM47_HUMAN]	MRPL47	5	18.4	1	4	4	5	250	29.4319	10.3745					83.3678	18.4	4	5
Q9Y3D3	28S ribosomal protein S16, mitochondrial OS=Homo sapiens GN=MRPS16 PE=1 SV=1 - [RT16_HUMAN]	MRPS16	1	5.84	1	1	1	1	137	15.335	9.49561					30.92	5.84	1	1
Q9Y2R5	28S ribosomal protein S17, mitochondrial OS=Homo sapiens GN=MRPS17 PE=1 SV=1 - [RT17_HUMAN]	MRPS17	1	6.92	1	1	1	1	130	14.4929	9.84717					28.42	6.92	1	1
Q9Y399	28S ribosomal protein S2, mitochondrial OS=Homo sapiens GN=MRPS2 PE=1 SV=1 - [RT02_HUMAN]	MRPS2	1	3.38	1	1	1	1	296	33.2281	9.26123					39.84	3.38	1	1
P82650	28S ribosomal protein S22, mitochondrial OS=Homo sapiens GN=MRPS22 PE=1 SV=1 - [RT22_HUMAN]	MRPS22	-1	2.22	1	1	1	1	360	41.2544	7.89893	29.6	2.22	1	1
Q9Y3D9	28S ribosomal protein S23, mitochondrial OS=Homo sapiens GN=MRPS23 PE=1 SV=2 - [RT23_HUMAN]	MRPS23	1	5.26	1	1	1	1	190	21.7573	8.89502					39.63	5.26	1	1
P82663	28S ribosomal protein S25, mitochondrial OS=Homo sapiens GN=MRPS25 PE=1 SV=1 - [RT25_HUMAN]	MRPS25	2	16.76	1	2	2	2	173	20.1033	8.82178					75.3	16.76	2	2
Q9BYN8	28S ribosomal protein S26, mitochondrial OS=Homo sapiens GN=MRPS26 PE=1 SV=1 - [RT26_HUMAN]	MRPS26	6	35.61	1	6	6	6	205	24.1969	10.3892					120.01	35.61	6	6
Q92552	28S ribosomal protein S27, mitochondrial OS=Homo sapiens GN=MRPS27 PE=1 SV=3 - [RT27_HUMAN]	MRPS27	1	2.66	1	1	1	1	414	47.5814	6.17627					48.08	2.66	1	1
P82930	28S ribosomal protein S34, mitochondrial OS=Homo sapiens GN=MRPS34 PE=1 SV=2 - [RT34_HUMAN]	MRPS34	3	10.09	1	3	3	3	218	25.6345	9.979					61.7925	10.09	3	3
P26038	Moesin OS=Homo sapiens GN=MSN PE=1 SV=3 - [MOES_HUMAN]	MSN	1	1.39	3	1	1	1	577	67.7778	6.40479					28.33	1.39	1	1
Q86UE4	Protein LYRIC OS=Homo sapiens GN=MTDH PE=1 SV=2 - [LYRIC_HUMAN]	MTDH	8	19.93	1	6	6	8	582	63.7988	9.31982					308.166	19.93	6	8
P11586	C-1-tetrahydrofolate synthase, cytoplasmic OS=Homo sapiens GN=MTHFD1 PE=1 SV=3 - [C1TC_HUMAN]	MTHFD1	1	0.86	1	1	1	1	935	101.495	7.29834					0	0.86	1	1
Q6UB35	Monofunctional C1-tetrahydrofolate synthase, mitochondrial OS=Homo sapiens GN=MTHFD1L PE=1 SV=1 - [C1TM_HUMAN]	MTHFD1L	2	2.66	1	2	2	2	978	105.724	8.06006					55.3	2.66	2	2
Q9NVV4	Poly(A) RNA polymerase, mitochondrial OS=Homo sapiens GN=MTPAP PE=1 SV=1 - [PAPD1_HUMAN]	MTPAP	3	5.33	1	3	3	3	582	66.13	9.0415					53.95	5.33	3	3
Q9BQG0	Myb-binding protein 1A OS=Homo sapiens GN=MYBBP1A PE=1 SV=2 - [MBB1A_HUMAN]	MYBBP1A	53	23.8	1	31	31	53	1328	148.762	9.27588					1763.36	23.8	31	53
P35579	Myosin-9 OS=Homo sapiens GN=MYH9 PE=1 SV=4 - [MYH9_HUMAN]	MYH9	2	1.53	3	2	2	2	1960	226.392	5.60498					59.64	1.53	2	2
O43795	Unconventional myosin-Ib OS=Homo sapiens GN=MYO1B PE=1 SV=3 - [MYO1B_HUMAN]	MYO1B	1	1.32	1	1	1	1	1136	131.902	9.37842					38.26	1.32	1	1
O00159	Unconventional myosin-Ic OS=Homo sapiens GN=MYO1C PE=1 SV=4 - [MYO1C_HUMAN]	MYO1C	2	2.35	1	2	2	2	1063	121.606	9.40771					27.64	2.35	2	2
Q9Y4I1	Unconventional myosin-Va OS=Homo sapiens GN=MYO5A PE=1 SV=2 - [MYO5A_HUMAN]	MYO5A	22	12.67	3	18	18	22	1855	215.269	8.48486					495.56	12.67	18	22
Q13459	Unconventional myosin-IXb OS=Homo sapiens GN=MYO9B PE=1 SV=3 - [MYO9B_HUMAN]	MYO9B	2	1.11	1	2	2	2	2157	243.249	8.74854					30.03	1.11	2	2
Q9BXJ9	N-alpha-acetyltransferase 15, NatA auxiliary subunit OS=Homo sapiens GN=NAA15 PE=1 SV=1 - [NAA15_HUMAN]	NAA15	3	4.39	1	3	3	3	866	101.208	7.41553					99.3933	4.39	3	3
Q86UY6	N-alpha-acetyltransferase 40 OS=Homo sapiens GN=NAA40 PE=1 SV=1 - [NAA40_HUMAN]	NAA40	2	5.06	1	1	1	2	237	27.1761	7.38623					59.79	5.06	1	2
Q13765	Nascent polypeptide-associated complex subunit alpha OS=Homo sapiens GN=NACA PE=1 SV=1 - [NACA_HUMAN]	NACA	7	23.72	3	6	6	7	215	23.3697	4.56396					317.315	23.72	6	7
P55209	Nucleosome assembly protein 1-like 1 OS=Homo sapiens GN=NAP1L1 PE=1 SV=1 - [NP1L1_HUMAN]	NAP1L1	2	7.16	1	2	2	2	391	45.3459	4.4624					63.98	7.16	2	2
P49321	Nuclear autoantigenic sperm protein OS=Homo sapiens GN=NASP PE=1 SV=2 - [NASP_HUMAN]	NASP	1	0.89	1	1	1	1	788	85.1861	4.29736					25.66	0.89	1	1
Q9H0A0	RNA cytidine acetyltransferase OS=Homo sapiens GN=NAT10 PE=1 SV=2 - [NAT10_HUMAN]	NAT10	34	25.56	3	23	24	34	1025	115.657	8.26514					836.759	25.56	24	34
Q09161	Nuclear cap-binding protein subunit 1 OS=Homo sapiens GN=NCBP1 PE=1 SV=1 - [NCBP1_HUMAN]	NCBP1	7	9.37	1	7	7	7	790	91.7805	6.43018					167.43	9.37	7	7
P52298	Nuclear cap-binding protein subunit 2 OS=Homo sapiens GN=NCBP2 PE=1 SV=1 - [NCBP2_HUMAN]	NCBP2	2	17.95	1	2	2	2	156	17.9898	8.20654					49.64	17.95	2	2
Q6ZVX7	F-box only protein 50 OS=Homo sapiens GN=NCCRP1 PE=1 SV=1 - [FBX50_HUMAN]	NCCRP1	-1	3.64	1	1	1	1	275	30.8279	6.62451	56.33	3.64	1	1
P19338	Nucleolin OS=Homo sapiens GN=NCL PE=1 SV=3 - [NUCL_HUMAN]	NCL	56	36.2	1	36	36	82	710	76.5684	4.70361	338.566	20	12	13	2530.75	36.2	36	69
Q969V3	Nicalin OS=Homo sapiens GN=NCLN PE=1 SV=2 - [NCLN_HUMAN]	NCLN	8	13.5	1	6	6	8	563	62.9346	6.88818					205.699	13.5	6	8
Q16795	NADH dehydrogenase [ubiquinone] 1 alpha subcomplex subunit 9, mitochondrial OS=Homo sapiens GN=NDUFA9 PE=1 SV=2 - [NDUA9_HUMAN]	NDUFA9	1	3.45	1	1	1	1	377	42.4826	9.80322					25.77	3.45	1	1
Q15843	NEDD8 OS=Homo sapiens GN=NEDD8 PE=1 SV=1 - [NEDD8_HUMAN]	NEDD8	1	23.46	1	1	1	1	81	9.06595	8.42627					30.08	23.46	1	1
O60524	Nuclear export mediator factor NEMF OS=Homo sapiens GN=NEMF PE=1 SV=4 - [NEMF_HUMAN]	NEMF	3	2.51	1	3	3	3	1076	122.878	6.354					62.8699	2.51	3	3
Q6NW34	Nucleolus and neural progenitor protein OS=Homo sapiens GN=NEPRO PE=1 SV=3 - [NEPRO_HUMAN]	NEPRO	6	12.7	1	6	6	6	567	64.5104	9.74463					223.193	12.7	6	6
Q7Z628	Neuroepithelial cell-transforming gene 1 protein OS=Homo sapiens GN=NET1 PE=1 SV=1 - [ARHG8_HUMAN]	NET1	1	3.19	1	1	1	1	596	67.6981	9.23193					30.64	3.19	1	1
Q12986	Transcriptional repressor NF-X1 OS=Homo sapiens GN=NFX1 PE=1 SV=2 - [NFX1_HUMAN]	NFX1	4	6.16	1	4	4	4	1120	124.312	8.23584					144.402	6.16	4	4
Q6ZNB6	NF-X1-type zinc finger protein NFXL1 OS=Homo sapiens GN=NFXL1 PE=1 SV=2 - [NFXL1_HUMAN]	NFXL1	4	7.79	1	4	4	4	911	101.27	8.41162					139.42	7.79	4	4
Q9NX24	H/ACA ribonucleoprotein complex subunit 2 OS=Homo sapiens GN=NHP2 PE=1 SV=1 - [NHP2_HUMAN]	NHP2	1	12.42	1	1	1	3	153	17.1899	8.22119	26.22	12.42	1	1	61.99	12.42	1	2
Q9BYG3	MKI67 FHA domain-interacting nucleolar phosphoprotein OS=Homo sapiens GN=NIFK PE=1 SV=1 - [MK67I_HUMAN]	NIFK	8	19.11	1	5	5	8	293	34.201	9.87646					341.519	19.11	5	8
Q9Y221	60S ribosome subunit biogenesis protein NIP7 homolog OS=Homo sapiens GN=NIP7 PE=1 SV=1 - [NIP7_HUMAN]	NIP7	2	13.33	1	2	2	4	180	20.4495	8.51416	32.52	5.56	1	1	56.2	13.33	2	3
Q5M9Q1	NKAP-like protein OS=Homo sapiens GN=NKAPL PE=2 SV=3 - [NKAPL_HUMAN]	NKAPL	1	2.49	2	1	1	1	402	46.2841	9.71533					38.04	2.49	1	1
O15226	NF-kappa-B-repressing factor OS=Homo sapiens GN=NKRF PE=1 SV=2 - [NKRF_HUMAN]	NKRF	10	14.93	1	8	8	10	690	77.6242	8.79248					293.634	14.93	8	10
Q99801	Homeobox protein Nkx-3.1 OS=Homo sapiens GN=NKX3-1 PE=1 SV=2 - [NKX31_HUMAN]	NKX3-1	1	5.13	1	1	1	1	234	26.3345	9.20264					31.03	5.13	1	1
P15531	Nucleoside diphosphate kinase A OS=Homo sapiens GN=NME1 PE=1 SV=1 - [NDKA_HUMAN]	NME1	1	7.89	2	1	1	1	152	17.1377	6.18896					30.14	7.89	1	1
Q9HAN9	Nicotinamide/nicotinic acid mononucleotide adenylyltransferase 1 OS=Homo sapiens GN=NMNAT1 PE=1 SV=1 - [NMNA1_HUMAN]	NMNAT1	17	51.97	1	13	13	17	279	31.9126	8.86572					487.865	51.97	13	17
Q8NC60	Nitric oxide-associated protein 1 OS=Homo sapiens GN=NOA1 PE=1 SV=2 - [NOA1_HUMAN]	NOA1	1	2.01	1	1	1	1	698	78.4088	8.66064					47.23	2.01	1	1
Q9ULX3	RNA-binding protein NOB1 OS=Homo sapiens GN=NOB1 PE=1 SV=1 - [NOB1_HUMAN]	NOB1	10	21.36	1	8	8	10	412	46.6458	7.18115					309.649	21.36	8	10
Q8WTT2	Nucleolar complex protein 3 homolog OS=Homo sapiens GN=NOC3L PE=1 SV=1 - [NOC3L_HUMAN]	NOC3L	4	7.5	1	4	4	4	800	92.4896	9.17334					73.32	7.5	4	4
Q9BVI4	Nucleolar complex protein 4 homolog OS=Homo sapiens GN=NOC4L PE=1 SV=1 - [NOC4L_HUMAN]	NOC4L	1	4.07	1	1	1	1	516	58.4307	7.48877					31.91	4.07	1	1
Q9BSC4	Nucleolar protein 10 OS=Homo sapiens GN=NOL10 PE=1 SV=1 - [NOL10_HUMAN]	NOL10	1	2.47	1	1	1	1	688	80.2514	8.45557					42.84	2.47	1	1
Q9H8H0	Nucleolar protein 11 OS=Homo sapiens GN=NOL11 PE=1 SV=1 - [NOL11_HUMAN]	NOL11	2	3.62	1	2	2	2	719	81.0719	6.07471					78.13	3.62	2	2
Q9UGY1	Nucleolar protein 12 OS=Homo sapiens GN=NOL12 PE=1 SV=1 - [NOL12_HUMAN]	NOL12	2	10.33	1	1	1	2	213	24.6482	10.228					36.75	10.33	1	2
Q9H6R4	Nucleolar protein 6 OS=Homo sapiens GN=NOL6 PE=1 SV=2 - [NOL6_HUMAN]	NOL6	3	3.4	1	3	3	3	1146	127.513	7.63525					55.7186	3.4	3	3
Q5SY16	Polynucleotide 5'-hydroxyl-kinase NOL9 OS=Homo sapiens GN=NOL9 PE=1 SV=1 - [NOL9_HUMAN]	NOL9	4	9.4	1	4	4	4	702	79.2722	9.12939					73.06	9.4	4	4
Q14978	Nucleolar and coiled-body phosphoprotein 1 OS=Homo sapiens GN=NOLC1 PE=1 SV=2 - [NOLC1_HUMAN]	NOLC1	-1	9.44	1	6	6	7	699	73.5596	9.46631	53.77	5.72	4	4	98.5	5.01	3	3
Q5C9Z4	Nucleolar MIF4G domain-containing protein 1 OS=Homo sapiens GN=NOM1 PE=1 SV=1 - [NOM1_HUMAN]	NOM1	1	1.63	1	1	1	1	860	96.1976	8.104					62.36	1.63	1	1
P69849	Nodal modulator 3 OS=Homo sapiens GN=NOMO3 PE=3 SV=2 - [NOMO3_HUMAN]	NOMO3	3	3.19	3	3	3	3	1222	134.049	5.66846					99.4339	3.19	3	3
Q15233	Non-POU domain-containing octamer-binding protein OS=Homo sapiens GN=NONO PE=1 SV=4 - [NONO_HUMAN]	NONO	27	41.19	1	16	17	37	471	54.1973	8.95361	114.93	9.55	4	5	982.492	36.94	15	32
P78316	Nucleolar protein 14 OS=Homo sapiens GN=NOP14 PE=1 SV=3 - [NOP14_HUMAN]	NOP14	5	4.78	1	4	4	5	857	97.6074	7.57666					127.29	4.78	4	5
Q9Y3C1	Nucleolar protein 16 OS=Homo sapiens GN=NOP16 PE=1 SV=2 - [NOP16_HUMAN]	NOP16	13	43.26	1	8	8	13	178	21.1751	9.93506					544.997	43.26	8	13
P46087	Probable 28S rRNA (cytosine(4447)-C(5))-methyltransferase OS=Homo sapiens GN=NOP2 PE=1 SV=2 - [NOP2_HUMAN]	NOP2	21	26.85	1	17	17	21	812	89.2471	9.23193					647.899	26.85	17	21
O00567	Nucleolar protein 56 OS=Homo sapiens GN=NOP56 PE=1 SV=4 - [NOP56_HUMAN]	NOP56	23	20.37	1	11	11	23	594	66.0087	9.18799					731.681	20.37	11	23
Q9Y2X3	Nucleolar protein 58 OS=Homo sapiens GN=NOP58 PE=1 SV=1 - [NOP58_HUMAN]	NOP58	19	26.09	1	10	10	19	529	59.5405	8.92432					597.355	26.09	10	19
Q86U38	Nucleolar protein 9 OS=Homo sapiens GN=NOP9 PE=1 SV=1 - [NOP9_HUMAN]	NOP9	8	9.59	1	4	4	8	636	69.3945	7.28369					267.925	9.59	4	8
Q8TAT6	Nuclear protein localization protein 4 homolog OS=Homo sapiens GN=NPLOC4 PE=1 SV=3 - [NPL4_HUMAN]	NPLOC4	1	2.3	1	1	1	1	608	68.0769	6.37939					57.44	2.3	1	1
P06748	Nucleophosmin OS=Homo sapiens GN=NPM1 PE=1 SV=2 - [NPM_HUMAN]	NPM1	93	64.29	1	22	22	107	294	32.5548	4.77979	173.509	22.45	4	7	4797.15	59.86	21	100
O75607	Nucleoplasmin-3 OS=Homo sapiens GN=NPM3 PE=1 SV=3 - [NPM3_HUMAN]	NPM3	3	20.22	1	2	2	3	178	19.3314	4.62744					132.35	20.22	2	3
Q08J23	tRNA (cytosine(34)-C(5))-methyltransferase OS=Homo sapiens GN=NSUN2 PE=1 SV=2 - [NSUN2_HUMAN]	NSUN2	12	19.43	1	11	11	12	767	86.4158	6.771					370.339	19.43	11	12
Q96P11	Probable 28S rRNA (cytosine-C(5))-methyltransferase OS=Homo sapiens GN=NSUN5 PE=1 SV=2 - [NSUN5_HUMAN]	NSUN5	2	4.43	1	2	2	2	429	46.6623	8.6167					53.8	4.43	2	2
P78549	Endonuclease III-like protein 1 OS=Homo sapiens GN=NTHL1 PE=1 SV=2 - [NTH_HUMAN]	NTHL1	1	5.45	1	1	1	1	312	34.3678	9.67139					59.55	5.45	1	1
Q9BSD7	Cancer-related nucleoside-triphosphatase OS=Homo sapiens GN=NTPCR PE=1 SV=1 - [NTPCR_HUMAN]	NTPCR	4	23.16	1	3	3	4	190	20.7001	9.53955					72.1833	23.16	3	4
Q8TB37	Iron-sulfur protein NUBPL OS=Homo sapiens GN=NUBPL PE=1 SV=3 - [NUBPL_HUMAN]	NUBPL	1	2.82	1	1	1	1	319	34.0609	9.0415					0	2.82	1	1
Q8IVD9	NudC domain-containing protein 3 OS=Homo sapiens GN=NUDCD3 PE=1 SV=3 - [NUDC3_HUMAN]	NUDCD3	2	2.22	1	1	1	2	361	40.7967	5.24951					47.9369	2.22	1	2
Q9BRJ7	Protein syndesmos OS=Homo sapiens GN=NUDT16L1 PE=1 SV=1 - [SDOS_HUMAN]	NUDT16L1	2	16.11	1	2	2	2	211	23.3232	8.90967					77.69	16.11	2	2
Q9UHK0	Nuclear fragile X mental retardation-interacting protein 1 OS=Homo sapiens GN=NUFIP1 PE=1 SV=2 - [NUFP1_HUMAN]	NUFIP1	1	2.22	1	1	1	1	495	56.2642	9.12939		0			26.65	2.22	1	1
Q7Z417	Nuclear fragile X mental retardation-interacting protein 2 OS=Homo sapiens GN=NUFIP2 PE=1 SV=1 - [NUFP2_HUMAN]	NUFIP2	28	40.14	1	18	19	28	695	76.0747	8.70459					1081.1	40.14	19	28
Q14980	Nuclear mitotic apparatus protein 1 OS=Homo sapiens GN=NUMA1 PE=1 SV=2 - [NUMA1_HUMAN]	NUMA1	3	1.61	1	3	3	3	2115	238.115	5.78271					86.11	1.61	3	3
Q8WUM0	Nuclear pore complex protein Nup133 OS=Homo sapiens GN=NUP133 PE=1 SV=2 - [NU133_HUMAN]	NUP133	1	0.87	1	1	1	1	1156	128.898	5.09717					64.24	0.87	1	1
O75694	Nuclear pore complex protein Nup155 OS=Homo sapiens GN=NUP155 PE=1 SV=1 - [NU155_HUMAN]	NUP155	1	1.94	1	1	1	1	1391	155.1	6.16357					23.86	1.94	1	1
Q5SRE5	Nucleoporin NUP188 homolog OS=Homo sapiens GN=NUP188 PE=1 SV=1 - [NU188_HUMAN]	NUP188	1	0.63	1	1	1	1	1749	195.917	6.72705					19.73	0.63	1	1
Q92621	Nuclear pore complex protein Nup205 OS=Homo sapiens GN=NUP205 PE=1 SV=3 - [NU205_HUMAN]	NUP205	1	0.5	1	1	1	1	2012	227.776	6.18896					32.03	0.5	1	1
Q8NFH3	Nucleoporin Nup43 OS=Homo sapiens GN=NUP43 PE=1 SV=1 - [NUP43_HUMAN]	NUP43	1	3.68	1	1	1	1	380	42.1245	5.63037					43.22	3.68	1	1
Q8N1F7	Nuclear pore complex protein Nup93 OS=Homo sapiens GN=NUP93 PE=1 SV=2 - [NUP93_HUMAN]	NUP93	1	1.34	1	1	1	1	819	93.4296	5.71924					47.82	1.34	1	1
O15504	Nucleoporin-like protein 2 OS=Homo sapiens GN=NUPL2 PE=1 SV=1 - [NUPL2_HUMAN]	NUPL2	1	5.2	1	1	1	1	423	44.844	9.18799					37.86	5.2	1	1
Q9BXS6	Nucleolar and spindle-associated protein 1 OS=Homo sapiens GN=NUSAP1 PE=1 SV=1 - [NUSAP_HUMAN]	NUSAP1	6	14.97	1	6	6	6	441	49.4219	9.90576					195.227	14.97	6	6
O15381	Nuclear valosin-containing protein-like OS=Homo sapiens GN=NVL PE=1 SV=1 - [NVL_HUMAN]	NVL	19	18.69	1	11	11	19	856	94.991	6.48096					691.767	18.69	11	19
Q9NTK5	Obg-like ATPase 1 OS=Homo sapiens GN=OLA1 PE=1 SV=2 - [OLA1_HUMAN]	OLA1	2	3.79	1	1	1	2	396	44.7153	7.81104					57.34	3.79	1	2
P07237	Protein disulfide-isomerase OS=Homo sapiens GN=P4HB PE=1 SV=3 - [PDIA1_HUMAN]	P4HB	1	1.97	1	1	1	1	508	57.0807	4.86865					35.9	1.97	1	1
Q9UQ80	Proliferation-associated protein 2G4 OS=Homo sapiens GN=PA2G4 PE=1 SV=3 - [PA2G4_HUMAN]	PA2G4	6	13.96	1	5	5	6	394	43.7592	6.55127					98.5	13.96	5	6
P11940	Polyadenylate-binding protein 1 OS=Homo sapiens GN=PABPC1 PE=1 SV=2 - [PABP1_HUMAN]	PABPC1	176	68.4	3	26	46	188	636	70.6259	9.49561	127.243	8.33	5	6	5879.15	68.4	46	182
Q4VXU2	Polyadenylate-binding protein 1-like OS=Homo sapiens GN=PABPC1L PE=2 SV=1 - [PAP1L_HUMAN]	PABPC1L	18	13.36	2	1	9	20	614	68.3485	8.86572	29.16	2.44	1	1	426.911	13.36	9	19
Q13310	Polyadenylate-binding protein 4 OS=Homo sapiens GN=PABPC4 PE=1 SV=1 - [PABP4_HUMAN]	PABPC4	117	55.9	1	23	40	125	644	70.7381	9.26123	49.06	7.14	4	4	3732.21	55.9	40	121
P0CB38	Polyadenylate-binding protein 4-like OS=Homo sapiens GN=PABPC4L PE=2 SV=1 - [PAB4L_HUMAN]	PABPC4L	12	10	1	1	5	12	370	41.8275	9.49561					283.629	10	5	12
Q86U42	Polyadenylate-binding protein 2 OS=Homo sapiens GN=PABPN1 PE=1 SV=3 - [PABP2_HUMAN]	PABPN1	1	3.59	1	1	1	1	306	32.729	5.05908					69.06	3.59	1	1
Q8N7H5	RNA polymerase II-associated factor 1 homolog OS=Homo sapiens GN=PAF1 PE=1 SV=2 - [PAF1_HUMAN]	PAF1	2	5.08	1	2	2	2	531	59.9391	4.62744					62.92	5.08	2	2
P22234	Multifunctional protein ADE2 OS=Homo sapiens GN=PAICS PE=1 SV=3 - [PUR6_HUMAN]	PAICS	1	3.06	1	1	1	1	425	47.0491	7.2251					49.94	3.06	1	1
Q9Y3D7	Mitochondrial import inner membrane translocase subunit TIM16 OS=Homo sapiens GN=PAM16 PE=1 SV=2 - [TIM16_HUMAN]	PAM16	6	35.2	1	3	3	6	125	13.8162	9.70068					326.653	35.2	3	6
Q504Q3	PAB-dependent poly(A)-specific ribonuclease subunit PAN2 OS=Homo sapiens GN=PAN2 PE=1 SV=3 - [PAN2_HUMAN]	PAN2	1	2.16	1	1	1	1	1202	135.281	5.98584					41.79	2.16	1	1
Q8NDF8	Non-canonical poly(A) RNA polymerase PAPD5 OS=Homo sapiens GN=PAPD5 PE=1 SV=2 - [PAPD5_HUMAN]	PAPD5	2	6.12	1	2	2	2	572	63.2278	8.98291					96.17	6.12	2	2
P09874	Poly [ADP-ribose] polymerase 1 OS=Homo sapiens GN=PARP1 PE=1 SV=4 - [PARP1_HUMAN]	PARP1	23	24.65	1	21	21	25	1014	113.012	8.88037	26.84	1.08	1	1	755.023	24.65	21	24
Q9UGN5	Poly [ADP-ribose] polymerase 2 OS=Homo sapiens GN=PARP2 PE=1 SV=2 - [PARP2_HUMAN]	PARP2	3	6.17	1	3	3	3	583	66.1636	8.88037					83.9567	6.17	3	3
Q86TB9	Protein PAT1 homolog 1 OS=Homo sapiens GN=PATL1 PE=1 SV=2 - [PATL1_HUMAN]	PATL1	2	5.32	1	2	2	2	770	86.7956	6.66846					43.83	5.32	2	2
Q9HBE1	POZ-, AT hook-, and zinc finger-containing protein 1 OS=Homo sapiens GN=PATZ1 PE=1 SV=1 - [PATZ1_HUMAN]	PATZ1	1	2.33	1	1	1	1	687	74.0126	8.35303					40.9	2.33	1	1
Q9BVG4	Protein PBDC1 OS=Homo sapiens GN=PBDC1 PE=1 SV=1 - [PBDC1_HUMAN]	PBDC1	4	20.17	1	3	3	4	233	26.0407	4.79248					80.55	20.17	3	4
P11498	Pyruvate carboxylase, mitochondrial OS=Homo sapiens GN=PC PE=1 SV=2 - [PYC_HUMAN]	PC	-25	68.68	3	78	78	419	1178	129.551	6.84424	6797.08	61.54	64	222	6378.21	59.42	63	197
Q15365	Poly(rC)-binding protein 1 OS=Homo sapiens GN=PCBP1 PE=1 SV=2 - [PCBP1_HUMAN]	PCBP1	5	27.81	1	4	7	11	356	37.4739	7.09326	92.3606	8.71	3	3	377.22	19.1	4	8
Q15366	Poly(rC)-binding protein 2 OS=Homo sapiens GN=PCBP2 PE=1 SV=1 - [PCBP2_HUMAN]	PCBP2	13	47.67	2	7	10	17	365	38.5556	6.78564	51.74	6.85	2	2	519.577	40.82	8	15
P05165	Propionyl-CoA carboxylase alpha chain, mitochondrial OS=Homo sapiens GN=PCCA PE=1 SV=4 - [PCCA_HUMAN]	PCCA	-34	58.24	1	44	44	124	728	80.0081	7.51807	2400.84	52.34	39	79	1431.82	44.64	27	45
P05166	Propionyl-CoA carboxylase beta chain, mitochondrial OS=Homo sapiens GN=PCCB PE=1 SV=3 - [PCCB_HUMAN]	PCCB	-15	55.84	1	25	25	47	539	58.1788	7.63525	1066.44	45.83	20	31	550.189	28.2	12	16
P22061	Protein-L-isoaspartate(D-aspartate) O-methyltransferase OS=Homo sapiens GN=PCMT1 PE=1 SV=4 - [PIMT_HUMAN]	PCMT1	-5	41.85	1	6	6	9	227	24.6206	7.21045	130.687	41.85	6	7	79.3443	15.42	2	2
Q14690	Protein RRP5 homolog OS=Homo sapiens GN=PDCD11 PE=1 SV=3 - [RRP5_HUMAN]	PDCD11	34	16.25	1	25	25	34	1871	208.57	8.86572		0			1178.01	16.25	25	34
Q15084	Protein disulfide-isomerase A6 OS=Homo sapiens GN=PDIA6 PE=1 SV=1 - [PDIA6_HUMAN]	PDIA6	1	3.18	1	1	1	1	440	48.0913	5.08447					65.14	3.18	1	1
Q8IZL8	Proline-, glutamic acid- and leucine-rich protein 1 OS=Homo sapiens GN=PELP1 PE=1 SV=2 - [PELP1_HUMAN]	PELP1	8	6.28	1	5	5	8	1130	119.624	4.33545					205.251	6.28	5	8
Q96RR1	Twinkle protein, mitochondrial OS=Homo sapiens GN=PEO1 PE=1 SV=1 - [PEO1_HUMAN]	PEO1	5	8.04	1	4	4	5	684	77.106	8.98291					182.13	8.04	4	5
O00541	Pescadillo homolog OS=Homo sapiens GN=PES1 PE=1 SV=1 - [PESC_HUMAN]	PES1	2	2.72	1	2	2	2	588	67.96	7.32764					48.7596	2.72	2	2
Q9UHV9	Prefoldin subunit 2 OS=Homo sapiens GN=PFDN2 PE=1 SV=1 - [PFD2_HUMAN]	PFDN2	1	7.79	1	1	1	1	154	16.6376	6.58057					57.11	7.79	1	1
Q9NQP4	Prefoldin subunit 4 OS=Homo sapiens GN=PFDN4 PE=1 SV=1 - [PFD4_HUMAN]	PFDN4	1	8.96	1	1	1	1	134	15.3046	4.52588					23.08	8.96	1	1
Q99471	Prefoldin subunit 5 OS=Homo sapiens GN=PFDN5 PE=1 SV=2 - [PFD5_HUMAN]	PFDN5	3	25.97	1	3	3	3	154	17.317	6.32861					98.6874	25.97	3	3
O15212	Prefoldin subunit 6 OS=Homo sapiens GN=PFDN6 PE=1 SV=1 - [PFD6_HUMAN]	PFDN6	1	9.3	1	1	1	1	129	14.5738	8.88037					61.86	9.3	1	1
P07737	Profilin-1 OS=Homo sapiens GN=PFN1 PE=1 SV=2 - [PROF1_HUMAN]	PFN1	-1	10	1	1	1	1	140	15.0446	8.26514	32.4	10	1	1
P15259	Phosphoglycerate mutase 2 OS=Homo sapiens GN=PGAM2 PE=1 SV=3 - [PGAM2_HUMAN]	PGAM2	1	5.53	3	1	1	1	253	28.7478	8.88037					25.09	5.53	1	1
Q96HS1	Serine/threonine-protein phosphatase PGAM5, mitochondrial OS=Homo sapiens GN=PGAM5 PE=1 SV=2 - [PGAM5_HUMAN]	PGAM5	42	56.06	1	17	17	42	289	31.9846	8.67529					1002.82	56.06	17	42
P00558	Phosphoglycerate kinase 1 OS=Homo sapiens GN=PGK1 PE=1 SV=3 - [PGK1_HUMAN]	PGK1	-1	9.59	2	3	3	3	417	44.5861	8.104	44.06	6	2	2	43.43	3.6	1	1
Q9H814	Phosphorylated adapter RNA export protein OS=Homo sapiens GN=PHAX PE=1 SV=1 - [PHAX_HUMAN]	PHAX	1	2.79	1	1	1	1	394	44.3751	5.40186					34.9	2.79	1	1
Q99623	Prohibitin-2 OS=Homo sapiens GN=PHB2 PE=1 SV=2 - [PHB2_HUMAN]	PHB2	3	10.37	1	3	3	3	299	33.2759	9.83252					98.5567	10.37	3	3
Q7RTV0	PHD finger-like domain-containing protein 5A OS=Homo sapiens GN=PHF5A PE=1 SV=1 - [PHF5A_HUMAN]	PHF5A	-1	6.36	1	1	1	1	110	12.397	8.41162	30.03	6.36	1	1
Q9UPP1	Histone lysine demethylase PHF8 OS=Homo sapiens GN=PHF8 PE=1 SV=3 - [PHF8_HUMAN]	PHF8	9	9.72	1	7	8	9	1060	117.79	8.71924					258.577	9.72	8	9
O43175	D-3-phosphoglycerate dehydrogenase OS=Homo sapiens GN=PHGDH PE=1 SV=4 - [SERA_HUMAN]	PHGDH	2	3.19	1	2	2	2	533	56.6144	6.7124					43.5926	3.19	2	2
P01833	Polymeric immunoglobulin receptor OS=Homo sapiens GN=PIGR PE=1 SV=4 - [PIGR_HUMAN]	PIGR	-5	10.6	1	5	5	5	764	83.2317	5.74463	211.29	10.6	5	5
Q99570	Phosphoinositide 3-kinase regulatory subunit 4 OS=Homo sapiens GN=PIK3R4 PE=1 SV=3 - [PI3R4_HUMAN]	PIK3R4	4	3.09	1	4	4	4	1358	153.007	7.1665					92.6093	3.09	4	4
Q96BK5	PIN2/TERF1-interacting telomerase inhibitor 1 OS=Homo sapiens GN=PINX1 PE=1 SV=2 - [PINX1_HUMAN]	PINX1	4	14.94	1	3	3	4	328	37.012	9.59814					151.09	14.94	3	4
P12273	Prolactin-inducible protein OS=Homo sapiens GN=PIP PE=1 SV=1 - [PIP_HUMAN]	PIP	-10	45.89	1	7	7	10	146	16.5618	8.04541	315.12	45.89	7	10
Q99755	Phosphatidylinositol 4-phosphate 5-kinase type-1 alpha OS=Homo sapiens GN=PIP5K1A PE=1 SV=1 - [PI51A_HUMAN]	PIP5K1A	1	2.67	2	1	1	1	562	62.5936	8.20654					45.04	2.67	1	1
P14618	Pyruvate kinase PKM OS=Homo sapiens GN=PKM PE=1 SV=4 - [KPYM_HUMAN]	PKM	2	8.85	2	4	4	4	531	57.9	7.84033	54.73	2.45	1	1	110.643	6.4	3	3
P53350	Serine/threonine-protein kinase PLK1 OS=Homo sapiens GN=PLK1 PE=1 SV=1 - [PLK1_HUMAN]	PLK1	1	2.49	1	1	1	1	603	68.2116	8.90967		0			64.72	2.49	1	1
Q02809	Procollagen-lysine,2-oxoglutarate 5-dioxygenase 1 OS=Homo sapiens GN=PLOD1 PE=1 SV=2 - [PLOD1_HUMAN]	PLOD1	3	6.33	1	3	3	3	727	83.4974	6.94678					196.16	6.33	3	3
O43660	Pleiotropic regulator 1 OS=Homo sapiens GN=PLRG1 PE=1 SV=1 - [PLRG1_HUMAN]	PLRG1	14	27.43	1	9	9	14	514	57.1581	9.17334					426.736	27.43	9	14
Q9H307	Pinin OS=Homo sapiens GN=PNN PE=1 SV=4 - [PININ_HUMAN]	PNN	5	8.93	1	5	5	5	717	81.565	7.13721					127.225	8.93	5	5
Q9NRX1	RNA-binding protein PNO1 OS=Homo sapiens GN=PNO1 PE=1 SV=1 - [PNO1_HUMAN]	PNO1	1	6.35	1	1	1	1	252	27.9069	9.72998					99.06	6.35	1	1
Q8IY17	Neuropathy target esterase OS=Homo sapiens GN=PNPLA6 PE=1 SV=2 - [PLPL6_HUMAN]	PNPLA6	4	3.51	1	3	3	4	1366	149.9	7.81104					148.46	3.51	3	4
Q9BY77	Polymerase delta-interacting protein 3 OS=Homo sapiens GN=POLDIP3 PE=1 SV=2 - [PDIP3_HUMAN]	POLDIP3	8	24.23	1	6	6	8	421	46.0605	9.99365		0			321.5	24.23	6	8
O95602	DNA-directed RNA polymerase I subunit RPA1 OS=Homo sapiens GN=POLR1A PE=1 SV=2 - [RPA1_HUMAN]	POLR1A	10	8.08	1	10	10	10	1720	194.687	7.03467					299.47	8.08	10	10
Q9H9Y6	DNA-directed RNA polymerase I subunit RPA2 OS=Homo sapiens GN=POLR1B PE=1 SV=2 - [RPA2_HUMAN]	POLR1B	1	0.62	1	1	1	1	1135	128.146	7.82568					28.51	0.62	1	1
O15160	DNA-directed RNA polymerases I and III subunit RPAC1 OS=Homo sapiens GN=POLR1C PE=1 SV=1 - [RPAC1_HUMAN]	POLR1C	7	17.92	1	4	4	7	346	39.225	5.50342					228.21	17.92	4	7
Q9GZS1	DNA-directed RNA polymerase I subunit RPA49 OS=Homo sapiens GN=POLR1E PE=1 SV=2 - [RPA49_HUMAN]	POLR1E	5	12.06	1	4	4	5	481	53.9279	8.55811					162.923	12.06	4	5
P24928	DNA-directed RNA polymerase II subunit RPB1 OS=Homo sapiens GN=POLR2A PE=1 SV=2 - [RPB1_HUMAN]	POLR2A	3	2.28	1	3	3	3	1970	217.039	7.37158					121.378	2.28	3	3
P30876	DNA-directed RNA polymerase II subunit RPB2 OS=Homo sapiens GN=POLR2B PE=1 SV=1 - [RPB2_HUMAN]	POLR2B	1	1.87	1	1	1	1	1174	133.811	6.87354					55.52	1.87	1	1
P19388	DNA-directed RNA polymerases I, II, and III subunit RPABC1 OS=Homo sapiens GN=POLR2E PE=1 SV=4 - [RPAB1_HUMAN]	POLR2E	1	6.67	1	1	1	1	210	24.5357	5.94775					68.38	6.67	1	1
P52434	DNA-directed RNA polymerases I, II, and III subunit RPABC3 OS=Homo sapiens GN=POLR2H PE=1 SV=4 - [RPAB3_HUMAN]	POLR2H	1	10.67	1	1	1	1	150	17.1324	4.67822					54.68	10.67	1	1
P53803	DNA-directed RNA polymerases I, II, and III subunit RPABC4 OS=Homo sapiens GN=POLR2K PE=1 SV=1 - [RPAB4_HUMAN]	POLR2K	1	12.07	1	1	1	1	58	6.9995	9.05615					39.19	12.07	1	1
P62875	DNA-directed RNA polymerases I, II, and III subunit RPABC5 OS=Homo sapiens GN=POLR2L PE=1 SV=1 - [RPAB5_HUMAN]	POLR2L	1	13.43	1	1	1	1	67	7.63999	7.76709					20.35	13.43	1	1
O14802	DNA-directed RNA polymerase III subunit RPC1 OS=Homo sapiens GN=POLR3A PE=1 SV=2 - [RPC1_HUMAN]	POLR3A	2	1.15	1	2	2	2	1390	155.542	8.48486					61.96	1.15	2	2
O00411	DNA-directed RNA polymerase, mitochondrial OS=Homo sapiens GN=POLRMT PE=1 SV=2 - [RPOM_HUMAN]	POLRMT	6	6.99	1	6	6	6	1230	138.532	8.98291					159.05	6.99	6	6
Q99575	Ribonucleases P/MRP protein subunit POP1 OS=Homo sapiens GN=POP1 PE=1 SV=2 - [POP1_HUMAN]	POP1	21	20.02	1	15	15	21	1024	114.636	9.21729					659.494	20.02	15	21
O95707	Ribonuclease P protein subunit p29 OS=Homo sapiens GN=POP4 PE=1 SV=2 - [RPP29_HUMAN]	POP4	2	10.91	1	2	2	2	220	25.4088	10.0669					80.17	10.91	2	2
Q969H6	Ribonuclease P/MRP protein subunit POP5 OS=Homo sapiens GN=POP5 PE=1 SV=1 - [POP5_HUMAN]	POP5	1	7.98	1	1	1	1	163	18.8075	7.26904					37.2	7.98	1	1
O75817	Ribonuclease P protein subunit p20 OS=Homo sapiens GN=POP7 PE=1 SV=2 - [POP7_HUMAN]	POP7	2	11.43	1	2	2	2	140	15.6412	8.93896					81.33	11.43	2	2
Q9NQ55	Suppressor of SWI4 1 homolog OS=Homo sapiens GN=PPAN PE=2 SV=1 - [SSF1_HUMAN]	PPAN	3	4.86	1	2	2	3	473	53.1608	10.1255					121.685	4.86	2	3
Q03181	Peroxisome proliferator-activated receptor delta OS=Homo sapiens GN=PPARD PE=1 SV=1 - [PPARD_HUMAN]	PPARD	-1	1.59	1	1	1	1	441	49.8712	7.59131	38.04	1.59	1	1
Q9Y3C6	Peptidyl-prolyl cis-trans isomerase-like 1 OS=Homo sapiens GN=PPIL1 PE=1 SV=1 - [PPIL1_HUMAN]	PPIL1	2	20.48	1	2	2	2	166	18.2251	7.98682					56.48	20.48	2	2
P36873	Serine/threonine-protein phosphatase PP1-gamma catalytic subunit OS=Homo sapiens GN=PPP1CC PE=1 SV=1 - [PP1G_HUMAN]	PPP1CC	1	16.72	3	5	5	5	323	36.9597	6.53662	61.2	5.88	2	2	93.31	10.84	3	3
Q96QC0	Serine/threonine-protein phosphatase 1 regulatory subunit 10 OS=Homo sapiens GN=PPP1R10 PE=1 SV=1 - [PP1RA_HUMAN]	PPP1R10	2	3.72	1	2	2	2	940	98.996	9.17334					69.94	3.72	2	2
P30153	Serine/threonine-protein phosphatase 2A 65 kDa regulatory subunit A alpha isoform OS=Homo sapiens GN=PPP2R1A PE=1 SV=4 - [2AAA_HUMAN]	PPP2R1A	2	5.43	2	2	2	2	589	65.2669	5.10986					104.963	5.43	2	2
O43663	Protein regulator of cytokinesis 1 OS=Homo sapiens GN=PRC1 PE=1 SV=2 - [PRC1_HUMAN]	PRC1	6	6.94	2	4	4	6	620	71.5616	6.68311					164	6.94	4	6
Q06830	Peroxiredoxin-1 OS=Homo sapiens GN=PRDX1 PE=1 SV=1 - [PRDX1_HUMAN]	PRDX1	18	52.26	2	14	15	28	199	22.0963	8.1333	135.1	24.12	5	5	481.688	52.26	15	23
P32119	Peroxiredoxin-2 OS=Homo sapiens GN=PRDX2 PE=1 SV=5 - [PRDX2_HUMAN]	PRDX2	3	23.23	1	4	5	9	198	21.8782	5.97314	83.0367	14.14	3	3	211.592	14.65	3	6
O75569	Interferon-inducible double-stranded RNA-dependent protein kinase activator A OS=Homo sapiens GN=PRKRA PE=1 SV=1 - [PRKRA_HUMAN]	PRKRA	7	23.32	1	5	5	7	313	34.3825	8.41162					194.01	23.32	5	7
Q99873	Protein arginine N-methyltransferase 1 OS=Homo sapiens GN=PRMT1 PE=1 SV=2 - [ANM1_HUMAN]	PRMT1	2	8.03	1	2	2	2	361	41.4885	5.42725					51.6974	8.03	2	2
O14744	Protein arginine N-methyltransferase 5 OS=Homo sapiens GN=PRMT5 PE=1 SV=4 - [ANM5_HUMAN]	PRMT5	1	1.41	1	1	1	1	637	72.6376	6.29053					19.94	1.41	1	1
Q9UMS4	Pre-mRNA-processing factor 19 OS=Homo sapiens GN=PRPF19 PE=1 SV=1 - [PRP19_HUMAN]	PRPF19	41	45.04	1	20	20	47	504	55.1463	6.60986	80.5073	8.13	3	3	1308.33	43.65	19	44
O43172	U4/U6 small nuclear ribonucleoprotein Prp4 OS=Homo sapiens GN=PRPF4 PE=1 SV=2 - [PRP4_HUMAN]	PRPF4	1	2.11	1	1	1	1	522	58.4124	7.41553		0			30.21	2.11	1	1
O75400	Pre-mRNA-processing factor 40 homolog A OS=Homo sapiens GN=PRPF40A PE=1 SV=2 - [PR40A_HUMAN]	PRPF40A	1	1.67	1	1	1	1	957	108.737	7.56201					33.63	1.67	1	1
O94906	Pre-mRNA-processing factor 6 OS=Homo sapiens GN=PRPF6 PE=1 SV=1 - [PRP6_HUMAN]	PRPF6	1	1.06	1	1	1	1	941	106.858	8.25049					47.72	1.06	1	1
Q6P2Q9	Pre-mRNA-processing-splicing factor 8 OS=Homo sapiens GN=PRPF8 PE=1 SV=2 - [PRP8_HUMAN]	PRPF8	11	6.68	1	11	11	11	2335	273.427	8.83643		0			245.717	6.68	11	11
P11908	Ribose-phosphate pyrophosphokinase 2 OS=Homo sapiens GN=PRPS2 PE=1 SV=2 - [PRPS2_HUMAN]	PRPS2	1	5.35	3	1	1	1	318	34.747	6.60986					34.61	5.35	1	1
P48634	Protein PRRC2A OS=Homo sapiens GN=PRRC2A PE=1 SV=3 - [PRC2A_HUMAN]	PRRC2A	29	17.34	1	22	23	29	2157	228.724	9.45166		0			908.723	17.34	23	29
Q5JSZ5	Protein PRRC2B OS=Homo sapiens GN=PRRC2B PE=1 SV=2 - [PRC2B_HUMAN]	PRRC2B	4	1.84	1	3	4	4	2229	242.817	8.33838					104.874	1.84	4	4
Q9Y520	Protein PRRC2C OS=Homo sapiens GN=PRRC2C PE=1 SV=4 - [PRC2C_HUMAN]	PRRC2C	5	1.66	1	3	4	5	2896	316.718	9.12939		0			98.8052	1.66	4	5
P07477	Trypsin-1 OS=Homo sapiens GN=PRSS1 PE=1 SV=1 - [TRY1_HUMAN]	PRSS1	-1	8.1	3	1	1	1	247	26.5411	6.50732	38.08	8.1	1	1
P25787	Proteasome subunit alpha type-2 OS=Homo sapiens GN=PSMA2 PE=1 SV=2 - [PSA2_HUMAN]	PSMA2	-1	4.27	1	1	1	1	234	25.8823	7.43018	32.1	4.27	1	1
P25789	Proteasome subunit alpha type-4 OS=Homo sapiens GN=PSMA4 PE=1 SV=1 - [PSA4_HUMAN]	PSMA4	-1	3.83	1	1	1	1	261	29.4652	7.72314	60.73	3.83	1	1
P28066	Proteasome subunit alpha type-5 OS=Homo sapiens GN=PSMA5 PE=1 SV=3 - [PSA5_HUMAN]	PSMA5	1	2.9	1	1	1	1	241	26.3942	4.79248		0			44.37	2.9	1	1
P60900	Proteasome subunit alpha type-6 OS=Homo sapiens GN=PSMA6 PE=1 SV=1 - [PSA6_HUMAN]	PSMA6	-1	5.28	1	1	1	1	246	27.3818	6.75635	38.58	5.28	1	1
O14818	Proteasome subunit alpha type-7 OS=Homo sapiens GN=PSMA7 PE=1 SV=1 - [PSA7_HUMAN]	PSMA7	-2	11.69	2	2	2	2	248	27.8696	8.45557	91.4	11.69	2	2
P28070	Proteasome subunit beta type-4 OS=Homo sapiens GN=PSMB4 PE=1 SV=4 - [PSB4_HUMAN]	PSMB4	-1	3.79	1	1	1	1	264	29.1855	5.97314	31.75	3.79	1	1
P28072	Proteasome subunit beta type-6 OS=Homo sapiens GN=PSMB6 PE=1 SV=4 - [PSB6_HUMAN]	PSMB6	-2	8.79	1	2	2	2	239	25.3414	4.91943	57.03	8.79	2	2
P62191	26S protease regulatory subunit 4 OS=Homo sapiens GN=PSMC1 PE=1 SV=1 - [PRS4_HUMAN]	PSMC1	2	7.5	1	1	2	2	440	49.1537	6.21436					62.73	7.5	2	2
P17980	26S protease regulatory subunit 6A OS=Homo sapiens GN=PSMC3 PE=1 SV=3 - [PRS6A_HUMAN]	PSMC3	1	4.1	1	1	1	1	439	49.1725	5.23682					58.97	4.1	1	1
P62195	26S protease regulatory subunit 8 OS=Homo sapiens GN=PSMC5 PE=1 SV=1 - [PRS8_HUMAN]	PSMC5	3	10.84	1	2	3	3	406	45.5971	7.54736					120.11	10.84	3	3
Q13200	26S proteasome non-ATPase regulatory subunit 2 OS=Homo sapiens GN=PSMD2 PE=1 SV=3 - [PSMD2_HUMAN]	PSMD2	1	0.99	1	1	1	1	908	100.136	5.19873					41.81	0.99	1	1
O43242	26S proteasome non-ATPase regulatory subunit 3 OS=Homo sapiens GN=PSMD3 PE=1 SV=2 - [PSMD3_HUMAN]	PSMD3	1	2.25	1	1	1	1	534	60.9395	8.44092					21.14	2.25	1	1
P55036	26S proteasome non-ATPase regulatory subunit 4 OS=Homo sapiens GN=PSMD4 PE=1 SV=1 - [PSMD4_HUMAN]	PSMD4	1	4.77	1	1	1	1	377	40.7112	4.79248					61.6	4.77	1	1
P48556	26S proteasome non-ATPase regulatory subunit 8 OS=Homo sapiens GN=PSMD8 PE=1 SV=2 - [PSMD8_HUMAN]	PSMD8	1	2.29	1	1	1	1	350	39.5868	9.70068					51.36	2.29	1	1
P61289	Proteasome activator complex subunit 3 OS=Homo sapiens GN=PSME3 PE=1 SV=1 - [PSME3_HUMAN]	PSME3	1	5.91	1	1	1	1	254	29.4876	5.94775					88.9	5.91	1	1
P26599	Polypyrimidine tract-binding protein 1 OS=Homo sapiens GN=PTBP1 PE=1 SV=1 - [PTBP1_HUMAN]	PTBP1	48	49.53	3	18	18	52	531	57.1856	9.17334	53.79	5.27	2	2	2036.8	49.53	18	50
P48651	Phosphatidylserine synthase 1 OS=Homo sapiens GN=PTDSS1 PE=1 SV=1 - [PTSS1_HUMAN]	PTDSS1	1	2.11	1	1	1	1	473	55.4911	8.42627					31.67	2.11	1	1
Q8WUK0	Phosphatidylglycerophosphatase and protein-tyrosine phosphatase 1 OS=Homo sapiens GN=PTPMT1 PE=1 SV=1 - [PTPM1_HUMAN]	PTPMT1	2	6.47	1	1	1	2	201	22.8291	9.77393					138.255	6.47	1	2
Q9UHX1	Poly(U)-binding-splicing factor PUF60 OS=Homo sapiens GN=PUF60 PE=1 SV=1 - [PUF60_HUMAN]	PUF60	4	19.68	1	6	6	10	559	59.8376	5.2876	70.11	5.55	2	3	238.566	18.07	5	7
Q14671	Pumilio homolog 1 OS=Homo sapiens GN=PUM1 PE=1 SV=3 - [PUM1_HUMAN]	PUM1	17	14.76	2	10	13	17	1186	126.395	6.84424					689.721	14.76	13	17
Q8TB72	Pumilio homolog 2 OS=Homo sapiens GN=PUM2 PE=1 SV=2 - [PUM2_HUMAN]	PUM2	4	4.97	2	1	4	4	1066	114.145	7.07861					99.6631	4.97	4	4
Q15397	Pumilio homolog 3 OS=Homo sapiens GN=PUM3 PE=1 SV=3 - [PUM3_HUMAN]	PUM3	1	1.85	1	1	1	1	648	73.5383	9.64209					53.22	1.85	1	1
Q00577	Transcriptional activator protein Pur-alpha OS=Homo sapiens GN=PURA PE=1 SV=2 - [PURA_HUMAN]	PURA	19	40.68	1	12	15	19	322	34.8894	6.44287					671.204	40.68	15	19
Q96QR8	Transcriptional activator protein Pur-beta OS=Homo sapiens GN=PURB PE=1 SV=3 - [PURB_HUMAN]	PURB	5	12.18	2	2	5	5	312	33.2205	5.42725					85.1762	12.18	5	5
Q8N0Z8	tRNA pseudouridine synthase-like 1 OS=Homo sapiens GN=PUSL1 PE=1 SV=1 - [PUSL1_HUMAN]	PUSL1	1	4.62	1	1	1	1	303	33.2122	9.84717					50.95	4.62	1	1
Q13610	Periodic tryptophan protein 1 homolog OS=Homo sapiens GN=PWP1 PE=1 SV=1 - [PWP1_HUMAN]	PWP1	2	5.19	1	2	2	2	501	55.7931	4.76709					43.84	5.19	2	2
Q15269	Periodic tryptophan protein 2 homolog OS=Homo sapiens GN=PWP2 PE=2 SV=2 - [PWP2_HUMAN]	PWP2	10	10.66	1	6	6	10	919	102.387	6.15088					247.18	10.66	6	10
Q9NR77	Peroxisomal membrane protein 2 OS=Homo sapiens GN=PXMP2 PE=1 SV=3 - [PXMP2_HUMAN]	PXMP2	1	5.13	1	1	1	1	195	22.238	10.5796					46.28	5.13	1	1
P06737	Glycogen phosphorylase, liver form OS=Homo sapiens GN=PYGL PE=1 SV=4 - [PYGL_HUMAN]	PYGL	1	1.53	1	1	1	1	847	97.087	7.1665					21.37	1.53	1	1
P47897	Glutamine--tRNA ligase OS=Homo sapiens GN=QARS PE=1 SV=1 - [SYQ_HUMAN]	QARS	21	24.26	1	16	16	21	775	87.7429	7.15186					455.995	24.26	16	21
Q9NXS2	Glutaminyl-peptide cyclotransferase-like protein OS=Homo sapiens GN=QPCTL PE=1 SV=2 - [QPCTL_HUMAN]	QPCTL	1	2.88	1	1	1	1	382	42.8971	9.81787					48.65	2.88	1	1
Q7L804	Rab11 family-interacting protein 2 OS=Homo sapiens GN=RAB11FIP2 PE=1 SV=1 - [RFIP2_HUMAN]	RAB11FIP2	1	2.54	1	1	1	1	512	58.2426	9.31982					31.06	2.54	1	1
Q9H0H5	Rac GTPase-activating protein 1 OS=Homo sapiens GN=RACGAP1 PE=1 SV=1 - [RGAP1_HUMAN]	RACGAP1	2	3.8	1	2	2	2	632	70.9818	8.88037					43.39	3.8	2	2
P63244	Receptor of activated protein C kinase 1 OS=Homo sapiens GN=RACK1 PE=1 SV=3 - [RACK1_HUMAN]	RACK1	72	78.23	1	29	29	90	317	35.0546	7.69385	224.411	22.08	7	9	2650.03	78.23	29	81
P78406	mRNA export factor OS=Homo sapiens GN=RAE1 PE=1 SV=1 - [RAE1L_HUMAN]	RAE1	2	9.51	1	2	2	2	368	40.9419	7.82568					69.07	9.51	2	2
Q9UKM9	RNA-binding protein Raly OS=Homo sapiens GN=RALY PE=1 SV=1 - [RALY_HUMAN]	RALY	2	17.32	2	5	5	6	306	32.4436	9.17334	68.864	6.86	2	2	99.5193	14.38	4	4
P62826	GTP-binding nuclear protein Ran OS=Homo sapiens GN=RAN PE=1 SV=3 - [RAN_HUMAN]	RAN	1	5.09	1	1	1	1	216	24.4076	7.48877		0			51.14	5.09	1	1
P49792	E3 SUMO-protein ligase RanBP2 OS=Homo sapiens GN=RANBP2 PE=1 SV=2 - [RBP2_HUMAN]	RANBP2	1	0.43	1	1	1	1	3224	357.974	6.20166					62.18	0.43	1	1
P46060	Ran GTPase-activating protein 1 OS=Homo sapiens GN=RANGAP1 PE=1 SV=1 - [RAGP1_HUMAN]	RANGAP1	2	8.69	1	4	4	4	587	63.5023	4.67822	39.97	2.04	1	1	85.57	6.64	3	3
P54136	Arginine--tRNA ligase, cytoplasmic OS=Homo sapiens GN=RARS PE=1 SV=2 - [SYRC_HUMAN]	RARS	25	28.79	1	16	16	25	660	75.3309	6.68311					669.673	28.79	16	25
Q09028	Histone-binding protein RBBP4 OS=Homo sapiens GN=RBBP4 PE=1 SV=3 - [RBBP4_HUMAN]	RBBP4	2	13.18	1	1	4	6	425	47.6261	4.89404	39.53	3.76	2	2	152.65	13.18	4	4
Q7Z6E9	E3 ubiquitin-protein ligase RBBP6 OS=Homo sapiens GN=RBBP6 PE=1 SV=1 - [RBBP6_HUMAN]	RBBP6	5	3.85	1	5	5	5	1792	201.442	9.64209					182.54	3.85	5	5
Q16576	Histone-binding protein RBBP7 OS=Homo sapiens GN=RBBP7 PE=1 SV=1 - [RBBP7_HUMAN]	RBBP7	2	13.18	1	1	4	6	425	47.7902	5.04639	39.53	3.76	2	2	145.84	13.18	4	4
O43251	RNA binding protein fox-1 homolog 2 OS=Homo sapiens GN=RBFOX2 PE=1 SV=3 - [RFOX2_HUMAN]	RBFOX2	1	3.85	2	1	1	1	390	41.3484	7.26904					63.08	3.85	1	1
P98175	RNA-binding protein 10 OS=Homo sapiens GN=RBM10 PE=1 SV=3 - [RBM10_HUMAN]	RBM10	1	1.61	1	1	1	1	930	103.469	5.97314					39.06	1.61	1	1
Q96PK6	RNA-binding protein 14 OS=Homo sapiens GN=RBM14 PE=1 SV=2 - [RBM14_HUMAN]	RBM14	4	11.66	1	6	6	8	669	69.4489	9.67139	65.2423	3.59	2	2	186.59	8.07	4	6
Q96T37	Putative RNA-binding protein 15 OS=Homo sapiens GN=RBM15 PE=1 SV=2 - [RBM15_HUMAN]	RBM15	4	5.12	2	4	4	4	977	107.124	10.0815					97.5	5.12	4	4
P49756	RNA-binding protein 25 OS=Homo sapiens GN=RBM25 PE=1 SV=3 - [RBM25_HUMAN]	RBM25	1	2.14	1	1	1	1	843	100.124	6.31592					54.11	2.14	1	1
Q5T8P6	RNA-binding protein 26 OS=Homo sapiens GN=RBM26 PE=1 SV=3 - [RBM26_HUMAN]	RBM26	1	1.19	2	1	1	1	1007	113.527	9.15869					45.04	1.19	1	1
Q9NW13	RNA-binding protein 28 OS=Homo sapiens GN=RBM28 PE=1 SV=3 - [RBM28_HUMAN]	RBM28	23	25.82	1	18	18	23	759	85.6847	9.21729					704.318	25.82	18	23
P98179	RNA-binding protein 3 OS=Homo sapiens GN=RBM3 PE=1 SV=1 - [RBM3_HUMAN]	RBM3	1	11.46	1	1	1	1	157	17.16	8.90967					27.45	11.46	1	1
P42696	RNA-binding protein 34 OS=Homo sapiens GN=RBM34 PE=1 SV=2 - [RBM34_HUMAN]	RBM34	7	19.07	1	5	5	7	430	48.5351	10.1108					127.647	19.07	5	7
Q14498	RNA-binding protein 39 OS=Homo sapiens GN=RBM39 PE=1 SV=2 - [RBM39_HUMAN]	RBM39	8	16.04	1	7	7	8	530	59.3427	10.0962					267.414	16.04	7	8
Q9BWF3	RNA-binding protein 4 OS=Homo sapiens GN=RBM4 PE=1 SV=1 - [RBM4_HUMAN]	RBM4	19	36.81	1	3	10	19	364	40.2887	7.07861					692.87	36.81	10	19
Q9BQ04	RNA-binding protein 4B OS=Homo sapiens GN=RBM4B PE=1 SV=1 - [RBM4B_HUMAN]	RBM4B	14	20.61	1	1	8	14	359	40.1244	6.7417					372.634	20.61	8	14
P52756	RNA-binding protein 5 OS=Homo sapiens GN=RBM5 PE=1 SV=2 - [RBM5_HUMAN]	RBM5	1	1.72	1	1	1	1	815	92.097	6.27783					25.66	1.72	1	1
P78332	RNA-binding protein 6 OS=Homo sapiens GN=RBM6 PE=1 SV=5 - [RBM6_HUMAN]	RBM6	1	1.25	1	1	1	1	1123	128.565	6.31592		0			21.78	1.25	1	1
Q9Y5S9	RNA-binding protein 8A OS=Homo sapiens GN=RBM8A PE=1 SV=1 - [RBM8A_HUMAN]	RBM8A	2	17.24	1	2	2	2	174	19.8767	5.71924					61.46	17.24	2	2
P29558	RNA-binding motif, single-stranded-interacting protein 1 OS=Homo sapiens GN=RBMS1 PE=1 SV=3 - [RBMS1_HUMAN]	RBMS1	3	7.64	3	3	3	3	406	44.4769	8.79248					68.19	7.64	3	3
P38159	RNA-binding motif protein, X chromosome OS=Homo sapiens GN=RBMX PE=1 SV=3 - [RBMX_HUMAN]	RBMX	22	40.66	4	17	17	36	391	42.3063	10.0522	140.984	19.69	7	7	805.3	39.13	16	29
Q9P258	Protein RCC2 OS=Homo sapiens GN=RCC2 PE=1 SV=2 - [RCC2_HUMAN]	RCC2	13	22.03	1	10	10	13	522	56.0492	8.77783					270.701	22.03	10	13
Q9Y2P8	RNA 3'-terminal phosphate cyclase-like protein OS=Homo sapiens GN=RCL1 PE=1 SV=3 - [RCL1_HUMAN]	RCL1	3	9.38	1	3	3	3	373	40.8166	9.26123					81.2613	9.38	3	3
Q14257	Reticulocalbin-2 OS=Homo sapiens GN=RCN2 PE=1 SV=1 - [RCN2_HUMAN]	RCN2	1	7.26	1	1	1	1	317	36.8536	4.39893					83.63	7.26	1	1
P46063	ATP-dependent DNA helicase Q1 OS=Homo sapiens GN=RECQL PE=1 SV=3 - [RECQ1_HUMAN]	RECQL	1	2	1	1	1	1	649	73.41	7.88428					35.56	2	1	1
O94761	ATP-dependent DNA helicase Q4 OS=Homo sapiens GN=RECQL4 PE=1 SV=1 - [RECQ4_HUMAN]	RECQL4	1	0.99	1	1	1	1	1208	132.993	8.08936					51.52	0.99	1	1
Q9GZR2	RNA exonuclease 4 OS=Homo sapiens GN=REXO4 PE=1 SV=2 - [REXO4_HUMAN]	REXO4	1	1.9	1	1	1	1	422	46.6428	9.77393					31.99	1.9	1	1
P35251	Replication factor C subunit 1 OS=Homo sapiens GN=RFC1 PE=1 SV=4 - [RFC1_HUMAN]	RFC1	13	16.29	1	12	12	13	1148	128.175	9.36377					562.627	16.29	12	13
P35250	Replication factor C subunit 2 OS=Homo sapiens GN=RFC2 PE=1 SV=3 - [RFC2_HUMAN]	RFC2	6	21.47	1	5	5	6	354	39.1321	6.44287					153.337	21.47	5	6
P40938	Replication factor C subunit 3 OS=Homo sapiens GN=RFC3 PE=1 SV=2 - [RFC3_HUMAN]	RFC3	5	14.04	1	4	4	5	356	40.5299	8.33838					200.45	14.04	4	5
P35249	Replication factor C subunit 4 OS=Homo sapiens GN=RFC4 PE=1 SV=2 - [RFC4_HUMAN]	RFC4	5	15.43	1	5	5	5	363	39.6569	8.01611					223.22	15.43	5	5
P40937	Replication factor C subunit 5 OS=Homo sapiens GN=RFC5 PE=1 SV=1 - [RFC5_HUMAN]	RFC5	7	28.82	1	6	6	7	340	38.4722	7.1958					193.743	28.82	6	7
Q99496	E3 ubiquitin-protein ligase RING2 OS=Homo sapiens GN=RNF2 PE=1 SV=1 - [RING2_HUMAN]	RNF2	1	4.17	2	1	1	1	336	37.6316	6.84424					26.5	4.17	1	1
Q5W0B1	RING finger protein 219 OS=Homo sapiens GN=RNF219 PE=1 SV=1 - [RN219_HUMAN]	RNF219	3	4.55	1	3	3	3	726	81.0657	5.71924					81.9467	4.55	3	3
P27694	Replication protein A 70 kDa DNA-binding subunit OS=Homo sapiens GN=RPA1 PE=1 SV=2 - [RFA1_HUMAN]	RPA1	4	11.2	1	4	4	4	616	68.0953	7.21045					161.58	11.2	4	4
Q9H6T3	RNA polymerase II-associated protein 3 OS=Homo sapiens GN=RPAP3 PE=1 SV=2 - [RPAP3_HUMAN]	RPAP3	1	2.26	1	1	1	1	665	75.6719	6.84424					26.05	2.26	1	1
Q9H7B2	Ribosome production factor 2 homolog OS=Homo sapiens GN=RPF2 PE=1 SV=2 - [RPF2_HUMAN]	RPF2	3	10.13	1	3	3	3	306	35.5602	9.99365					82.7533	10.13	3	3
P27635	60S ribosomal protein L10 OS=Homo sapiens GN=RPL10 PE=1 SV=4 - [RL10_HUMAN]	RPL10	72	68.22	1	13	23	72	214	24.5879	10.0815					2361.77	68.22	23	72
P62906	60S ribosomal protein L10a OS=Homo sapiens GN=RPL10A PE=1 SV=2 - [RL10A_HUMAN]	RPL10A	83	65.9	1	20	20	91	217	24.8155	9.93506	104.94	17.05	3	4	2335.49	65.9	20	87
Q96L21	60S ribosomal protein L10-like OS=Homo sapiens GN=RPL10L PE=1 SV=3 - [RL10L_HUMAN]	RPL10L	26	47.66	1	1	11	26	214	24.5027	10.0083					439.346	47.66	11	26
P62913	60S ribosomal protein L11 OS=Homo sapiens GN=RPL11 PE=1 SV=2 - [RL11_HUMAN]	RPL11	23	36.52	1	10	10	37	178	20.2396	9.59814	198.142	23.03	5	7	870.036	36.52	10	30
P30050	60S ribosomal protein L12 OS=Homo sapiens GN=RPL12 PE=1 SV=1 - [RL12_HUMAN]	RPL12	35	62.42	1	11	11	43	165	17.8075	9.42236	129.272	20	3	4	1274.56	62.42	11	39
P26373	60S ribosomal protein L13 OS=Homo sapiens GN=RPL13 PE=1 SV=4 - [RL13_HUMAN]	RPL13	75	56.87	1	24	24	81	211	24.2465	11.6489	92.1467	12.8	3	3	2516.91	56.87	24	78
P40429	60S ribosomal protein L13a OS=Homo sapiens GN=RPL13A PE=1 SV=2 - [RL13A_HUMAN]	RPL13A	104	58.62	2	25	25	104	203	23.5624	10.9312					1827.43	58.62	25	104
P50914	60S ribosomal protein L14 OS=Homo sapiens GN=RPL14 PE=1 SV=4 - [RL14_HUMAN]	RPL14	36	42.79	1	12	12	38	215	23.417	10.9312	80.44	5.58	1	1	1090.55	42.79	12	37
P61313	60S ribosomal protein L15 OS=Homo sapiens GN=RPL15 PE=1 SV=2 - [RL15_HUMAN]	RPL15	32	52.45	1	15	15	32	204	24.1311	11.6196					655.748	52.45	15	32
P18621	60S ribosomal protein L17 OS=Homo sapiens GN=RPL17 PE=1 SV=3 - [RL17_HUMAN]	RPL17	64	56.52	1	15	15	66	184	21.3833	10.1694	37.91	4.89	1	1	1782.74	56.52	15	65
Q07020	60S ribosomal protein L18 OS=Homo sapiens GN=RPL18 PE=1 SV=2 - [RL18_HUMAN]	RPL18	52	53.72	1	15	15	54	188	21.6211	11.7222	28.51	6.38	1	1	1752.97	53.72	15	53
Q02543	60S ribosomal protein L18a OS=Homo sapiens GN=RPL18A PE=1 SV=2 - [RL18A_HUMAN]	RPL18A	39	66.48	1	21	21	41	176	20.7489	10.7114	50.78	7.39	1	1	912.418	66.48	21	40
P84098	60S ribosomal protein L19 OS=Homo sapiens GN=RPL19 PE=1 SV=1 - [RL19_HUMAN]	RPL19	40	47.45	1	15	15	42	196	23.4512	11.4731	26.02	4.59	1	1	1564.67	47.45	15	41
P46778	60S ribosomal protein L21 OS=Homo sapiens GN=RPL21 PE=1 SV=2 - [RL21_HUMAN]	RPL21	60	61.88	2	19	19	60	160	18.5531	10.4917					1347.43	61.88	19	60
P35268	60S ribosomal protein L22 OS=Homo sapiens GN=RPL22 PE=1 SV=2 - [RL22_HUMAN]	RPL22	28	69.53	1	10	10	32	128	14.7778	9.18799	85.43	19.53	2	2	1003.42	69.53	10	30
P62829	60S ribosomal protein L23 OS=Homo sapiens GN=RPL23 PE=1 SV=1 - [RL23_HUMAN]	RPL23	93	56.43	1	13	13	97	140	14.8561	10.5063	42.44	21.43	2	2	3587.45	49.29	12	95
P62750	60S ribosomal protein L23a OS=Homo sapiens GN=RPL23A PE=1 SV=1 - [RL23A_HUMAN]	RPL23A	73	54.49	1	19	19	75	156	17.6841	10.4478	36.43	5.13	1	1	2359.38	54.49	19	74
P83731	60S ribosomal protein L24 OS=Homo sapiens GN=RPL24 PE=1 SV=1 - [RL24_HUMAN]	RPL24	31	40.76	1	9	9	35	157	17.7679	11.2534	92.3923	8.28	1	2	995.14	40.76	9	33
P61254	60S ribosomal protein L26 OS=Homo sapiens GN=RPL26 PE=1 SV=1 - [RL26_HUMAN]	RPL26	59	71.03	2	4	19	59	145	17.2475	10.5503					1196.12	71.03	19	59
Q9UNX3	60S ribosomal protein L26-like 1 OS=Homo sapiens GN=RPL26L1 PE=1 SV=1 - [RL26L_HUMAN]	RPL26L1	53	64.83	2	2	17	53	145	17.2456	10.5503					1104.73	64.83	17	53
P61353	60S ribosomal protein L27 OS=Homo sapiens GN=RPL27 PE=1 SV=2 - [RL27_HUMAN]	RPL27	48	66.91	1	16	16	52	136	15.7877	10.5649	54.44	6.62	1	2	975.093	66.91	16	50
P46776	60S ribosomal protein L27a OS=Homo sapiens GN=RPL27A PE=1 SV=2 - [RL27A_HUMAN]	RPL27A	22	42.57	1	8	8	24	148	16.551	11.0044	29.16	7.43	1	1	772.293	42.57	8	23
P46779	60S ribosomal protein L28 OS=Homo sapiens GN=RPL28 PE=1 SV=3 - [RL28_HUMAN]	RPL28	50	48.18	1	15	15	50	137	15.7377	12.0151					1647.15	48.18	15	50
P47914	60S ribosomal protein L29 OS=Homo sapiens GN=RPL29 PE=1 SV=2 - [RL29_HUMAN]	RPL29	12	25.79	1	6	6	12	159	17.7411	11.6636					279.021	25.79	6	12
P39023	60S ribosomal protein L3 OS=Homo sapiens GN=RPL3 PE=1 SV=2 - [RL3_HUMAN]	RPL3	139	59.06	1	39	39	141	403	46.0798	10.1841	28.28	2.23	1	1	4054.66	59.06	39	140
P62888	60S ribosomal protein L30 OS=Homo sapiens GN=RPL30 PE=1 SV=2 - [RL30_HUMAN]	RPL30	34	80	1	13	13	42	115	12.7757	9.62744	66.8	32.17	3	4	1357.17	80	13	38
P62899	60S ribosomal protein L31 OS=Homo sapiens GN=RPL31 PE=1 SV=1 - [RL31_HUMAN]	RPL31	38	45.6	1	10	10	40	125	14.4539	10.5356	29.42	7.2	1	1	1134.16	45.6	10	39
P62910	60S ribosomal protein L32 OS=Homo sapiens GN=RPL32 PE=1 SV=2 - [RL32_HUMAN]	RPL32	43	42.96	1	9	9	43	135	15.8498	11.3267					1327.31	42.96	9	43
P49207	60S ribosomal protein L34 OS=Homo sapiens GN=RPL34 PE=1 SV=3 - [RL34_HUMAN]	RPL34	18	28.21	1	9	9	18	117	13.2845	11.4731					246.152	28.21	9	18
P42766	60S ribosomal protein L35 OS=Homo sapiens GN=RPL35 PE=1 SV=2 - [RL35_HUMAN]	RPL35	38	40.65	1	10	10	38	123	14.5426	11.0483					917.091	40.65	10	38
P18077	60S ribosomal protein L35a OS=Homo sapiens GN=RPL35A PE=1 SV=2 - [RL35A_HUMAN]	RPL35A	25	59.09	1	13	13	27	110	12.5298	11.063	30.16	6.36	1	1	330.063	59.09	13	26
Q9Y3U8	60S ribosomal protein L36 OS=Homo sapiens GN=RPL36 PE=1 SV=3 - [RL36_HUMAN]	RPL36	38	37.14	1	8	8	38	105	12.2459	11.5903					864.09	37.14	8	38
P83881	60S ribosomal protein L36a OS=Homo sapiens GN=RPL36A PE=1 SV=2 - [RL36A_HUMAN]	RPL36A	17	44.34	2	10	10	17	106	12.4328	10.5796					498.878	44.34	10	17
P61927	60S ribosomal protein L37 OS=Homo sapiens GN=RPL37 PE=1 SV=2 - [RL37_HUMAN]	RPL37	3	25.77	1	3	3	3	97	11.0709	11.7368					38.8221	25.77	3	3
P61513	60S ribosomal protein L37a OS=Homo sapiens GN=RPL37A PE=1 SV=2 - [RL37A_HUMAN]	RPL37A	5	35.87	2	3	3	5	92	10.2685	10.4331					290.776	35.87	3	5
P63173	60S ribosomal protein L38 OS=Homo sapiens GN=RPL38 PE=1 SV=2 - [RL38_HUMAN]	RPL38	34	57.14	1	6	6	34	70	8.21273	10.0962					893.23	57.14	6	34
P62891	60S ribosomal protein L39 OS=Homo sapiens GN=RPL39 PE=1 SV=2 - [RL39_HUMAN]	RPL39	3	19.61	2	1	1	3	51	6.40265	12.5571					57.16	19.61	1	3
P36578	60S ribosomal protein L4 OS=Homo sapiens GN=RPL4 PE=1 SV=5 - [RL4_HUMAN]	RPL4	143	70.26	1	45	45	145	427	47.6674	11.063	44.36	2.81	1	1	4533.13	70.26	45	144
P46777	60S ribosomal protein L5 OS=Homo sapiens GN=RPL5 PE=1 SV=3 - [RL5_HUMAN]	RPL5	192	62.96	1	34	34	196	297	34.3407	9.71533	30.22	10.44	2	2	5938.29	62.96	34	194
Q02878	60S ribosomal protein L6 OS=Homo sapiens GN=RPL6 PE=1 SV=3 - [RL6_HUMAN]	RPL6	83	58.68	1	26	26	87	288	32.7076	10.5796	43.35	6.25	2	2	2763.58	58.68	26	85
P18124	60S ribosomal protein L7 OS=Homo sapiens GN=RPL7 PE=1 SV=1 - [RL7_HUMAN]	RPL7	74	70.97	2	30	30	82	248	29.2072	10.6528	140.513	21.77	4	4	1940.28	70.97	30	78
P62424	60S ribosomal protein L7a OS=Homo sapiens GN=RPL7A PE=1 SV=2 - [RL7A_HUMAN]	RPL7A	101	60.15	2	25	25	103	266	29.977	10.6089	39.04	4.14	1	1	3187.86	60.15	25	102
Q6DKI1	60S ribosomal protein L7-like 1 OS=Homo sapiens GN=RPL7L1 PE=1 SV=1 - [RL7L_HUMAN]	RPL7L1	5	19.51	1	4	4	5	246	28.6431	10.5063		0			138.107	19.51	4	5
P62917	60S ribosomal protein L8 OS=Homo sapiens GN=RPL8 PE=1 SV=2 - [RL8_HUMAN]	RPL8	47	62.26	1	17	17	47	257	28.0073	11.0337		0			1375.47	62.26	17	47
P32969	60S ribosomal protein L9 OS=Homo sapiens GN=RPL9 PE=1 SV=1 - [RL9_HUMAN]	RPL9	57	74.48	1	18	18	61	192	21.8498	9.94971	78.18	15.1	2	2	1879.17	74.48	18	59
P05388	60S acidic ribosomal protein P0 OS=Homo sapiens GN=RPLP0 PE=1 SV=1 - [RLA0_HUMAN]	RPLP0	89	67.19	2	27	27	109	317	34.2518	5.97314	203.593	32.81	7	10	3480.3	67.19	27	99
P05386	60S acidic ribosomal protein P1 OS=Homo sapiens GN=RPLP1 PE=1 SV=1 - [RLA1_HUMAN]	RPLP1	18	66.67	1	2	3	20	114	11.5067	4.32275	32.75	14.04	1	1	805.822	66.67	3	19
P05387	60S acidic ribosomal protein P2 OS=Homo sapiens GN=RPLP2 PE=1 SV=1 - [RLA2_HUMAN]	RPLP2	58	100	1	13	14	66	115	11.6578	4.53857	109.4	24.35	2	4	3166.65	100	14	62
P04843	Dolichyl-diphosphooligosaccharide--protein glycosyltransferase subunit 1 OS=Homo sapiens GN=RPN1 PE=1 SV=1 - [RPN1_HUMAN]	RPN1	6	10.54	1	5	5	6	607	68.5268	6.37939					195.473	10.54	5	6
P04844	Dolichyl-diphosphooligosaccharide--protein glycosyltransferase subunit 2 OS=Homo sapiens GN=RPN2 PE=1 SV=3 - [RPN2_HUMAN]	RPN2	2	5.39	1	2	2	2	631	69.241	5.69385					95.17	5.39	2	2
O95059	Ribonuclease P protein subunit p14 OS=Homo sapiens GN=RPP14 PE=1 SV=3 - [RPP14_HUMAN]	RPP14	1	12.9	1	1	1	1	124	13.6842	7.75244					66.34	12.9	1	1
Q9BUL9	Ribonuclease P protein subunit p25 OS=Homo sapiens GN=RPP25 PE=1 SV=1 - [RPP25_HUMAN]	RPP25	1	5.53	1	1	1	1	199	20.6196	9.61279					41.91	5.53	1	1
Q8N5L8	Ribonuclease P protein subunit p25-like protein OS=Homo sapiens GN=RPP25L PE=1 SV=1 - [RP25L_HUMAN]	RPP25L	1	6.75	1	1	1	1	163	17.6202	10.3013					26.4	6.75	1	1
P78346	Ribonuclease P protein subunit p30 OS=Homo sapiens GN=RPP30 PE=1 SV=1 - [RPP30_HUMAN]	RPP30	6	16.04	1	4	4	6	268	29.3027	8.90967					120.424	16.04	4	6
P78345	Ribonuclease P protein subunit p38 OS=Homo sapiens GN=RPP38 PE=1 SV=2 - [RPP38_HUMAN]	RPP38	2	7.07	1	2	2	2	283	31.8146	9.92041					75.69	7.07	2	2
O75818	Ribonuclease P protein subunit p40 OS=Homo sapiens GN=RPP40 PE=1 SV=3 - [RPP40_HUMAN]	RPP40	1	1.93	1	1	1	1	363	41.807	6.66846					43.71	1.93	1	1
P46783	40S ribosomal protein S10 OS=Homo sapiens GN=RPS10 PE=1 SV=1 - [RS10_HUMAN]	RPS10	130	75.76	3	22	22	132	165	18.8859	10.1548	67.25	8.48	1	1	3447.25	75.76	22	131
P62280	40S ribosomal protein S11 OS=Homo sapiens GN=RPS11 PE=1 SV=3 - [RS11_HUMAN]	RPS11	44	72.15	1	19	19	44	158	18.419	10.3013					1061.17	72.15	19	44
P25398	40S ribosomal protein S12 OS=Homo sapiens GN=RPS12 PE=1 SV=3 - [RS12_HUMAN]	RPS12	23	84.09	1	13	13	35	132	14.5055	7.21045	116.963	39.39	4	6	903.751	70.45	12	29
P62277	40S ribosomal protein S13 OS=Homo sapiens GN=RPS13 PE=1 SV=2 - [RS13_HUMAN]	RPS13	89	70.86	1	21	21	97	151	17.2117	10.5356	143.712	21.85	3	4	1984.09	70.86	21	93
P62263	40S ribosomal protein S14 OS=Homo sapiens GN=RPS14 PE=1 SV=3 - [RS14_HUMAN]	RPS14	69	43.05	1	11	11	73	151	16.2625	10.0522	84.86	21.19	2	2	2717.15	43.05	11	71
P62841	40S ribosomal protein S15 OS=Homo sapiens GN=RPS15 PE=1 SV=2 - [RS15_HUMAN]	RPS15	55	48.97	1	6	6	55	145	17.0292	10.3892					1933.16	48.97	6	55
P62244	40S ribosomal protein S15a OS=Homo sapiens GN=RPS15A PE=1 SV=2 - [RS15A_HUMAN]	RPS15A	45	75.38	1	15	15	57	130	14.83	10.1255	101.564	37.69	5	6	1300.48	75.38	15	51
P62249	40S ribosomal protein S16 OS=Homo sapiens GN=RPS16 PE=1 SV=2 - [RS16_HUMAN]	RPS16	74	70.55	1	19	19	82	146	16.435	10.2134	71.6209	23.97	3	4	2378.57	70.55	19	78
P08708	40S ribosomal protein S17 OS=Homo sapiens GN=RPS17 PE=1 SV=2 - [RS17_HUMAN]	RPS17	105	77.04	1	16	16	109	135	15.5404	9.84717	50.99	15.56	2	2	3989.55	77.04	16	107
P62269	40S ribosomal protein S18 OS=Homo sapiens GN=RPS18 PE=1 SV=3 - [RS18_HUMAN]	RPS18	69	69.74	1	26	26	79	152	17.7079	10.9897	125.42	28.29	5	5	1976.72	69.74	26	74
P39019	40S ribosomal protein S19 OS=Homo sapiens GN=RPS19 PE=1 SV=2 - [RS19_HUMAN]	RPS19	64	80.69	1	22	22	80	145	16.0505	10.3159	181.805	53.1	8	8	1855.71	75.17	21	72
Q86WX3	Active regulator of SIRT1 OS=Homo sapiens GN=RPS19BP1 PE=1 SV=1 - [AROS_HUMAN]	RPS19BP1	3	41.18	1	3	3	3	136	15.4244	10.7407					114.417	41.18	3	3
P15880	40S ribosomal protein S2 OS=Homo sapiens GN=RPS2 PE=1 SV=2 - [RS2_HUMAN]	RPS2	56	52.22	1	20	20	58	293	31.3046	10.2427	35.56	3.75	1	1	1654.16	52.22	20	57
P60866	40S ribosomal protein S20 OS=Homo sapiens GN=RPS20 PE=1 SV=1 - [RS20_HUMAN]	RPS20	33	47.9	1	8	8	37	119	13.3643	9.93506	44.9	15.97	2	2	960.806	47.9	8	35
P63220	40S ribosomal protein S21 OS=Homo sapiens GN=RPS21 PE=1 SV=1 - [RS21_HUMAN]	RPS21	24	51.81	1	6	6	26	83	9.10557	8.49951	53.52	12.05	1	1	1324.29	51.81	6	25
P62266	40S ribosomal protein S23 OS=Homo sapiens GN=RPS23 PE=1 SV=3 - [RS23_HUMAN]	RPS23	21	39.16	1	10	10	23	143	15.7977	10.4917	83.64	7.69	1	1	682.721	39.16	10	22
P62847	40S ribosomal protein S24 OS=Homo sapiens GN=RPS24 PE=1 SV=1 - [RS24_HUMAN]	RPS24	42	33.08	1	6	6	44	133	15.4134	10.7847	31.75	11.28	1	1	1583.53	33.08	6	43
P62851	40S ribosomal protein S25 OS=Homo sapiens GN=RPS25 PE=1 SV=1 - [RS25_HUMAN]	RPS25	41	59.2	1	13	13	45	125	13.7337	10.1108	44.45	16	2	2	1024.33	59.2	13	43
P62854	40S ribosomal protein S26 OS=Homo sapiens GN=RPS26 PE=1 SV=3 - [RS26_HUMAN]	RPS26	20	44.35	2	5	5	22	115	13.0071	11.0044	27.9	13.04	1	1	748.68	44.35	5	21
P42677	40S ribosomal protein S27 OS=Homo sapiens GN=RPS27 PE=1 SV=3 - [RS27_HUMAN]	RPS27	26	46.43	1	5	8	26	84	9.45484	9.45166					664.967	46.43	8	26
P62979	Ubiquitin-40S ribosomal protein S27a OS=Homo sapiens GN=RPS27A PE=1 SV=2 - [RS27A_HUMAN]	RPS27A	65	50	4	15	15	91	156	17.9535	9.64209	287.268	38.46	7	13	2243.31	50	15	78
Q71UM5	40S ribosomal protein S27-like OS=Homo sapiens GN=RPS27L PE=1 SV=3 - [RS27L_HUMAN]	RPS27L	17	41.67	1	1	4	17	84	9.47087	9.45166					534.305	41.67	4	17
P62857	40S ribosomal protein S28 OS=Homo sapiens GN=RPS28 PE=1 SV=1 - [RS28_HUMAN]	RPS28	17	62.32	1	9	9	23	69	7.8362	10.6968	111.42	28.99	2	3	608.699	62.32	9	20
P62273	40S ribosomal protein S29 OS=Homo sapiens GN=RPS29 PE=1 SV=2 - [RS29_HUMAN]	RPS29	4	33.93	1	2	2	4	56	6.6723	10.1255					113.501	33.93	2	4
P23396	40S ribosomal protein S3 OS=Homo sapiens GN=RPS3 PE=1 SV=2 - [RS3_HUMAN]	RPS3	145	87.65	1	34	34	161	243	26.6714	9.65674	203.461	32.51	7	8	4645.1	87.65	34	153
P61247	40S ribosomal protein S3a OS=Homo sapiens GN=RPS3A PE=1 SV=2 - [RS3A_HUMAN]	RPS3A	113	68.94	1	35	35	127	264	29.9257	9.72998	91.6786	29.55	7	7	3335.44	68.94	35	120
P62701	40S ribosomal protein S4, X isoform OS=Homo sapiens GN=RPS4X PE=1 SV=2 - [RS4X_HUMAN]	RPS4X	136	80.61	3	36	36	142	263	29.5791	10.1548	63.4917	12.55	3	3	3628.49	80.61	36	139
P46782	40S ribosomal protein S5 OS=Homo sapiens GN=RPS5 PE=1 SV=4 - [RS5_HUMAN]	RPS5	48	46.57	1	13	13	56	204	22.8621	9.71533	129.79	18.63	4	4	1688.64	46.57	13	52
P62753	40S ribosomal protein S6 OS=Homo sapiens GN=RPS6 PE=1 SV=1 - [RS6_HUMAN]	RPS6	96	49.8	1	26	26	100	249	28.663	10.8433	53.8572	7.23	2	2	3706.74	49.8	26	98
P62081	40S ribosomal protein S7 OS=Homo sapiens GN=RPS7 PE=1 SV=1 - [RS7_HUMAN]	RPS7	107	79.38	1	28	28	109	194	22.1133	10.0962	33.77	6.19	1	1	3076.12	79.38	28	108
P62241	40S ribosomal protein S8 OS=Homo sapiens GN=RPS8 PE=1 SV=2 - [RS8_HUMAN]	RPS8	44	48.56	1	15	15	50	208	24.1902	10.3159	109.247	16.83	3	3	1709.97	48.56	15	47
P46781	40S ribosomal protein S9 OS=Homo sapiens GN=RPS9 PE=1 SV=3 - [RS9_HUMAN]	RPS9	64	71.65	1	27	27	66	194	22.5776	10.6528	59.25	4.64	1	1	1267.2	71.65	27	65
P08865	40S ribosomal protein SA OS=Homo sapiens GN=RPSA PE=1 SV=4 - [RSSA_HUMAN]	RPSA	80	61.36	1	18	18	92	295	32.8334	4.86865	178.586	12.54	3	6	3396.78	61.36	18	86
Q92600	Cell differentiation protein RCD1 homolog OS=Homo sapiens GN=RQCD1 PE=1 SV=1 - [RCD1_HUMAN]	RQCD1	4	11.71	1	3	3	4	299	33.6099	8.03076					167.436	11.71	3	4
Q9P2E9	Ribosome-binding protein 1 OS=Homo sapiens GN=RRBP1 PE=1 SV=4 - [RRBP1_HUMAN]	RRBP1	1141	76.67	2	156	156	1157	1410	152.381	8.60205	138.373	6.38	8	8	47064.8	76.67	156	1149
P56182	Ribosomal RNA processing protein 1 homolog A OS=Homo sapiens GN=RRP1 PE=1 SV=1 - [RRP1_HUMAN]	RRP1	3	5.42	1	2	2	3	461	52.8066	9.33447					99.5984	5.42	2	3
Q5JTH9	RRP12-like protein OS=Homo sapiens GN=RRP12 PE=1 SV=2 - [RRP12_HUMAN]	RRP12	20	15.34	1	16	16	20	1297	143.611	8.74854					615.184	15.34	16	20
Q9Y3B9	RRP15-like protein OS=Homo sapiens GN=RRP15 PE=1 SV=2 - [RRP15_HUMAN]	RRP15	2	8.51	1	2	2	2	282	31.4645	5.51611					86.2	8.51	2	2
Q14684	Ribosomal RNA processing protein 1 homolog B OS=Homo sapiens GN=RRP1B PE=1 SV=3 - [RRP1B_HUMAN]	RRP1B	30	28.89	1	18	18	30	758	84.3752	9.75928		0			751.636	28.89	18	30
Q9Y3A4	Ribosomal RNA-processing protein 7 homolog A OS=Homo sapiens GN=RRP7A PE=1 SV=2 - [RRP7A_HUMAN]	RRP7A	1	3.57	1	1	1	1	280	32.314	9.5835					21.79	3.57	1	1
O43159	Ribosomal RNA-processing protein 8 OS=Homo sapiens GN=RRP8 PE=1 SV=2 - [RRP8_HUMAN]	RRP8	1	1.54	1	1	1	1	456	50.6831	9.42236					45.52	1.54	1	1
Q15050	Ribosome biogenesis regulatory protein homolog OS=Homo sapiens GN=RRS1 PE=1 SV=2 - [RRS1_HUMAN]	RRS1	6	16.99	1	6	6	6	365	41.1682	10.6968					175.678	16.99	6	6
Q5VWQ0	Round spermatid basic protein 1 OS=Homo sapiens GN=RSBN1 PE=1 SV=2 - [RSBN1_HUMAN]	RSBN1	5	9.23	2	5	5	5	802	90.0155	8.60205					150.89	9.23	5	5
O76021	Ribosomal L1 domain-containing protein 1 OS=Homo sapiens GN=RSL1D1 PE=1 SV=3 - [RL1D1_HUMAN]	RSL1D1	28	36.73	1	22	22	28	490	54.9389	10.1255					907.837	36.73	22	28
Q9Y3I0	tRNA-splicing ligase RtcB homolog OS=Homo sapiens GN=RTCB PE=1 SV=1 - [RTCB_HUMAN]	RTCB	44	47.72	1	19	19	44	505	55.1749	7.2251					1184.59	47.72	19	44
Q9Y265	RuvB-like 1 OS=Homo sapiens GN=RUVBL1 PE=1 SV=1 - [RUVB1_HUMAN]	RUVBL1	10	26.32	1	9	9	12	456	50.1963	6.41748	40.85	2.85	1	1	432.816	26.32	9	11
Q9Y230	RuvB-like 2 OS=Homo sapiens GN=RUVBL2 PE=1 SV=3 - [RUVB2_HUMAN]	RUVBL2	9	22.25	1	9	9	11	463	51.1246	5.64307	60.19	2.16	1	1	285.073	22.25	9	10
P06703	Protein S100-A6 OS=Homo sapiens GN=S100A6 PE=1 SV=1 - [S10A6_HUMAN]	S100A6	-1	8.89	1	1	1	1	90	10.1733	5.47803	43.48	8.89	1	1
P31151	Protein S100-A7 OS=Homo sapiens GN=S100A7 PE=1 SV=4 - [S10A7_HUMAN]	S100A7	-9	36.63	2	6	6	13	101	11.4636	6.771	278.104	36.63	6	11	60.65	22.77	2	2
P05109	Protein S100-A8 OS=Homo sapiens GN=S100A8 PE=1 SV=1 - [S10A8_HUMAN]	S100A8	-13	46.24	1	8	8	17	93	10.8276	7.03467	278.531	46.24	8	15	83.72	11.83	1	2
P06702	Protein S100-A9 OS=Homo sapiens GN=S100A9 PE=1 SV=1 - [S10A9_HUMAN]	S100A9	-5	42.98	1	7	7	13	114	13.2335	6.12549	176.168	39.47	6	9	157.84	28.07	3	4
Q15424	Scaffold attachment factor B1 OS=Homo sapiens GN=SAFB PE=1 SV=4 - [SAFB1_HUMAN]	SAFB	1	6.01	1	1	3	3	915	102.58	5.46533	27.98	1.09	1	1	51.4377	4.92	2	2
Q14151	Scaffold attachment factor B2 OS=Homo sapiens GN=SAFB2 PE=1 SV=1 - [SAFB2_HUMAN]	SAFB2	1	5.77	1	1	3	3	953	107.408	6.16357	27.98	1.05	1	1	37.91	4.72	2	2
Q5PRF9	Protein Smaug homolog 2 OS=Homo sapiens GN=SAMD4B PE=1 SV=1 - [SMAG2_HUMAN]	SAMD4B	1	2.16	1	1	1	1	694	75.4362	6.82959					53.69	2.16	1	1
O00422	Histone deacetylase complex subunit SAP18 OS=Homo sapiens GN=SAP18 PE=1 SV=1 - [SAP18_HUMAN]	SAP18	1	17.65	1	3	3	3	153	17.55	9.34912	27.64	4.58	1	1	82.19	13.07	2	2
O43290	U4/U6.U5 tri-snRNP-associated protein 1 OS=Homo sapiens GN=SART1 PE=1 SV=1 - [SNUT1_HUMAN]	SART1	2	3.38	1	2	2	2	800	90.2003	6.12549					92.93	3.38	2	2
Q15020	Squamous cell carcinoma antigen recognized by T-cells 3 OS=Homo sapiens GN=SART3 PE=1 SV=1 - [SART3_HUMAN]	SART3	1	0.73	1	1	1	1	963	109.865	5.56689		0			0	0.73	1	1
O95248	Myotubularin-related protein 5 OS=Homo sapiens GN=SBF1 PE=1 SV=3 - [MTMR5_HUMAN]	SBF1	2	1.61	1	2	2	2	1867	208.184	6.90283					69.98	1.61	2	2
Q6UWP8	Suprabasin OS=Homo sapiens GN=SBSN PE=1 SV=2 - [SBSN_HUMAN]	SBSN	-3	15.25	1	2	2	3	590	60.5046	7.00537	115.678	15.25	2	3
Q9BY12	S phase cyclin A-associated protein in the endoplasmic reticulum OS=Homo sapiens GN=SCAPER PE=1 SV=2 - [SCAPE_HUMAN]	SCAPER	2	2.5	1	2	2	2	1400	158.188	7.44482					154.53	2.5	2	2
O00767	Acyl-CoA desaturase OS=Homo sapiens GN=SCD PE=1 SV=2 - [ACOD_HUMAN]	SCD	1	6.96	1	1	1	1	359	41.4961	8.99756					69.55	6.96	1	1
O95968	Secretoglobin family 1D member 1 OS=Homo sapiens GN=SCGB1D1 PE=1 SV=1 - [SG1D1_HUMAN]	SCGB1D1	-3	12.22	1	2	2	3	90	9.89138	9.24658	95.9978	12.22	2	3
O95969	Secretoglobin family 1D member 2 OS=Homo sapiens GN=SCGB1D2 PE=2 SV=1 - [SG1D2_HUMAN]	SCGB1D2	-1	10	1	1	1	1	90	9.91834	8.25049	48.23	10	1	1
O75556	Mammaglobin-B OS=Homo sapiens GN=SCGB2A1 PE=1 SV=1 - [SG2A1_HUMAN]	SCGB2A1	-3	20	1	2	2	3	95	10.8763	5.78271	77.5733	20	2	3
Q9NVU7	Protein SDA1 homolog OS=Homo sapiens GN=SDAD1 PE=1 SV=3 - [SDA1_HUMAN]	SDAD1	1	1.31	1	1	1	1	687	79.8205	9.24658					30.2	1.31	1	1
P61619	Protein transport protein Sec61 subunit alpha isoform 1 OS=Homo sapiens GN=SEC61A1 PE=1 SV=2 - [S61A1_HUMAN]	SEC61A1	11	11.13	2	6	6	11	476	52.2305	8.06006					251.618	11.13	6	11
P60468	Protein transport protein Sec61 subunit beta OS=Homo sapiens GN=SEC61B PE=1 SV=2 - [SC61B_HUMAN]	SEC61B	4	27.08	1	2	2	4	96	9.9681	11.561					107.81	27.08	2	4
Q9UGP8	Translocation protein SEC63 homolog OS=Homo sapiens GN=SEC63 PE=1 SV=2 - [SEC63_HUMAN]	SEC63	3	5.92	1	3	3	3	760	87.9416	5.31299					41.4333	5.92	3	3
Q96T21	Selenocysteine insertion sequence-binding protein 2 OS=Homo sapiens GN=SECISBP2 PE=1 SV=2 - [SEBP2_HUMAN]	SECISBP2	1	2.34	1	1	1	1	854	95.4024	8.11865					71.09	2.34	1	1
Q93073	Selenocysteine insertion sequence-binding protein 2-like OS=Homo sapiens GN=SECISBP2L PE=1 SV=3 - [SBP2L_HUMAN]	SECISBP2L	1	1.09	1	1	1	1	1101	121.7	6.03662					23.67	1.09	1	1
Q96EE3	Nucleoporin SEH1 OS=Homo sapiens GN=SEH1L PE=1 SV=3 - [SEH1_HUMAN]	SEH1L	1	4.72	1	1	1	1	360	39.6234	8.08936					29.28	4.72	1	1
P04279	Semenogelin-1 OS=Homo sapiens GN=SEMG1 PE=1 SV=2 - [SEMG1_HUMAN]	SEMG1	-1	4.76	2	1	1	1	462	52.0999	9.29053	28.46	4.76	1	1
Q9H4L4	Sentrin-specific protease 3 OS=Homo sapiens GN=SENP3 PE=1 SV=2 - [SENP3_HUMAN]	SENP3	4	7.32	1	4	4	4	574	64.9687	8.55811					76.7133	7.32	4	4
Q15019	Septin-2 OS=Homo sapiens GN=SEPT2 PE=1 SV=1 - [SEPT2_HUMAN]	SEPT2	1	3.32	1	1	1	1	361	41.4613	6.59521		0			40.12	3.32	1	1
Q8NC51	Plasminogen activator inhibitor 1 RNA-binding protein OS=Homo sapiens GN=SERBP1 PE=1 SV=2 - [PAIRB_HUMAN]	SERBP1	78	62.75	1	29	29	82	408	44.9385	8.646	131.37	6.62	2	2	2018.53	58.82	28	80
P01009	Alpha-1-antitrypsin OS=Homo sapiens GN=SERPINA1 PE=1 SV=3 - [A1AT_HUMAN]	SERPINA1	-1	2.39	1	1	1	1	418	46.707	5.59229	38.34	2.39	1	1
Q8IW75	Serpin A12 OS=Homo sapiens GN=SERPINA12 PE=1 SV=1 - [SPA12_HUMAN]	SERPINA12	-2	2.17	1	1	1	2	414	47.145	9.29053	47.98	2.17	1	2
P01011	Alpha-1-antichymotrypsin OS=Homo sapiens GN=SERPINA3 PE=1 SV=2 - [AACT_HUMAN]	SERPINA3	-1	2.13	1	1	1	1	423	47.6205	5.51611	21.16	2.13	1	1
Q96P63	Serpin B12 OS=Homo sapiens GN=SERPINB12 PE=1 SV=1 - [SPB12_HUMAN]	SERPINB12	-3	4.2	1	2	2	3	405	46.2471	5.52881	36.3	4.2	2	3
P29508	Serpin B3 OS=Homo sapiens GN=SERPINB3 PE=1 SV=2 - [SPB3_HUMAN]	SERPINB3	-12	32.31	1	3	11	14	390	44.5365	6.81494	302.332	32.31	11	13	31.31	1.79	1	1
P48594	Serpin B4 OS=Homo sapiens GN=SERPINB4 PE=1 SV=2 - [SPB4_HUMAN]	SERPINB4	-9	23.59	1	1	9	11	390	44.8255	6.21436	190.223	23.59	9	10	31.31	1.79	1	1
Q15459	Splicing factor 3A subunit 1 OS=Homo sapiens GN=SF3A1 PE=1 SV=1 - [SF3A1_HUMAN]	SF3A1	-1	4.67	1	3	3	3	793	88.8305	5.22412	44.0292	2.14	2	2	73.72	2.52	1	1
Q15428	Splicing factor 3A subunit 2 OS=Homo sapiens GN=SF3A2 PE=1 SV=2 - [SF3A2_HUMAN]	SF3A2	-1	3.02	1	1	1	1	464	49.2243	9.64209	53.4	3.02	1	1
Q12874	Splicing factor 3A subunit 3 OS=Homo sapiens GN=SF3A3 PE=1 SV=1 - [SF3A3_HUMAN]	SF3A3	0	3.59	1	2	2	2	501	58.8123	5.37646	41.73	1.8	1	1	29.59	1.8	1	1
O75533	Splicing factor 3B subunit 1 OS=Homo sapiens GN=SF3B1 PE=1 SV=3 - [SF3B1_HUMAN]	SF3B1	4	5.29	1	4	4	4	1304	145.738	7.09326					149.56	5.29	4	4
Q13435	Splicing factor 3B subunit 2 OS=Homo sapiens GN=SF3B2 PE=1 SV=2 - [SF3B2_HUMAN]	SF3B2	4	5.59	1	4	4	4	895	100.165	5.66846					45.74	5.59	4	4
Q15393	Splicing factor 3B subunit 3 OS=Homo sapiens GN=SF3B3 PE=1 SV=4 - [SF3B3_HUMAN]	SF3B3	7	7.89	1	7	7	9	1217	135.492	5.26221	53.91	1.31	1	1	170.29	7.89	7	8
Q9Y3B4	Splicing factor 3B subunit 6 OS=Homo sapiens GN=SF3B6 PE=1 SV=1 - [SF3B6_HUMAN]	SF3B6	2	11.2	1	1	1	2	125	14.5756	9.37842					79.13	11.2	1	2
P31947	14-3-3 protein sigma OS=Homo sapiens GN=SFN PE=1 SV=1 - [1433S_HUMAN]	SFN	-1	18.95	1	1	5	7	248	27.7567	4.7417	67.0802	14.92	4	4	63.8027	7.26	2	3
P23246	Splicing factor, proline- and glutamine-rich OS=Homo sapiens GN=SFPQ PE=1 SV=2 - [SFPQ_HUMAN]	SFPQ	20	26.31	1	15	16	22	707	76.1016	9.43701	39.61	0.99	1	1	511.429	26.31	15	21
Q6P4A7	Sideroflexin-4 OS=Homo sapiens GN=SFXN4 PE=1 SV=1 - [SFXN4_HUMAN]	SFXN4	2	5.34	1	2	2	2	337	37.9738	9.18799					36.1	5.34	2	2
Q96ES7	SAGA-associated factor 29 OS=Homo sapiens GN=SGF29 PE=1 SV=1 - [SGF29_HUMAN]	SGF29	1	4.44	1	1	1	1	293	33.2172	8.104					22.68	4.44	1	1
O95470	Sphingosine-1-phosphate lyase 1 OS=Homo sapiens GN=SGPL1 PE=1 SV=3 - [SGPL1_HUMAN]	SGPL1	9	13.2	1	8	8	9	568	63.4827	9.15869					264.101	13.2	8	9
Q9Y566	SH3 and multiple ankyrin repeat domains protein 1 OS=Homo sapiens GN=SHANK1 PE=1 SV=2 - [SHAN1_HUMAN]	SHANK1	1	0.51	1	1	1	1	2161	224.821	8.14795					25.55	0.51	1	1
Q15475	Homeobox protein SIX1 OS=Homo sapiens GN=SIX1 PE=1 SV=1 - [SIX1_HUMAN]	SIX1	1	2.46	2	1	1	1	284	32.1902	9.14404					35.71	2.46	1	1
P42285	Superkiller viralicidic activity 2-like 2 OS=Homo sapiens GN=SKIV2L2 PE=1 SV=3 - [SK2L2_HUMAN]	SKIV2L2	4	4.89	1	4	4	4	1042	117.729	6.52197					143.32	4.89	4	4
P63208	S-phase kinase-associated protein 1 OS=Homo sapiens GN=SKP1 PE=1 SV=2 - [SKP1_HUMAN]	SKP1	-1	4.91	1	1	1	1	163	18.6462	4.53857	22.22	4.91	1	1
P53985	Monocarboxylate transporter 1 OS=Homo sapiens GN=SLC16A1 PE=1 SV=3 - [MOT1_HUMAN]	SLC16A1	4	11.2	1	4	4	4	500	53.9089	8.66064					113.83	11.2	4	4
P53007	Tricarboxylate transport protein, mitochondrial OS=Homo sapiens GN=SLC25A1 PE=1 SV=2 - [TXTP_HUMAN]	SLC25A1	5	15.43	1	4	4	5	311	33.991	9.89111					105.78	15.43	4	5
Q9UBX3	Mitochondrial dicarboxylate carrier OS=Homo sapiens GN=SLC25A10 PE=1 SV=2 - [DIC_HUMAN]	SLC25A10	4	17.77	1	4	4	4	287	31.2623	9.53955					128.01	17.77	4	4
Q02978	Mitochondrial 2-oxoglutarate/malate carrier protein OS=Homo sapiens GN=SLC25A11 PE=1 SV=3 - [M2OM_HUMAN]	SLC25A11	3	11.46	1	3	3	3	314	34.0399	9.90576					110.6	11.46	3	3
Q9UJS0	Calcium-binding mitochondrial carrier protein Aralar2 OS=Homo sapiens GN=SLC25A13 PE=1 SV=2 - [CMC2_HUMAN]	SLC25A13	6	9.33	2	5	5	6	675	74.1286	8.6167					128.457	9.33	5	6
O43808	Peroxisomal membrane protein PMP34 OS=Homo sapiens GN=SLC25A17 PE=1 SV=1 - [PM34_HUMAN]	SLC25A17	3	5.86	1	1	1	3	307	34.5448	10.0815					74.7667	5.86	1	3
Q9H1K4	Mitochondrial glutamate carrier 2 OS=Homo sapiens GN=SLC25A18 PE=1 SV=1 - [GHC2_HUMAN]	SLC25A18	2	5.08	2	2	2	2	315	33.8265	9.24658					41.424	5.08	2	2
Q00325	Phosphate carrier protein, mitochondrial OS=Homo sapiens GN=SLC25A3 PE=1 SV=2 - [MPCP_HUMAN]	SLC25A3	2	8.84	1	2	2	2	362	40.0687	9.37842		0			58.03	8.84	2	2
P12235	ADP/ATP translocase 1 OS=Homo sapiens GN=SLC25A4 PE=1 SV=4 - [ADT1_HUMAN]	SLC25A4	21	36.24	2	2	14	29	298	33.0432	9.75928	91.3755	9.4	3	4	535.56	36.24	14	25
P05141	ADP/ATP translocase 2 OS=Homo sapiens GN=SLC25A5 PE=1 SV=7 - [ADT2_HUMAN]	SLC25A5	27	51.34	2	4	19	41	298	32.8312	9.68604	154.712	21.81	6	7	823.754	51.34	19	34
P12236	ADP/ATP translocase 3 OS=Homo sapiens GN=SLC25A6 PE=1 SV=4 - [ADT3_HUMAN]	SLC25A6	26	47.99	2	2	18	36	298	32.8452	9.74463	115.037	12.42	4	5	757.336	47.99	18	31
Q6P1M0	Long-chain fatty acid transport protein 4 OS=Homo sapiens GN=SLC27A4 PE=1 SV=1 - [S27A4_HUMAN]	SLC27A4	3	7.15	1	3	3	3	643	72.0181	8.47021					135.783	7.15	3	3
P08195	4F2 cell-surface antigen heavy chain OS=Homo sapiens GN=SLC3A2 PE=1 SV=3 - [4F2_HUMAN]	SLC3A2	3	6.19	1	3	3	3	630	67.9517	5.0083					132.94	6.19	3	3
Q9NWH9	SAFB-like transcription modulator OS=Homo sapiens GN=SLTM PE=1 SV=2 - [SLTM_HUMAN]	SLTM	1	0.97	1	1	1	1	1034	117.079	7.86963		0			0	0.97	1	1
O60264	SWI/SNF-related matrix-associated actin-dependent regulator of chromatin subfamily A member 5 OS=Homo sapiens GN=SMARCA5 PE=1 SV=1 - [SMCA5_HUMAN]	SMARCA5	5	6.27	2	7	7	7	1052	121.828	8.08936	26.4	0.76	1	1	169.57	5.51	6	6
Q92922	SWI/SNF complex subunit SMARCC1 OS=Homo sapiens GN=SMARCC1 PE=1 SV=3 - [SMRC1_HUMAN]	SMARCC1	1	2.26	1	1	1	1	1105	122.79	5.75732					35.82	2.26	1	1
Q14683	Structural maintenance of chromosomes protein 1A OS=Homo sapiens GN=SMC1A PE=1 SV=2 - [SMC1A_HUMAN]	SMC1A	7	4.7	1	5	5	7	1233	143.144	7.63525		0			264.671	4.7	5	7
O95347	Structural maintenance of chromosomes protein 2 OS=Homo sapiens GN=SMC2 PE=1 SV=2 - [SMC2_HUMAN]	SMC2	4	4.09	1	4	4	4	1197	135.572	8.42627		0			86.79	4.09	4	4
Q9UQE7	Structural maintenance of chromosomes protein 3 OS=Homo sapiens GN=SMC3 PE=1 SV=2 - [SMC3_HUMAN]	SMC3	11	10.44	1	9	9	11	1217	141.454	7.18115		0			256.569	10.44	9	11
Q9NTJ3	Structural maintenance of chromosomes protein 4 OS=Homo sapiens GN=SMC4 PE=1 SV=2 - [SMC4_HUMAN]	SMC4	8	8.85	1	8	8	8	1288	147.091	6.78564		0			265.582	8.85	8	8
Q96SB8	Structural maintenance of chromosomes protein 6 OS=Homo sapiens GN=SMC6 PE=1 SV=2 - [SMC6_HUMAN]	SMC6	1	1.28	1	1	1	1	1091	126.246	6.99072					78.63	1.28	1	1
Q86US8	Telomerase-binding protein EST1A OS=Homo sapiens GN=SMG6 PE=1 SV=2 - [EST1A_HUMAN]	SMG6	4	4.09	1	4	4	4	1419	160.363	7.04932					136.654	4.09	4	4
Q16637	Survival motor neuron protein OS=Homo sapiens GN=SMN1 PE=1 SV=1 - [SMN_HUMAN]	SMN1	5	15.99	1	3	3	5	294	31.8285	6.55127					196.01	15.99	3	5
O95295	SNARE-associated protein Snapin OS=Homo sapiens GN=SNAPIN PE=1 SV=1 - [SNAPN_HUMAN]	SNAPIN	1	10.29	1	1	1	1	136	14.8649	9.30518					62.28	10.29	1	1
Q7KZF4	Staphylococcal nuclease domain-containing protein 1 OS=Homo sapiens GN=SND1 PE=1 SV=1 - [SND1_HUMAN]	SND1	53	42.09	2	37	37	53	910	101.934	7.1665					1475.94	42.09	37	53
O75643	U5 small nuclear ribonucleoprotein 200 kDa helicase OS=Homo sapiens GN=SNRNP200 PE=1 SV=2 - [U520_HUMAN]	SNRNP200	9	3.32	1	8	8	9	2136	244.353	6.06201					169.378	3.32	8	9
Q96DI7	U5 small nuclear ribonucleoprotein 40 kDa protein OS=Homo sapiens GN=SNRNP40 PE=1 SV=1 - [SNR40_HUMAN]	SNRNP40	2	10.92	1	2	2	2	357	39.2857	8.104					103.79	10.92	2	2
P08621	U1 small nuclear ribonucleoprotein 70 kDa OS=Homo sapiens GN=SNRNP70 PE=1 SV=2 - [RU17_HUMAN]	SNRNP70	7	12.13	1	5	5	7	437	51.5258	9.93506					100.797	12.13	5	7
P09012	U1 small nuclear ribonucleoprotein A OS=Homo sapiens GN=SNRPA PE=1 SV=3 - [SNRPA_HUMAN]	SNRPA	5	19.15	1	5	7	9	282	31.2592	9.83252	48.23	6.38	2	2	94.1638	19.15	7	7
P09661	U2 small nuclear ribonucleoprotein A' OS=Homo sapiens GN=SNRPA1 PE=1 SV=2 - [RU2A_HUMAN]	SNRPA1	2	10.2	1	1	1	2	255	28.3981	8.6167					90.89	10.2	1	2
P14678	Small nuclear ribonucleoprotein-associated proteins B and B' OS=Homo sapiens GN=SNRPB PE=1 SV=2 - [RSMB_HUMAN]	SNRPB	3	15	2	3	3	3	240	24.5937	11.1948		0			76.7374	15	3	3
P08579	U2 small nuclear ribonucleoprotein B'' OS=Homo sapiens GN=SNRPB2 PE=1 SV=1 - [RU2B_HUMAN]	SNRPB2	0	11.56	1	1	3	4	225	25.4701	9.71533	81.58	8.44	2	2	38.7082	6.67	2	2
P62314	Small nuclear ribonucleoprotein Sm D1 OS=Homo sapiens GN=SNRPD1 PE=1 SV=1 - [SMD1_HUMAN]	SNRPD1	2	10.92	1	1	1	2	119	13.2734	11.561		0			49.12	10.92	1	2
P62316	Small nuclear ribonucleoprotein Sm D2 OS=Homo sapiens GN=SNRPD2 PE=1 SV=1 - [SMD2_HUMAN]	SNRPD2	3	32.2	1	3	3	3	118	13.5182	9.90576					47.91	32.2	3	3
P62318	Small nuclear ribonucleoprotein Sm D3 OS=Homo sapiens GN=SNRPD3 PE=1 SV=1 - [SMD3_HUMAN]	SNRPD3	1	15.08	1	2	2	3	126	13.9073	10.3159	46.27	7.94	1	1	45.5	7.14	1	2
P62304	Small nuclear ribonucleoprotein E OS=Homo sapiens GN=SNRPE PE=1 SV=1 - [RUXE_HUMAN]	SNRPE	4	29.35	1	2	2	4	92	10.7966	9.43701					128.62	29.35	2	4
P62306	Small nuclear ribonucleoprotein F OS=Homo sapiens GN=SNRPF PE=1 SV=1 - [RUXF_HUMAN]	SNRPF	0	24.42	1	2	2	4	86	9.71878	4.66553	78.08	24.42	2	2	76.97	15.12	1	2
P55769	NHP2-like protein 1 OS=Homo sapiens GN=SNU13 PE=1 SV=3 - [NH2L1_HUMAN]	SNU13	0	9.38	1	1	1	2	128	14.1646	8.45557	67.06	9.38	1	1	70.63	9.38	1	1
Q13573	SNW domain-containing protein 1 OS=Homo sapiens GN=SNW1 PE=1 SV=1 - [SNW1_HUMAN]	SNW1	1	5.04	1	2	2	3	536	61.4565	9.5249	51.54	2.8	1	1	103.918	5.04	2	2
Q86XZ4	Spermatogenesis-associated serine-rich protein 2 OS=Homo sapiens GN=SPATS2 PE=1 SV=1 - [SPAS2_HUMAN]	SPATS2	15	32.11	1	12	12	15	545	59.5076	8.89502					554.979	32.11	12	15
Q9NUQ6	SPATS2-like protein OS=Homo sapiens GN=SPATS2L PE=1 SV=2 - [SPS2L_HUMAN]	SPATS2L	11	18.46	1	9	9	11	558	61.6907	9.64209					297.981	18.46	9	11
Q68D10	Protein SPT2 homolog OS=Homo sapiens GN=SPTY2D1 PE=1 SV=3 - [SPT2_HUMAN]	SPTY2D1	2	2.63	1	2	2	2	685	75.5525	9.78857					38.25	2.63	2	2
Q8N5C6	S1 RNA-binding domain-containing protein 1 OS=Homo sapiens GN=SRBD1 PE=1 SV=2 - [SRBD1_HUMAN]	SRBD1	14	16.48	1	13	13	14	995	111.705	8.71924					297.665	16.48	13	14
P37108	Signal recognition particle 14 kDa protein OS=Homo sapiens GN=SRP14 PE=1 SV=2 - [SRP14_HUMAN]	SRP14	5	30.15	1	3	3	5	136	14.5608	10.0376					263.38	30.15	3	5
P09132	Signal recognition particle 19 kDa protein OS=Homo sapiens GN=SRP19 PE=1 SV=3 - [SRP19_HUMAN]	SRP19	1	10.42	1	1	1	1	144	16.1454	9.84717					70.56	10.42	1	1
P61011	Signal recognition particle 54 kDa protein OS=Homo sapiens GN=SRP54 PE=1 SV=1 - [SRP54_HUMAN]	SRP54	1	1.79	1	1	1	1	504	55.6683	8.74854		0			39.01	1.79	1	1
Q9UHB9	Signal recognition particle subunit SRP68 OS=Homo sapiens GN=SRP68 PE=1 SV=2 - [SRP68_HUMAN]	SRP68	5	13.72	1	5	5	5	627	70.6856	8.55811					241.02	13.72	5	5
O76094	Signal recognition particle subunit SRP72 OS=Homo sapiens GN=SRP72 PE=1 SV=3 - [SRP72_HUMAN]	SRP72	4	8.94	1	4	4	4	671	74.56	9.26123					117.94	8.94	4	4
P49458	Signal recognition particle 9 kDa protein OS=Homo sapiens GN=SRP9 PE=1 SV=2 - [SRP09_HUMAN]	SRP9	2	22.09	1	2	2	2	86	10.1051	7.97217					71.3048	22.09	2	2
Q96SB4	SRSF protein kinase 1 OS=Homo sapiens GN=SRPK1 PE=1 SV=2 - [SRPK1_HUMAN]	SRPK1	12	21.83	2	8	9	12	655	74.2784	6.16357					322.407	21.83	9	12
P78362	SRSF protein kinase 2 OS=Homo sapiens GN=SRPK2 PE=1 SV=3 - [SRPK2_HUMAN]	SRPK2	9	11.77	2	6	7	9	688	77.4782	4.97021					193.996	11.77	7	9
P08240	Signal recognition particle receptor subunit alpha OS=Homo sapiens GN=SRPRA PE=1 SV=2 - [SRPRA_HUMAN]	SRPRA	2	4.39	1	2	2	2	638	69.7672	8.95361		0			96.6	4.39	2	2
Q9Y5M8	Signal recognition particle receptor subunit beta OS=Homo sapiens GN=SRPRB PE=1 SV=3 - [SRPRB_HUMAN]	SRPRB	3	17.34	1	3	3	3	271	29.6838	9.0415					64.9633	17.34	3	3
Q9BXP5	Serrate RNA effector molecule homolog OS=Homo sapiens GN=SRRT PE=1 SV=1 - [SRRT_HUMAN]	SRRT	3	4.91	1	3	3	3	876	100.604	5.96045					93.6933	4.91	3	3
Q07955	Serine/arginine-rich splicing factor 1 OS=Homo sapiens GN=SRSF1 PE=1 SV=2 - [SRSF1_HUMAN]	SRSF1	-2	37.9	1	9	9	16	248	27.7278	10.3599	166.556	28.63	7	9	94.1686	24.6	6	7
O75494	Serine/arginine-rich splicing factor 10 OS=Homo sapiens GN=SRSF10 PE=1 SV=1 - [SRS10_HUMAN]	SRSF10	2	10.69	1	2	2	2	262	31.2818	11.2681					51.09	10.69	2	2
Q05519	Serine/arginine-rich splicing factor 11 OS=Homo sapiens GN=SRSF11 PE=1 SV=1 - [SRS11_HUMAN]	SRSF11	1	1.65	1	1	1	1	484	53.5102	10.521					47.78	1.65	1	1
Q01130	Serine/arginine-rich splicing factor 2 OS=Homo sapiens GN=SRSF2 PE=1 SV=4 - [SRSF2_HUMAN]	SRSF2	-1	11.31	2	2	2	5	221	25.4612	11.854	105.707	11.31	2	3	73.82	3.62	1	2
P84103	Serine/arginine-rich splicing factor 3 OS=Homo sapiens GN=SRSF3 PE=1 SV=1 - [SRSF3_HUMAN]	SRSF3	5	39.63	1	5	6	7	164	19.3179	11.6489	25.4	4.88	1	1	152.71	34.76	5	6
Q13243	Serine/arginine-rich splicing factor 5 OS=Homo sapiens GN=SRSF5 PE=1 SV=1 - [SRSF5_HUMAN]	SRSF5	3	12.87	1	2	3	7	272	31.2453	11.5903	61.28	3.31	1	2	143.542	12.87	3	5
Q13247	Serine/arginine-rich splicing factor 6 OS=Homo sapiens GN=SRSF6 PE=1 SV=2 - [SRSF6_HUMAN]	SRSF6	2	13.37	2	5	6	14	344	39.5634	11.4292	114.065	13.37	5	6	192.96	11.34	5	8
Q16629	Serine/arginine-rich splicing factor 7 OS=Homo sapiens GN=SRSF7 PE=1 SV=1 - [SRSF7_HUMAN]	SRSF7	5	28.15	1	6	7	9	238	27.35	11.8247	48.79	8.82	2	2	180.647	24.37	6	7
Q13242	Serine/arginine-rich splicing factor 9 OS=Homo sapiens GN=SRSF9 PE=1 SV=1 - [SRSF9_HUMAN]	SRSF9	1	13.57	1	3	3	5	221	25.5264	8.646	79.67	9.05	2	2	46.75	9.05	2	3
P05455	Lupus La protein OS=Homo sapiens GN=SSB PE=1 SV=2 - [LA_HUMAN]	SSB	8	16.67	1	7	7	8	408	46.8082	7.12256					271.975	16.67	7	8
Q04837	Single-stranded DNA-binding protein, mitochondrial OS=Homo sapiens GN=SSBP1 PE=1 SV=1 - [SSBP_HUMAN]	SSBP1	8	39.86	1	5	5	10	148	17.249	9.59814	63.7	10.14	1	1	320.213	39.86	5	9
P43307	Translocon-associated protein subunit alpha OS=Homo sapiens GN=SSR1 PE=1 SV=3 - [SSRA_HUMAN]	SSR1	1	2.8	1	1	1	1	286	32.2153	4.48779					0	2.8	1	1
Q9UNL2	Translocon-associated protein subunit gamma OS=Homo sapiens GN=SSR3 PE=1 SV=1 - [SSRG_HUMAN]	SSR3	1	7.57	1	1	1	1	185	21.0672	9.61279					84.69	7.57	1	1
P51571	Translocon-associated protein subunit delta OS=Homo sapiens GN=SSR4 PE=1 SV=1 - [SSRD_HUMAN]	SSR4	1	6.36	1	1	1	1	173	18.9866	6.15088					40.06	6.36	1	1
Q08945	FACT complex subunit SSRP1 OS=Homo sapiens GN=SSRP1 PE=1 SV=1 - [SSRP1_HUMAN]	SSRP1	7	9.03	1	5	5	7	709	81.0244	6.87354					157.387	9.03	5	7
O95793	Double-stranded RNA-binding protein Staufen homolog 1 OS=Homo sapiens GN=STAU1 PE=1 SV=2 - [STAU1_HUMAN]	STAU1	62	48.18	1	28	30	62	577	63.1428	9.43701					1897.87	48.18	30	62
Q9NUL3	Double-stranded RNA-binding protein Staufen homolog 2 OS=Homo sapiens GN=STAU2 PE=1 SV=1 - [STAU2_HUMAN]	STAU2	30	37.54	1	19	21	30	570	62.6013	9.61279					871.88	37.54	21	30
Q9Y3F4	Serine-threonine kinase receptor-associated protein OS=Homo sapiens GN=STRAP PE=1 SV=1 - [STRAP_HUMAN]	STRAP	12	40.57	1	10	10	12	350	38.414	5.12256					402.525	40.57	10	12
Q96SI9	Spermatid perinuclear RNA-binding protein OS=Homo sapiens GN=STRBP PE=1 SV=1 - [STRBP_HUMAN]	STRBP	7	7.74	1	2	5	7	672	73.6059	8.71924					232.032	7.74	5	7
Q9UNE7	E3 ubiquitin-protein ligase CHIP OS=Homo sapiens GN=STUB1 PE=1 SV=2 - [CHIP_HUMAN]	STUB1	2	7.26	1	2	2	2	303	34.8342	5.87158					49.43	7.26	2	2
P53999	Activated RNA polymerase II transcriptional coactivator p15 OS=Homo sapiens GN=SUB1 PE=1 SV=3 - [TCP4_HUMAN]	SUB1	0	26.77	1	2	2	2	127	14.3864	9.59814	29.06	7.87	1	1	44.14	18.9	1	1
Q8IX01	SURP and G-patch domain-containing protein 2 OS=Homo sapiens GN=SUGP2 PE=1 SV=2 - [SUGP2_HUMAN]	SUGP2	2	2.96	1	2	2	2	1082	120.132	7.28369					33.4924	2.96	2	2
Q9Y5B9	FACT complex subunit SPT16 OS=Homo sapiens GN=SUPT16H PE=1 SV=1 - [SP16H_HUMAN]	SUPT16H	4	4.2	1	4	4	4	1047	119.838	5.65576					77.9833	4.2	4	4
Q8NEM7	Transcription factor SPT20 homolog OS=Homo sapiens GN=SUPT20H PE=1 SV=2 - [SP20H_HUMAN]	SUPT20H	1	0.9	1	1	1	1	779	85.7351	8.48486					28.45	0.9	1	1
O75683	Surfeit locus protein 6 OS=Homo sapiens GN=SURF6 PE=1 SV=3 - [SURF6_HUMAN]	SURF6	3	10.53	1	3	3	3	361	41.4256	10.6382					53.4167	10.53	3	3
O60506	Heterogeneous nuclear ribonucleoprotein Q OS=Homo sapiens GN=SYNCRIP PE=1 SV=2 - [HNRPQ_HUMAN]	SYNCRIP	39	38.68	1	21	24	41	623	69.5596	8.5874	45.08	1.28	1	1	1179.72	38.68	24	40
Q16563	Synaptophysin-like protein 1 OS=Homo sapiens GN=SYPL1 PE=1 SV=1 - [SYPL1_HUMAN]	SYPL1	-1	4.25	1	1	1	1	259	28.5467	8.42627	62.72	4.25	1	1
O75528	Transcriptional adapter 3 OS=Homo sapiens GN=TADA3 PE=1 SV=1 - [TADA3_HUMAN]	TADA3	1	3.47	1	1	1	1	432	48.8723	6.26514					40.06	3.47	1	1
Q6P1X5	Transcription initiation factor TFIID subunit 2 OS=Homo sapiens GN=TAF2 PE=1 SV=3 - [TAF2_HUMAN]	TAF2	1	0.67	1	1	1	1	1199	136.883	8.19189					0	0.67	1	1
O75529	TAF5-like RNA polymerase II p300/CBP-associated factor-associated factor 65 kDa subunit 5L OS=Homo sapiens GN=TAF5L PE=1 SV=1 - [TAF5L_HUMAN]	TAF5L	1	1.7	1	1	1	1	589	66.1137	5.88428					28.97	1.7	1	1
Q9UL54	Serine/threonine-protein kinase TAO2 OS=Homo sapiens GN=TAOK2 PE=1 SV=2 - [TAOK2_HUMAN]	TAOK2	1	1.05	1	1	1	1	1235	138.166	7.26904					35.67	1.05	1	1
Q15633	RISC-loading complex subunit TARBP2 OS=Homo sapiens GN=TARBP2 PE=1 SV=3 - [TRBP2_HUMAN]	TARBP2	3	9.02	1	3	3	3	366	39.0147	6.53662					84.87	9.02	3	3
Q13148	TAR DNA-binding protein 43 OS=Homo sapiens GN=TARDBP PE=1 SV=1 - [TADBP_HUMAN]	TARDBP	2	5.07	1	2	2	2	414	44.7113	6.18896					60.86	5.07	2	2
Q9Y4P3	Transducin beta-like protein 2 OS=Homo sapiens GN=TBL2 PE=1 SV=1 - [TBL2_HUMAN]	TBL2	5	16.55	1	5	5	5	447	49.7662	9.43701					211.423	16.55	5	5
Q12788	Transducin beta-like protein 3 OS=Homo sapiens GN=TBL3 PE=1 SV=2 - [TBL3_HUMAN]	TBL3	11	12.75	1	8	8	11	808	88.9785	6.90283					311.923	12.75	8	11
P20226	TATA-box-binding protein OS=Homo sapiens GN=TBP PE=1 SV=2 - [TBP_HUMAN]	TBP	1	4.42	1	1	1	1	339	37.6745	9.78857					28.8	4.42	1	1
Q15369	Transcription elongation factor B polypeptide 1 OS=Homo sapiens GN=TCEB1 PE=1 SV=1 - [ELOC_HUMAN]	TCEB1	3	38.39	1	3	3	3	112	12.465	4.77979					100.23	38.39	3	3
Q15370	Transcription elongation factor B polypeptide 2 OS=Homo sapiens GN=TCEB2 PE=1 SV=1 - [ELOB_HUMAN]	TCEB2	3	30.51	1	3	3	3	118	13.1246	4.88135					72.8579	30.51	3	3
Q14241	Transcription elongation factor B polypeptide 3 OS=Homo sapiens GN=TCEB3 PE=1 SV=2 - [ELOA1_HUMAN]	TCEB3	8	11.03	1	6	6	8	798	89.8533	9.56885					280.295	11.03	6	8
Q13428	Treacle protein OS=Homo sapiens GN=TCOF1 PE=1 SV=3 - [TCOF_HUMAN]	TCOF1	11	7.8	1	10	10	11	1488	152.015	9.0415					188.013	7.8	10	11
P17987	T-complex protein 1 subunit alpha OS=Homo sapiens GN=TCP1 PE=1 SV=1 - [TCPA_HUMAN]	TCP1	2	18.71	1	9	9	12	556	60.3056	6.11279	97.1141	8.99	5	5	193.523	13.67	6	7
Q9H7E2	Tudor domain-containing protein 3 OS=Homo sapiens GN=TDRD3 PE=1 SV=1 - [TDRD3_HUMAN]	TDRD3	4	9.98	1	4	4	4	651	73.1396	9.23193					86.67	9.98	4	4
Q9NZ01	Very-long-chain enoyl-CoA reductase OS=Homo sapiens GN=TECR PE=1 SV=1 - [TECR_HUMAN]	TECR	1	2.92	1	1	1	1	308	36.0108	9.45166					44.07	2.92	1	1
Q9NXF1	Testis-expressed sequence 10 protein OS=Homo sapiens GN=TEX10 PE=1 SV=2 - [TEX10_HUMAN]	TEX10	16	15.72	1	11	11	16	929	105.608	9.36377					516.219	15.72	11	16
Q00059	Transcription factor A, mitochondrial OS=Homo sapiens GN=TFAM PE=1 SV=1 - [TFAM_HUMAN]	TFAM	4	15.85	1	4	4	6	246	29.0782	9.71533	0	2.85	1	1	118.96	13.01	3	5
Q8WVM0	Dimethyladenosine transferase 1, mitochondrial OS=Homo sapiens GN=TFB1M PE=1 SV=1 - [TFB1M_HUMAN]	TFB1M	2	6.65	1	2	2	2	346	39.518	9.26123					45.01	6.65	2	2
P48307	Tissue factor pathway inhibitor 2 OS=Homo sapiens GN=TFPI2 PE=1 SV=1 - [TFPI2_HUMAN]	TFPI2	1	2.55	1	1	1	1	235	26.916	8.52881					32.6	2.55	1	1
Q08188	Protein-glutamine gamma-glutamyltransferase E OS=Homo sapiens GN=TGM3 PE=1 SV=4 - [TGM3_HUMAN]	TGM3	-8	12.7	1	6	6	8	693	76.5836	5.85889	264.372	12.7	6	8
Q96EK4	THAP domain-containing protein 11 OS=Homo sapiens GN=THAP11 PE=1 SV=2 - [THA11_HUMAN]	THAP11	2	5.41	1	2	2	2	314	34.4335	8.98291					46.53	5.41	2	2
Q8WY91	THAP domain-containing protein 4 OS=Homo sapiens GN=THAP4 PE=1 SV=2 - [THAP4_HUMAN]	THAP4	1	1.04	1	1	1	1	577	62.8506	9.27588					0	1.04	1	1
Q8WUY1	Protein THEM6 OS=Homo sapiens GN=THEM6 PE=1 SV=2 - [THEM6_HUMAN]	THEM6	1	3.85	1	1	1	1	208	23.8499	9.5542					42.87	3.85	1	1
Q8NI27	THO complex subunit 2 OS=Homo sapiens GN=THOC2 PE=1 SV=2 - [THOC2_HUMAN]	THOC2	1	0.56	1	1	1	1	1593	182.659	8.44092					51.68	0.56	1	1
Q96J01	THO complex subunit 3 OS=Homo sapiens GN=THOC3 PE=1 SV=1 - [THOC3_HUMAN]	THOC3	1	2.85	1	1	1	1	351	38.7468	6.0874					58.81	2.85	1	1
Q9Y2W1	Thyroid hormone receptor-associated protein 3 OS=Homo sapiens GN=THRAP3 PE=1 SV=2 - [TR150_HUMAN]	THRAP3	1	4.08	1	3	3	3	955	108.601	10.1548	51.21	0.73	1	1	54.17	3.35	2	2
Q01085	Nucleolysin TIAR OS=Homo sapiens GN=TIAL1 PE=1 SV=1 - [TIAR_HUMAN]	TIAL1	-1	2.13	1	1	1	1	375	41.5641	7.73779	21.29	2.13	1	1
O14925	Mitochondrial import inner membrane translocase subunit Tim23 OS=Homo sapiens GN=TIMM23 PE=1 SV=1 - [TIM23_HUMAN]	TIMM23	1	8.13	2	1	1	1	209	21.929	8.60205					113.8	8.13	1	1
Q3ZCQ8	Mitochondrial import inner membrane translocase subunit TIM50 OS=Homo sapiens GN=TIMM50 PE=1 SV=2 - [TIM50_HUMAN]	TIMM50	3	12.75	1	3	3	3	353	39.6215	8.36768					116.186	12.75	3	3
Q9UDY2	Tight junction protein ZO-2 OS=Homo sapiens GN=TJP2 PE=1 SV=2 - [ZO2_HUMAN]	TJP2	1	0.59	1	1	1	1	1190	133.876	7.40088					39.5	0.59	1	1
Q9Y490	Talin-1 OS=Homo sapiens GN=TLN1 PE=1 SV=3 - [TLN1_HUMAN]	TLN1	1	0.83	1	1	1	1	2541	269.599	6.07471					32.42	0.83	1	1
Q96EY4	Translation machinery-associated protein 16 OS=Homo sapiens GN=TMA16 PE=1 SV=2 - [TMA16_HUMAN]	TMA16	6	14.29	1	3	3	6	203	23.8494	9.26123					168.86	14.29	3	6
Q9UM00	Calcium load-activated calcium channel OS=Homo sapiens GN=TMCO1 PE=1 SV=1 - [TMCO1_HUMAN]	TMCO1	3	7.98	1	1	1	3	188	21.1612	9.74463					128.07	7.98	1	3
Q92545	Transmembrane protein 131 OS=Homo sapiens GN=TMEM131 PE=1 SV=3 - [TM131_HUMAN]	TMEM131	1	0.42	1	1	1	1	1883	205.011	8.5874					33.27	0.42	1	1
Q53S58	Transmembrane protein 177 OS=Homo sapiens GN=TMEM177 PE=2 SV=1 - [TM177_HUMAN]	TMEM177	2	3.54	1	1	1	2	311	33.7386	9.61279					55.4	3.54	1	2
Q6NUQ4	Transmembrane protein 214 OS=Homo sapiens GN=TMEM214 PE=1 SV=2 - [TM214_HUMAN]	TMEM214	3	3.48	1	3	3	3	689	77.1014	9.14404					53.0147	3.48	3	3
P57088	Transmembrane protein 33 OS=Homo sapiens GN=TMEM33 PE=1 SV=2 - [TMM33_HUMAN]	TMEM33	4	14.57	1	3	3	4	247	27.9598	9.70068					99.5467	14.57	3	4
Q9BSE2	Transmembrane protein 79 OS=Homo sapiens GN=TMEM79 PE=1 SV=1 - [TMM79_HUMAN]	TMEM79	1	1.52	2	1	1	1	394	43.492	4.93213					0	1.52	1	1
P42167	Lamina-associated polypeptide 2, isoforms beta/gamma OS=Homo sapiens GN=TMPO PE=1 SV=2 - [LAP2B_HUMAN]	TMPO	9	30.62	2	8	8	9	454	50.6395	9.37842					228.615	30.62	8	9
Q9C0C2	182 kDa tankyrase-1-binding protein OS=Homo sapiens GN=TNKS1BP1 PE=1 SV=4 - [TB182_HUMAN]	TNKS1BP1	2	1.74	1	2	2	2	1729	181.685	4.85596					45.4256	1.74	2	2
O14787	Transportin-2 OS=Homo sapiens GN=TNPO2 PE=1 SV=3 - [TNPO2_HUMAN]	TNPO2	1	0.67	2	1	1	1	897	101.322	5.0083					0	0.67	1	1
Q8NDV7	Trinucleotide repeat-containing gene 6A protein OS=Homo sapiens GN=TNRC6A PE=1 SV=2 - [TNR6A_HUMAN]	TNRC6A	5	2.85	1	5	5	5	1962	210.169	7.00537					82.43	2.85	5	5
Q9UPQ9	Trinucleotide repeat-containing gene 6B protein OS=Homo sapiens GN=TNRC6B PE=1 SV=4 - [TNR6B_HUMAN]	TNRC6B	1	0.76	1	1	1	1	1833	193.883	6.75635					53.06	0.76	1	1
Q9P0U1	Mitochondrial import receptor subunit TOM7 homolog OS=Homo sapiens GN=TOMM7 PE=1 SV=1 - [TOM7_HUMAN]	TOMM7	3	43.64	1	2	2	3	55	6.24444	10.2866					61.7102	43.64	2	3
P11387	DNA topoisomerase 1 OS=Homo sapiens GN=TOP1 PE=1 SV=2 - [TOP1_HUMAN]	TOP1	2	2.88	2	2	2	2	765	90.6689	9.30518					67.64	2.88	2	2
P11388	DNA topoisomerase 2-alpha OS=Homo sapiens GN=TOP2A PE=1 SV=3 - [TOP2A_HUMAN]	TOP2A	38	22.08	1	21	28	38	1531	174.276	8.71924					844.828	22.08	28	38
Q02880	DNA topoisomerase 2-beta OS=Homo sapiens GN=TOP2B PE=1 SV=3 - [TOP2B_HUMAN]	TOP2B	21	12.05	1	10	17	21	1626	183.152	8.00146					459.54	12.05	17	21
O95985	DNA topoisomerase 3-beta-1 OS=Homo sapiens GN=TOP3B PE=1 SV=1 - [TOP3B_HUMAN]	TOP3B	5	4.87	1	5	5	5	862	96.5992	8.11865					77.6643	4.87	5	5
O94842	TOX high mobility group box family member 4 OS=Homo sapiens GN=TOX4 PE=1 SV=1 - [TOX4_HUMAN]	TOX4	1	3.7	1	1	1	1	621	66.1531	5.05908					41.08	3.7	1	1
P12270	Nucleoprotein TPR OS=Homo sapiens GN=TPR PE=1 SV=3 - [TPR_HUMAN]	TPR	2	0.38	1	1	1	2	2363	267.131	5.021					0	0.38	1	2
Q9ULW0	Targeting protein for Xklp2 OS=Homo sapiens GN=TPX2 PE=1 SV=2 - [TPX2_HUMAN]	TPX2	1	1.2	1	1	1	1	747	85.6	9.23193					43.78	1.2	1	1
Q13595	Transformer-2 protein homolog alpha OS=Homo sapiens GN=TRA2A PE=1 SV=1 - [TRA2A_HUMAN]	TRA2A	1	4.96	1	1	1	1	282	32.6691	11.2681					58.09	4.96	1	1
P62995	Transformer-2 protein homolog beta OS=Homo sapiens GN=TRA2B PE=1 SV=1 - [TRA2B_HUMAN]	TRA2B	1	9.03	1	2	2	3	288	33.6456	11.2534	29.54	3.47	1	1	99.05	9.03	2	2
P14373	Zinc finger protein RFP OS=Homo sapiens GN=TRIM27 PE=1 SV=1 - [TRI27_HUMAN]	TRIM27	1	2.73	1	1	1	1	513	58.4518	6.21436		0			53.94	2.73	1	1
Q13263	Transcription intermediary factor 1-beta OS=Homo sapiens GN=TRIM28 PE=1 SV=5 - [TIF1B_HUMAN]	TRIM28	16	18.44	1	9	9	16	835	88.4934	5.77002					701.992	18.44	9	16
Q9C037	E3 ubiquitin-protein ligase TRIM4 OS=Homo sapiens GN=TRIM4 PE=1 SV=2 - [TRIM4_HUMAN]	TRIM4	-1	2.2	1	1	1	1	500	57.4242	8.104	0	2.2	1	1
Q14669	E3 ubiquitin-protein ligase TRIP12 OS=Homo sapiens GN=TRIP12 PE=1 SV=1 - [TRIPC_HUMAN]	TRIP12	1	0.85	1	1	1	1	1992	220.296	8.48486					42.97	0.85	1	1
Q15650	Activating signal cointegrator 1 OS=Homo sapiens GN=TRIP4 PE=1 SV=4 - [TRIP4_HUMAN]	TRIP4	2	2.58	1	2	2	2	581	66.1049	7.85498					20.22	2.58	2	2
Q7L0Y3	Mitochondrial ribonuclease P protein 1 OS=Homo sapiens GN=TRMT10C PE=1 SV=2 - [MRRP1_HUMAN]	TRMT10C	1	4.22	1	1	1	1	403	47.3166	9.36377					29.77	4.22	1	1
Q7Z2T5	TRMT1-like protein OS=Homo sapiens GN=TRMT1L PE=1 SV=2 - [TRM1L_HUMAN]	TRMT1L	8	12.41	1	6	6	8	733	81.6952	7.88428					238.162	12.41	6	8
Q8IZ69	tRNA (uracil-5-)-methyltransferase homolog A OS=Homo sapiens GN=TRMT2A PE=1 SV=2 - [TRM2A_HUMAN]	TRMT2A	2	3.04	1	1	1	2	625	68.6822	7.94287					66.23	3.04	1	2
Q9UJA5	tRNA (adenine(58)-N(1))-methyltransferase non-catalytic subunit TRM6 OS=Homo sapiens GN=TRMT6 PE=1 SV=1 - [TRM6_HUMAN]	TRMT6	13	26.56	1	10	10	13	497	55.7643	7.54736					471.811	26.56	10	13
Q96FX7	tRNA (adenine(58)-N(1))-methyltransferase catalytic subunit TRMT61A OS=Homo sapiens GN=TRMT61A PE=1 SV=1 - [TRM61_HUMAN]	TRMT61A	5	19.72	1	3	3	5	289	31.3619	7.35693					219.21	19.72	3	5
Q12816	Trophinin OS=Homo sapiens GN=TRO PE=1 SV=3 - [TROP_HUMAN]	TRO	4	6.71	1	4	4	4	1431	143.628	9.02686					118.43	6.71	4	4
P10155	60 kDa SS-A/Ro ribonucleoprotein OS=Homo sapiens GN=TROVE2 PE=1 SV=2 - [RO60_HUMAN]	TROVE2	2	4.46	1	2	2	2	538	60.6312	8.03076					80.37	4.46	2	2
Q9H0U9	Testis-specific Y-encoded-like protein 1 OS=Homo sapiens GN=TSPYL1 PE=1 SV=3 - [TSYL1_HUMAN]	TSPYL1	3	10.07	1	2	2	3	437	49.1618	5.45264					88.5867	10.07	2	3
Q2NL82	Pre-rRNA-processing protein TSR1 homolog OS=Homo sapiens GN=TSR1 PE=1 SV=1 - [TSR1_HUMAN]	TSR1	6	10.95	1	6	6	6	804	91.7519	7.41553					199.242	10.95	6	6
Q8NBP0	Tetratricopeptide repeat protein 13 OS=Homo sapiens GN=TTC13 PE=2 SV=3 - [TTC13_HUMAN]	TTC13	1	1.98	1	1	1	1	860	96.7514	7.00537					20.55	1.98	1	1
P53804	E3 ubiquitin-protein ligase TTC3 OS=Homo sapiens GN=TTC3 PE=1 SV=2 - [TTC3_HUMAN]	TTC3	3	2.32	1	3	3	3	2025	229.724	7.51807					89.48	2.32	3	3
Q8N0Z6	Tetratricopeptide repeat protein 5 OS=Homo sapiens GN=TTC5 PE=1 SV=2 - [TTC5_HUMAN]	TTC5	1	3.18	1	1	1	1	440	48.8969	6.48096					52.63	3.18	1	1
P68363	Tubulin alpha-1B chain OS=Homo sapiens GN=TUBA1B PE=1 SV=1 - [TBA1B_HUMAN]	TUBA1B	5	42.35	9	14	14	33	451	50.1196	5.05908	303.114	27.49	9	14	731.85	31.93	10	19
P07437	Tubulin beta chain OS=Homo sapiens GN=TUBB PE=1 SV=2 - [TBB5_HUMAN]	TUBB	33	52.03	3	6	20	43	444	49.639	4.89404	107.07	11.26	5	5	1335.84	50	19	38
Q13885	Tubulin beta-2A chain OS=Homo sapiens GN=TUBB2A PE=1 SV=1 - [TBB2A_HUMAN]	TUBB2A	24	34.16	4	0	14	30	445	49.875	4.89404	69.3767	6.52	3	3	962.912	32.13	13	27
P68371	Tubulin beta-4B chain OS=Homo sapiens GN=TUBB4B PE=1 SV=1 - [TBB4B_HUMAN]	TUBB4B	24	42.25	4	2	17	34	445	49.799	4.89404	107.07	11.24	5	5	959.648	40.22	16	29
P49411	Elongation factor Tu, mitochondrial OS=Homo sapiens GN=TUFM PE=1 SV=2 - [EFTU_HUMAN]	TUFM	4	11.95	1	4	4	4	452	49.5102	7.60596					109.16	11.95	4	4
P40222	Alpha-taxilin OS=Homo sapiens GN=TXLNA PE=1 SV=3 - [TXLNA_HUMAN]	TXLNA	3	6.78	1	3	3	3	546	61.8532	6.52197					125.74	6.78	3	3
P10599	Thioredoxin OS=Homo sapiens GN=TXN PE=1 SV=3 - [THIO_HUMAN]	TXN	-1	12.38	1	1	1	1	105	11.7297	4.91943	73	12.38	1	1
P26368	Splicing factor U2AF 65 kDa subunit OS=Homo sapiens GN=U2AF2 PE=1 SV=4 - [U2AF2_HUMAN]	U2AF2	1	4.63	1	1	1	1	475	53.4672	9.08545					62.98	4.63	1	1
O15042	U2 snRNP-associated SURP motif-containing protein OS=Homo sapiens GN=U2SURP PE=1 SV=2 - [SR140_HUMAN]	U2SURP	3	4.76	1	3	3	3	1029	118.219	8.47021		0			112.823	4.76	3	3
P22314	Ubiquitin-like modifier-activating enzyme 1 OS=Homo sapiens GN=UBA1 PE=1 SV=3 - [UBA1_HUMAN]	UBA1	6	9.55	1	6	6	6	1058	117.774	5.75732		0			280.937	9.55	6	6
Q5T6F2	Ubiquitin-associated protein 2 OS=Homo sapiens GN=UBAP2 PE=1 SV=1 - [UBAP2_HUMAN]	UBAP2	8	10.19	1	7	7	8	1119	117.044	7.34229					316.465	10.19	7	8
Q14157	Ubiquitin-associated protein 2-like OS=Homo sapiens GN=UBAP2L PE=1 SV=2 - [UBP2L_HUMAN]	UBAP2L	48	27.87	1	19	19	48	1087	114.465	7.10791					1473.88	27.87	19	48
P17480	Nucleolar transcription factor 1 OS=Homo sapiens GN=UBTF PE=1 SV=1 - [UBF1_HUMAN]	UBTF	18	20.94	1	16	16	18	764	89.3502	5.80811					378.594	20.94	16	18
O94874	E3 UFM1-protein ligase 1 OS=Homo sapiens GN=UFL1 PE=1 SV=2 - [UFL1_HUMAN]	UFL1	1	1.26	1	1	1	1	794	89.5398	6.78564					31.31	1.26	1	1
Q9H3U1	Protein unc-45 homolog A OS=Homo sapiens GN=UNC45A PE=1 SV=1 - [UN45A_HUMAN]	UNC45A	1	1.59	1	1	1	1	944	103.011	6.07471					66.72	1.59	1	1
Q92900	Regulator of nonsense transcripts 1 OS=Homo sapiens GN=UPF1 PE=1 SV=2 - [RENT1_HUMAN]	UPF1	92	44.73	2	46	46	92	1129	124.267	6.60986					2987.72	44.73	46	92
Q9BZI7	Regulator of nonsense transcripts 3B OS=Homo sapiens GN=UPF3B PE=1 SV=1 - [REN3B_HUMAN]	UPF3B	8	13.04	1	7	7	8	483	57.7271	9.48096					163.431	13.04	7	8
O60287	Nucleolar pre-ribosomal-associated protein 1 OS=Homo sapiens GN=URB1 PE=1 SV=4 - [NPA1P_HUMAN]	URB1	1	0.53	1	1	1	1	2271	254.227	6.46826					75.44	0.53	1	1
Q14146	Unhealthy ribosome biogenesis protein 2 homolog OS=Homo sapiens GN=URB2 PE=2 SV=2 - [URB2_HUMAN]	URB2	1	0.79	1	1	1	1	1524	170.435	7.31299					53.41	0.79	1	1
Q14694	Ubiquitin carboxyl-terminal hydrolase 10 OS=Homo sapiens GN=USP10 PE=1 SV=2 - [UBP10_HUMAN]	USP10	64	34.71	1	28	28	64	798	87.0798	5.31299					1826.67	34.71	28	64
Q9P275	Ubiquitin carboxyl-terminal hydrolase 36 OS=Homo sapiens GN=USP36 PE=1 SV=3 - [UBP36_HUMAN]	USP36	2	2.14	1	2	2	2	1121	122.575	9.67139					42.76	2.14	2	2
Q93009	Ubiquitin carboxyl-terminal hydrolase 7 OS=Homo sapiens GN=USP7 PE=1 SV=2 - [UBP7_HUMAN]	USP7	3	1.81	1	2	2	3	1102	128.22	5.5542					57.0867	1.81	2	3
Q9BVJ6	U3 small nucleolar RNA-associated protein 14 homolog A OS=Homo sapiens GN=UTP14A PE=1 SV=1 - [UT14A_HUMAN]	UTP14A	6	11.54	2	6	6	6	771	87.9241	7.86963					114.251	11.54	6	6
Q9Y5J1	U3 small nucleolar RNA-associated protein 18 homolog OS=Homo sapiens GN=UTP18 PE=1 SV=3 - [UTP18_HUMAN]	UTP18	4	9.17	1	4	4	4	556	61.9644	8.76318					141.091	9.17	4	4
O75691	Small subunit processome component 20 homolog OS=Homo sapiens GN=UTP20 PE=1 SV=3 - [UTP20_HUMAN]	UTP20	5	1.69	1	5	5	5	2785	318.182	7.38623					167.148	1.69	5	5
Q9BRU9	rRNA-processing protein UTP23 homolog OS=Homo sapiens GN=UTP23 PE=1 SV=2 - [UTP23_HUMAN]	UTP23	1	4.42	1	1	1	1	249	28.3843	10.0669					29.94	4.42	1	1
Q969X6	U3 small nucleolar RNA-associated protein 4 homolog OS=Homo sapiens GN=UTP4 PE=1 SV=1 - [UTP4_HUMAN]	UTP4	1	1.9	1	1	1	1	686	76.8414	8.85107					21.93	1.9	1	1
Q9UBK9	Protein UXT OS=Homo sapiens GN=UXT PE=1 SV=1 - [UXT_HUMAN]	UXT	1	8.28	1	1	1	1	157	18.2346	7.59131					52.84	8.28	1	1
P26640	Valine--tRNA ligase OS=Homo sapiens GN=VARS PE=1 SV=4 - [SYVC_HUMAN]	VARS	4	3.88	1	4	4	4	1264	140.387	7.59131					108.92	3.88	4	4
P55072	Transitional endoplasmic reticulum ATPase OS=Homo sapiens GN=VCP PE=1 SV=4 - [TERA_HUMAN]	VCP	6	7.07	1	5	5	6	806	89.2657	5.26221					202.14	7.07	5	6
P45880	Voltage-dependent anion-selective channel protein 2 OS=Homo sapiens GN=VDAC2 PE=1 SV=2 - [VDAC2_HUMAN]	VDAC2	-2	14.29	1	3	3	4	294	31.5465	7.56201	88.4172	14.29	3	3	55.97	3.4	1	1
P08670	Vimentin OS=Homo sapiens GN=VIM PE=1 SV=4 - [VIME_HUMAN]	VIM	0	30.9	5	12	12	16	466	53.6191	5.12256	200.646	22.1	8	8	205.03	17.6	7	8
Q96QK1	Vacuolar protein sorting-associated protein 35 OS=Homo sapiens GN=VPS35 PE=1 SV=2 - [VPS35_HUMAN]	VPS35	1	1.38	1	1	1	1	796	91.6489	5.49072					35.85	1.38	1	1
Q9BZH6	WD repeat-containing protein 11 OS=Homo sapiens GN=WDR11 PE=1 SV=1 - [WDR11_HUMAN]	WDR11	1	0.98	1	1	1	1	1224	136.598	6.91748					60.43	0.98	1	1
Q9BV38	WD repeat-containing protein 18 OS=Homo sapiens GN=WDR18 PE=1 SV=2 - [WDR18_HUMAN]	WDR18	9	16.2	1	8	8	9	432	47.375	6.69775					157.554	16.2	8	9
Q9UNX4	WD repeat-containing protein 3 OS=Homo sapiens GN=WDR3 PE=1 SV=1 - [WDR3_HUMAN]	WDR3	4	7.42	1	4	4	4	943	106.032	6.63916					115.729	7.42	4	4
Q9C0J8	pre-mRNA 3' end processing protein WDR33 OS=Homo sapiens GN=WDR33 PE=1 SV=2 - [WDR33_HUMAN]	WDR33	2	1.2	2	2	2	2	1336	145.799	9.17334					27.76	1.2	2	2
Q8NI36	WD repeat-containing protein 36 OS=Homo sapiens GN=WDR36 PE=1 SV=1 - [WDR36_HUMAN]	WDR36	13	11.36	1	10	10	13	951	105.255	7.53271					347.143	11.36	10	13
O15213	WD repeat-containing protein 46 OS=Homo sapiens GN=WDR46 PE=1 SV=3 - [WDR46_HUMAN]	WDR46	2	6.72	1	2	2	2	610	68.0288	9.67139					67.82	6.72	2	2
Q9NNW5	WD repeat-containing protein 6 OS=Homo sapiens GN=WDR6 PE=1 SV=1 - [WDR6_HUMAN]	WDR6	1	3.03	1	1	1	1	1121	121.647	6.87354					23.15	3.03	1	1
Q9GZS3	WD repeat-containing protein 61 OS=Homo sapiens GN=WDR61 PE=1 SV=1 - [WDR61_HUMAN]	WDR61	1	3.61	1	1	1	1	305	33.5598	5.46533					20.14	3.61	1	1
Q6RFH5	WD repeat-containing protein 74 OS=Homo sapiens GN=WDR74 PE=1 SV=1 - [WDR74_HUMAN]	WDR74	1	3.38	1	1	1	1	385	42.4147	8.32373					39.15	3.38	1	1
Q6UXN9	WD repeat-containing protein 82 OS=Homo sapiens GN=WDR82 PE=1 SV=1 - [WDR82_HUMAN]	WDR82	1	2.24	1	1	1	1	313	35.0565	7.69385					34.66	2.24	1	1
Q8WWY7	WAP four-disulfide core domain protein 12 OS=Homo sapiens GN=WFDC12 PE=2 SV=1 - [WFD12_HUMAN]	WFDC12	-1	9.01	1	1	1	1	111	12.0418	5.50342	28.76	9.01	1	1
Q9HCS7	Pre-mRNA-splicing factor SYF1 OS=Homo sapiens GN=XAB2 PE=1 SV=2 - [SYF1_HUMAN]	XAB2	1	0.82	1	1	1	1	855	99.9464	6.22705					44.02	0.82	1	1
Q5T750	Skin-specific protein 32 OS=Homo sapiens GN=XP32 PE=1 SV=1 - [XP32_HUMAN]	XP32	-1	3.2	1	1	1	1	250	26.2193	7.97217	41.37	3.2	1	1
P13010	X-ray repair cross-complementing protein 5 OS=Homo sapiens GN=XRCC5 PE=1 SV=3 - [XRCC5_HUMAN]	XRCC5	18	15.98	1	11	11	18	732	82.6523	5.80811					455.293	15.98	11	18
P12956	X-ray repair cross-complementing protein 6 OS=Homo sapiens GN=XRCC6 PE=1 SV=2 - [XRCC6_HUMAN]	XRCC6	18	33	1	15	15	20	609	69.7991	6.63916	61.92	2.3	1	1	533.445	33	15	19
Q8IZH2	5'-3' exoribonuclease 1 OS=Homo sapiens GN=XRN1 PE=1 SV=1 - [XRN1_HUMAN]	XRN1	3	2.34	1	3	3	3	1706	193.985	7.21045					79.28	2.34	3	3
Q9H0D6	5'-3' exoribonuclease 2 OS=Homo sapiens GN=XRN2 PE=1 SV=1 - [XRN2_HUMAN]	XRN2	18	20.42	1	16	16	18	950	108.513	7.47412					397.583	20.42	16	18
P67809	Nuclease-sensitive element-binding protein 1 OS=Homo sapiens GN=YBX1 PE=1 SV=3 - [YBOX1_HUMAN]	YBX1	75	66.36	2	17	24	77	324	35.9027	9.87646	114.77	5.25	1	1	2977.84	66.36	24	76
P16989	Y-box-binding protein 3 OS=Homo sapiens GN=YBX3 PE=1 SV=4 - [YBOX3_HUMAN]	YBX3	45	67.2	2	12	19	47	372	40.066	9.77393	114.77	4.57	1	1	1908.15	67.2	19	46
Q96TA2	ATP-dependent zinc metalloprotease YME1L1 OS=Homo sapiens GN=YME1L1 PE=1 SV=2 - [YMEL1_HUMAN]	YME1L1	6	10.09	1	6	6	6	773	86.4009	8.76318					216.523	10.09	6	6
Q9H6S0	Probable ATP-dependent RNA helicase YTHDC2 OS=Homo sapiens GN=YTHDC2 PE=1 SV=2 - [YTDC2_HUMAN]	YTHDC2	17	13.64	1	15	15	17	1430	160.147	8.39697					528.935	13.64	15	17
Q9BYJ9	YTH domain-containing family protein 1 OS=Homo sapiens GN=YTHDF1 PE=1 SV=1 - [YTHD1_HUMAN]	YTHDF1	4	13.42	1	4	6	6	559	60.8358	8.79248	34.07	2.33	1	1	114.747	11.09	5	5
Q9Y5A9	YTH domain-containing family protein 2 OS=Homo sapiens GN=YTHDF2 PE=1 SV=2 - [YTHD2_HUMAN]	YTHDF2	8	11.4	1	4	6	8	579	62.2957	8.79248					262.49	11.4	6	8
Q7Z739	YTH domain-containing family protein 3 OS=Homo sapiens GN=YTHDF3 PE=1 SV=1 - [YTHD3_HUMAN]	YTHDF3	0	7.69	1	1	4	4	585	63.8218	9.0415	47.83	4.96	2	2	51.28	2.74	2	2
P31946	14-3-3 protein beta/alpha OS=Homo sapiens GN=YWHAB PE=1 SV=3 - [1433B_HUMAN]	YWHAB	3	30.89	1	2	7	11	246	28.0648	4.83057	43.5302	15.04	4	4	215.901	24.8	5	7
P62258	14-3-3 protein epsilon OS=Homo sapiens GN=YWHAE PE=1 SV=1 - [1433E_HUMAN]	YWHAE	6	27.45	1	5	8	10	255	29.1554	4.7417	35.56	5.88	2	2	196.744	27.45	7	8
P61981	14-3-3 protein gamma OS=Homo sapiens GN=YWHAG PE=1 SV=2 - [1433G_HUMAN]	YWHAG	3	27.13	1	2	7	9	247	28.2849	4.89404	41.1576	9.31	3	3	166.346	21.05	5	6
Q04917	14-3-3 protein eta OS=Homo sapiens GN=YWHAH PE=1 SV=4 - [1433F_HUMAN]	YWHAH	1	19.11	1	1	5	7	246	28.201	4.84326	41.1576	9.35	3	3	108.09	13.01	3	4
P27348	14-3-3 protein theta OS=Homo sapiens GN=YWHAQ PE=1 SV=1 - [1433T_HUMAN]	YWHAQ	2	26.94	1	3	7	10	245	27.7468	4.77979	70.3568	15.1	4	4	205.196	20.82	5	6
P63104	14-3-3 protein zeta/delta OS=Homo sapiens GN=YWHAZ PE=1 SV=1 - [1433Z_HUMAN]	YWHAZ	4	33.47	1	5	8	10	245	27.7277	4.79248	42.3553	11.02	3	3	251.108	25.71	6	7
Q9H869	YY1-associated protein 1 OS=Homo sapiens GN=YY1AP1 PE=1 SV=2 - [YYAP1_HUMAN]	YY1AP1	1	2.89	2	1	1	1	796	87.8883	7.84033					24.59	2.89	1	1
Q9NYL2	Mitogen-activated protein kinase kinase kinase MLT OS=Homo sapiens GN=ZAK PE=1 SV=3 - [MLTK_HUMAN]	ZAK	9	12.13	1	9	9	9	800	91.0976	7.86963					182.4	12.13	9	9
O95625	Zinc finger and BTB domain-containing protein 11 OS=Homo sapiens GN=ZBTB11 PE=1 SV=2 - [ZBT11_HUMAN]	ZBTB11	4	3.23	1	3	3	4	1053	119.308	8.66064					177.23	3.23	3	4
Q86T24	Transcriptional regulator Kaiso OS=Homo sapiens GN=ZBTB33 PE=1 SV=2 - [KAISO_HUMAN]	ZBTB33	6	24.4	1	12	12	26	672	74.4382	5.12256	217.219	13.24	7	10	635.71	19.35	10	16
O75152	Zinc finger CCCH domain-containing protein 11A OS=Homo sapiens GN=ZC3H11A PE=1 SV=3 - [ZC11A_HUMAN]	ZC3H11A	2	4.69	1	2	2	2	810	89.076	8.36768					33.93	4.69	2	2
Q8WU90	Zinc finger CCCH domain-containing protein 15 OS=Homo sapiens GN=ZC3H15 PE=1 SV=1 - [ZC3HF_HUMAN]	ZC3H15	2	7.04	1	2	2	2	426	48.5726	5.31299		0			52.02	7.04	2	2
Q8IWR0	Zinc finger CCCH domain-containing protein 7A OS=Homo sapiens GN=ZC3H7A PE=1 SV=1 - [Z3H7A_HUMAN]	ZC3H7A	28	25.33	1	18	18	28	971	110.466	7.29834					920.912	25.33	18	28
Q9UGR2	Zinc finger CCCH domain-containing protein 7B OS=Homo sapiens GN=ZC3H7B PE=1 SV=1 - [Z3H7B_HUMAN]	ZC3H7B	3	3.63	1	3	3	3	993	111.506	7.1665					131.027	3.63	3	3
Q8N5P1	Zinc finger CCCH domain-containing protein 8 OS=Homo sapiens GN=ZC3H8 PE=1 SV=2 - [ZC3H8_HUMAN]	ZC3H8	1	3.09	1	1	1	1	291	33.5545	8.27979					30.55	3.09	1	1
Q7Z2W4	Zinc finger CCCH-type antiviral protein 1 OS=Homo sapiens GN=ZC3HAV1 PE=1 SV=3 - [ZCCHV_HUMAN]	ZC3HAV1	30	30.82	1	20	20	30	902	101.367	8.39697					1198.63	30.82	20	30
Q9NUD5	Zinc finger CCHC domain-containing protein 3 OS=Homo sapiens GN=ZCCHC3 PE=1 SV=1 - [ZCHC3_HUMAN]	ZCCHC3	15	22.03	1	8	8	15	404	43.5909	8.52881					461.702	22.03	8	15
Q5VYS8	Terminal uridylyltransferase 7 OS=Homo sapiens GN=ZCCHC6 PE=1 SV=1 - [TUT7_HUMAN]	ZCCHC6	1	0.74	1	1	1	1	1495	171.122	6.82959					36.32	0.74	1	1
O60293	Zinc finger C3H1 domain-containing protein OS=Homo sapiens GN=ZFC3H1 PE=1 SV=3 - [ZC3H1_HUMAN]	ZFC3H1	2	1.51	1	2	2	2	1989	226.214	8.1333					71.28	1.51	2	2
P47974	mRNA decay activator protein ZFP36L2 OS=Homo sapiens GN=ZFP36L2 PE=1 SV=3 - [TISD_HUMAN]	ZFP36L2	1	4.05	1	1	1	1	494	51.0308	8.1626					39.67	4.05	1	1
Q96KR1	Zinc finger RNA-binding protein OS=Homo sapiens GN=ZFR PE=1 SV=2 - [ZFR_HUMAN]	ZFR	13	13.31	1	11	11	13	1074	116.939	9.0415					502.51	13.31	11	13
Q96DA0	Zymogen granule protein 16 homolog B OS=Homo sapiens GN=ZG16B PE=1 SV=3 - [ZG16B_HUMAN]	ZG16B	-4	18.75	1	4	4	4	208	22.7246	7.38623	86.37	18.75	4	4
Q15776	Zinc finger protein with KRAB and SCAN domains 8 OS=Homo sapiens GN=ZKSCAN8 PE=1 SV=2 - [ZKSC8_HUMAN]	ZKSCAN8	1	2.25	1	1	1	1	578	65.7747	7.38623					54.08	2.25	1	1
Q9H2Y7	Zinc finger protein 106 OS=Homo sapiens GN=ZNF106 PE=1 SV=1 - [ZN106_HUMAN]	ZNF106	1	0.9	1	1	1	1	1883	208.754	7.15186					87.33	0.9	1	1
Q9Y2X9	Zinc finger protein 281 OS=Homo sapiens GN=ZNF281 PE=1 SV=1 - [ZN281_HUMAN]	ZNF281	9	17.21	1	8	8	9	895	96.8547	8.48486					428.776	17.21	8	9
Q7Z4V0	Zinc finger protein 438 OS=Homo sapiens GN=ZNF438 PE=2 SV=1 - [ZN438_HUMAN]	ZNF438	1	0.97	1	1	1	1	828	91.7779	9.39307					0	0.97	1	1
Q96MX3	Zinc finger protein 48 OS=Homo sapiens GN=ZNF48 PE=1 SV=2 - [ZNF48_HUMAN]	ZNF48	1	1.62	1	1	1	1	618	67.777	9.36377					29.34	1.62	1	1
Q96ME7	Zinc finger protein 512 OS=Homo sapiens GN=ZNF512 PE=1 SV=2 - [ZN512_HUMAN]	ZNF512	1	2.65	1	1	1	1	567	64.6411	9.75928					58.18	2.65	1	1
Q96KM6	Zinc finger protein 512B OS=Homo sapiens GN=ZNF512B PE=1 SV=1 - [Z512B_HUMAN]	ZNF512B	1	1.79	1	1	1	1	892	97.2024	9.83252					21.73	1.79	1	1
Q86UK7	Zinc finger protein 598 OS=Homo sapiens GN=ZNF598 PE=1 SV=1 - [ZN598_HUMAN]	ZNF598	17	15.04	1	16	16	17	904	98.5752	8.39697					500.65	15.04	16	17
Q969S3	Zinc finger protein 622 OS=Homo sapiens GN=ZNF622 PE=1 SV=1 - [ZN622_HUMAN]	ZNF622	1	3.14	1	1	1	1	477	54.2374	6.15088					83.65	3.14	1	1
Q9UEG4	Zinc finger protein 629 OS=Homo sapiens GN=ZNF629 PE=1 SV=2 - [ZN629_HUMAN]	ZNF629	2	3.11	1	2	2	2	869	96.5591	7.92822					33.89	3.11	2	2
Q96K58	Zinc finger protein 668 OS=Homo sapiens GN=ZNF668 PE=1 SV=3 - [ZN668_HUMAN]	ZNF668	2	5.82	1	2	2	2	619	67.8462	8.89502					58.45	5.82	2	2
Q9H5H4	Zinc finger protein 768 OS=Homo sapiens GN=ZNF768 PE=1 SV=2 - [ZN768_HUMAN]	ZNF768	1	1.85	1	1	1	1	540	60.1908	7.97217					41.38	1.85	1	1
Q6IQ21	Zinc finger protein 770 OS=Homo sapiens GN=ZNF770 PE=2 SV=1 - [ZN770_HUMAN]	ZNF770	1	1.88	1	1	1	1	691	79.9554	9.5542					43.17	1.88	1	1
Q15649	Zinc finger HIT domain-containing protein 3 OS=Homo sapiens GN=ZNHIT3 PE=1 SV=2 - [ZNHI3_HUMAN]	ZNHIT3	3	20.65	1	3	3	3	155	17.5957	5.66846					59.12	20.65	3	3
O95218	Zinc finger Ran-binding domain-containing protein 2 OS=Homo sapiens GN=ZRANB2 PE=1 SV=2 - [ZRAB2_HUMAN]	ZRANB2	-2	5.76	1	2	2	2	330	37.382	10.0083	95.74	5.76	2	2
Q16670	Zinc finger and SCAN domain-containing protein 26 OS=Homo sapiens GN=ZSCAN26 PE=1 SV=2 - [ZSC26_HUMAN]	ZSCAN26	1	2.09	1	1	1	1	478	55.2188	8.06006					27.98	2.09	1	1
P06709	BirA BioID screen vector from Roux lab - [BIRA_ECOLI]	#VALUE!	8	34.88	1	7	7	10	301	33.1686	7.1958	35.62	4.65	1	1	329.695	30.23	6	9

## Sheet: brain lysate
Accession	Description	gene name	P180-GFP PSM#	ΣCoverage	Σ# Proteins	Σ# Unique Peptides	Σ# Peptides	Σ# PSMs	# AAs	MW [kDa]	calc. pI	Score GFP	Coverage GFP	# Peptides GFP	# PSM GFP	Score P180	Coverage P180	# Peptides P180	# PSM P180
Q9EPH1	Alpha-1B-glycoprotein OS=Rattus norvegicus GN=A1bg PE=2 SV=2 - [A1BG_RAT]	A1bg	-2	3.12	1	2	2	2	513	56.4425	7.28369	23.26	3.12	2	2
Q63041	Alpha-1-macroglobulin OS=Rattus norvegicus GN=A1m PE=1 SV=1 - [A1M_RAT]	A1m	-1	0.8	1	1	1	1	1500	167.019	6.90283	23.33	0.8	1	1
P0C1X8	AP2-associated protein kinase 1 OS=Rattus norvegicus GN=Aak1 PE=1 SV=1 - [AAK1_RAT]	Aak1	-1	1.56	2	1	1	1	962	103.697	6.50732	28.23	1.56	1	1
P50475	Alanine--tRNA ligase, cytoplasmic OS=Rattus norvegicus GN=Aars PE=1 SV=3 - [SYAC_RAT]	Aars	-1	0.72	1	1	1	1	968	106.723	5.61768	0	0.72	1	1
Q9QYW0	Protein AATF OS=Rattus norvegicus GN=Aatf PE=1 SV=1 - [AATF_RAT]	Aatf	2	5.93	1	2	2	2	523	59.461	4.84326					106.91	5.93	2	2
P50554	4-aminobutyrate aminotransferase, mitochondrial OS=Rattus norvegicus GN=Abat PE=1 SV=3 - [GABT_RAT]	Abat	-3	13.4	1	4	4	5	500	56.4194	7.92822	113.66	13.4	4	4	52.54	5	1	1
M0RA64	Protein Abcb5 OS=Rattus norvegicus GN=Abcb5 PE=4 SV=2 - [M0RA64_RAT]	Abcb5	-1	1.95	2	1	1	1	410	45.1355	9.1001	31.73	1.95	1	1		0
P16970	ATP-binding cassette sub-family D member 3 OS=Rattus norvegicus GN=Abcd3 PE=1 SV=3 - [ABCD3_RAT]	Abcd3	1	1.37	1	1	1	1	659	75.2672	9.24658					44.13	1.37	1	1
A2VD14	Abcf2 protein OS=Rattus norvegicus GN=Abcf2 PE=1 SV=1 - [A2VD14_RAT]	Abcf2	4	8.65	4	4	4	4	624	71.3806	7.23975					104.35	8.65	4	4
P11497	Acetyl-CoA carboxylase 1 OS=Rattus norvegicus GN=Acaca PE=1 SV=1 - [ACACA_RAT]	Acaca	-135	72.49	1	196	212	1797	2345	265.025	6.39209	28973.3	65.2	183	966	26499.4	71.43	203	831
A0A0G2K1F2	Protein Acacb OS=Rattus norvegicus GN=Acacb PE=1 SV=1 - [A0A0G2K1F2_RAT]	Acacb	-45	29.61	7	47	64	221	2455	276.219	6.25244	3664.15	23.42	51	133	2624.54	19.14	39	88
M0RDK9	Protein Acad8 OS=Rattus norvegicus GN=Acad8 PE=1 SV=2 - [M0RDK9_RAT]	Acad8	-1	1.95	1	1	1	1	411	45.1264	8.07471	32.75	1.95	1	1
B1WC61	Acad9 protein OS=Rattus norvegicus GN=Acad9 PE=1 SV=1 - [B1WC61_RAT]	Acad9	-2	4.32	1	2	2	2	625	68.7997	7.69385	56.77	4.32	2	2
F1LQI4	Aggrecan core protein OS=Rattus norvegicus GN=Acan PE=1 SV=2 - [F1LQI4_RAT]	Acan	13	6.55	3	12	12	13	2121	220.425	4.27197					359.942	6.55	12	13
Q5BJU9	Acin1 protein (Fragment) OS=Rattus norvegicus GN=Acin1 PE=2 SV=1 - [Q5BJU9_RAT]	Acin1	9	17.67	2	8	8	9	515	59.8059	9.51025					228.275	17.67	8	9
Q9ER34	Aconitate hydratase, mitochondrial OS=Rattus norvegicus GN=Aco2 PE=1 SV=2 - [ACON_RAT]	Aco2	-8	18.08	1	10	10	16	780	85.38	7.82568	276.182	18.08	10	12	84.42	7.82	4	4
F8WG67	Acyl-CoA thioesterase 7, isoform CRA_a OS=Rattus norvegicus GN=Acot7 PE=1 SV=2 - [F8WG67_RAT]	Acot7	-1	2.96	2	1	1	1	372	40.942	7.73779	21.05	2.96	1	1
Q5U2X8	Acyl-CoA thioesterase 9 OS=Rattus norvegicus GN=Acot9 PE=1 SV=1 - [Q5U2X8_RAT]	Acot9	-1	5.24	1	2	2	3	439	50.4109	8.63135	75.36	5.24	2	2	45.69	2.28	1	1
A0A0G2JSL5	Prostatic acid phosphatase OS=Rattus norvegicus GN=Acpp PE=4 SV=1 - [A0A0G2JSL5_RAT]	Acpp	1	3.94	3	1	1	1	381	43.7112	6.65381					25.89	3.94	1	1
Q924N5	Long-chain-fatty-acid--CoA ligase ACSBG1 OS=Rattus norvegicus GN=Acsbg1 PE=1 SV=1 - [ACBG1_RAT]	Acsbg1	1	2.08	2	1	1	1	721	80.4675	5.92236					45.06	2.08	1	1
Q499N5	Acyl-CoA synthetase family member 2, mitochondrial OS=Rattus norvegicus GN=Acsf2 PE=2 SV=1 - [ACSF2_RAT]	Acsf2	-1	1.95	1	1	1	1	615	67.8429	8.11865	35.36	1.95	1	1
D3ZUX7	Protein Acsf3 OS=Rattus norvegicus GN=Acsf3 PE=1 SV=1 - [D3ZUX7_RAT]	Acsf3	-2	4.46	1	2	2	2	583	65.2248	8.68994	40.46	4.46	2	2
P33124	Long-chain-fatty-acid--CoA ligase 6 OS=Rattus norvegicus GN=Acsl6 PE=1 SV=1 - [ACSL6_RAT]	Acsl6	1	6.46	2	3	3	3	697	78.1299	7.10791	32.39	2.58	1	1	45.11	3.87	2	2
P60711	Actin, cytoplasmic 1 OS=Rattus norvegicus GN=Actb PE=1 SV=1 - [ACTB_RAT]	Actb	12	69.6	14	26	26	128	375	41.7097	5.47803	1770.57	60.53	21	58	2348.85	69.6	25	70
Q4KM87	Actin-like 6A OS=Rattus norvegicus GN=Actl6a PE=1 SV=1 - [Q4KM87_RAT]	Actl6a	3	13.52	1	3	3	3	429	47.3903	5.60498					68.7567	13.52	3	3
A0A0G2K013	Alpha-actinin-4 OS=Rattus norvegicus GN=Actn4 PE=1 SV=1 - [A0A0G2K013_RAT]	Actn4	1	5.49	12	3	4	5	892	102.908	5.50342	89.53	2.91	2	2	83.3633	3.92	3	3
Q5M7U6	Actin-related protein 2 OS=Rattus norvegicus GN=Actr2 PE=2 SV=1 - [ARP2_RAT]	Actr2	-3	11.68	1	3	3	3	394	44.7052	6.7417	97.0733	11.68	3	3
D3ZXM1	A disintegrin-like and metallopeptidase (Reprolysin type) with thrombospondin type 1 motif, 15 (Predicted) OS=Rattus norvegicus GN=Adamts15 PE=4 SV=1 - [D3ZXM1_RAT]	Adamts15	1	1.58	1	1	1	1	950	103.962	8.63135					26.16	1.58	1	1
G3V8T3	Adenosine deaminase, RNA-specific, isoform CRA_b OS=Rattus norvegicus GN=Adar PE=1 SV=1 - [G3V8T3_RAT]	Adar	5	4.6	2	5	5	5	1175	129.81	8.67529					138.88	4.6	5	5
G3V649	Adenosine deaminase, RNA-specific, B1, isoform CRA_d OS=Rattus norvegicus GN=Adarb1 PE=1 SV=3 - [G3V649_RAT]	Adarb1	11	14.12	3	7	7	11	687	75.1107	9.29053					338.521	14.12	7	11
A0A0G2JSM7	Adducin 1 (Alpha), isoform CRA_b OS=Rattus norvegicus GN=Add1 PE=1 SV=1 - [A0A0G2JSM7_RAT]	Add1	-3	9.25	3	4	5	5	735	80.2893	6.15088	108.63	6.8	4	4	23.42	2.45	1	1
F8WFS9	Beta-adducin OS=Rattus norvegicus GN=Add2 PE=1 SV=1 - [F8WFS9_RAT]	Add2	-4	5.24	2	3	4	4	725	80.5262	5.97314	81.5716	5.24	4	4
Q9JMB5	Proteasomal ubiquitin receptor ADRM1 OS=Rattus norvegicus GN=Adrm1 PE=1 SV=2 - [ADRM1_RAT]	Adrm1	-1	3.93	1	1	1	1	407	42.0758	5.07178	32.52	3.93	1	1
D3ZSX2	AF4/FMR2 family, member 4 (Predicted) OS=Rattus norvegicus GN=Aff4 PE=1 SV=2 - [D3ZSX2_RAT]	Aff4	1	0.7	1	1	1	1	1150	125.607	9.37842					30.46	0.7	1	1
G3V6D0	Alpha-fetoprotein OS=Rattus norvegicus GN=Afp PE=4 SV=1 - [G3V6D0_RAT]	Afp	2	1.15	3	1	1	4	611	68.3544	6.03662	38.24	1.15	1	1	40.3622	1.15	1	3
Q8CGU4	Arf-GAP with GTPase, ANK repeat and PH domain-containing protein 2 OS=Rattus norvegicus GN=Agap2 PE=1 SV=1 - [AGAP2_RAT]	Agap2	2	2.11	2	2	2	2	1186	124.361	9.86182					79.98	2.11	2	2
D4AC38	Protein Ago1 OS=Rattus norvegicus GN=Ago1 PE=1 SV=1 - [D4AC38_RAT]	Ago1	18	25.55	2	7	16	18	857	97.1801	9.15869					522.637	25.55	16	18
Q9QZ81	Protein argonaute-2 OS=Rattus norvegicus GN=Ago2 PE=2 SV=2 - [AGO2_RAT]	Ago2	18	19.53	2	8	13	18	860	97.2559	9.18799					399.416	19.53	13	18
F1LUS2	Protein argonaute-3 OS=Rattus norvegicus GN=Ago3 PE=1 SV=3 - [F1LUS2_RAT]	Ago3	14	17.79	2	3	12	14	860	97.3081	9.11475					418.689	17.79	12	14
A0A0G2JUM4	Protein Agpat1 (Fragment) OS=Rattus norvegicus GN=Agpat1 PE=4 SV=1 - [A0A0G2JUM4_RAT]	Agpat1	1	12	2	1	1	1	175	19.8096	8.74854					47.86	12	1	1
B0BN26	Agtpbp1 protein (Fragment) OS=Rattus norvegicus GN=Agtpbp1 PE=2 SV=1 - [B0BN26_RAT]	Agtpbp1	1	2.16	3	1	1	1	509	56.595	8.82178					33.73	2.16	1	1
D3ZZZ0	Protein Ahctf1 OS=Rattus norvegicus GN=Ahctf1 PE=1 SV=1 - [D3ZZZ0_RAT]	Ahctf1	1	0.54	2	1	1	1	2240	247.729	6.58057					65.19	0.54	1	1
B5DFN2	Adenosylhomocysteinase 2 OS=Rattus norvegicus GN=Ahcyl1 PE=1 SV=2 - [SAHH2_RAT]	Ahcyl1	-2	4.14	2	2	2	2	483	53.7189	7.44482	56.14	4.14	2	2
F1M9F9	Jouberin OS=Rattus norvegicus GN=Ahi1 PE=1 SV=2 - [F1M9F9_RAT]	Ahi1	2	2.01	2	2	2	2	1047	119.626	7.44482					25.7	2.01	2	2
B0BN63	LOC681996 protein OS=Rattus norvegicus GN=Ahsa1 PE=1 SV=1 - [B0BN63_RAT]	Ahsa1	-4	27.51	2	8	8	12	338	38.0802	5.52881	109.917	27.51	8	8	75.51	11.83	3	4
A0A0G2K7K2	Apoptosis-inducing factor 1, mitochondrial OS=Rattus norvegicus GN=Aifm1 PE=1 SV=1 - [A0A0G2K7K2_RAT]	Aifm1	1	1.97	3	1	1	1	608	66.0925	8.89502					28.68	1.97	1	1
Q32PX2	Aminoacyl tRNA synthase complex-interacting multifunctional protein 2 OS=Rattus norvegicus GN=Aimp2 PE=2 SV=1 - [AIMP2_RAT]	Aimp2	4	9.06	1	3	3	4	320	35.4203	8.30908					106.772	9.06	3	4
Q9WUS0	Adenylate kinase 4, mitochondrial OS=Rattus norvegicus GN=Ak4 PE=2 SV=1 - [KAD4_RAT]	Ak4	-2	12.56	1	2	2	2	223	25.1873	8.01611	38.66	12.56	2	2
A0A0G2JSH5	Serum albumin OS=Rattus norvegicus GN=Alb PE=1 SV=1 - [A0A0G2JSH5_RAT]	Alb	-6	22.53	2	14	14	34	608	68.7141	6.48096	660.862	22.53	13	20	495.948	8.72	7	14
D3ZIE9	Protein Aldh18a1 OS=Rattus norvegicus GN=Aldh18a1 PE=3 SV=1 - [D3ZIE9_RAT]	Aldh18a1	-1	1.51	1	1	1	1	795	87.275	7.56201	20.81	1.51	1	1
F1LN88	Aldehyde dehydrogenase, mitochondrial OS=Rattus norvegicus GN=Aldh2 PE=1 SV=2 - [F1LN88_RAT]	Aldh2	-2	5.2	2	2	2	2	519	56.4807	7.32764	62.37	5.2	2	2
G3V945	Aldehyde dehydrogenase family 5, subfamily A1 OS=Rattus norvegicus GN=Aldh5a1 PE=1 SV=1 - [G3V945_RAT]	Aldh5a1	-1	2.1	2	1	1	1	523	56.1099	8.08936	46.35	2.1	1	1
G3V7J0	Aldehyde dehydrogenase family 6, subfamily A1, isoform CRA_b OS=Rattus norvegicus GN=Aldh6a1 PE=1 SV=1 - [G3V7J0_RAT]	Aldh6a1	-2	4.67	2	2	2	2	535	57.7105	8.17725	69.22	4.67	2	2
P05065	Fructose-bisphosphate aldolase A OS=Rattus norvegicus GN=Aldoa PE=1 SV=2 - [ALDOA_RAT]	Aldoa	-14	29.12	4	11	12	14	364	39.3273	8.08936	434.576	29.12	12	14
P09117	Fructose-bisphosphate aldolase C OS=Rattus norvegicus GN=Aldoc PE=1 SV=3 - [ALDOC_RAT]	Aldoc	-9	21.76	6	5	6	11	363	39.2592	7.12256	309.076	21.76	6	10	52.11	5.51	1	1
Q3B8P6	Alg2 protein (Fragment) OS=Rattus norvegicus GN=Alg2 PE=2 SV=1 - [Q3B8P6_RAT]	Alg2	2	13.88	2	2	2	2	209	23.7474	7.51807					90.19	13.88	2	2
D3ZXH7	Protein Alyref OS=Rattus norvegicus GN=Alyref PE=1 SV=1 - [D3ZXH7_RAT]	Alyref	3	24.87	1	3	3	3	189	19.9032	9.86182					63.8333	24.87	3	3
Q5I0L0	Alpha-amylase OS=Rattus norvegicus GN=Amy1a PE=2 SV=1 - [Q5I0L0_RAT]	Amy1a	-1	1.57	3	1	1	1	511	57.4647	6.41748	67.46	1.57	1	1
A0A0G2K6T1	Alpha-amylase OS=Rattus norvegicus GN=Amy2a3 PE=3 SV=1 - [A0A0G2K6T1_RAT]	Amy2a3	0	3.74	4	1	1	2	508	57.1227	7.79639	43.57	3.74	1	1	100.94	3.74	1	1
D3Z9Z0	Ankyrin 1, erythroid OS=Rattus norvegicus GN=Ank1 PE=1 SV=1 - [D3Z9Z0_RAT]	Ank1	3	2.23	1	2	3	3	1707	187.008	6.69775					40.12	2.23	3	3
F1M9N9	Protein Ank2 OS=Rattus norvegicus GN=Ank2 PE=1 SV=3 - [F1M9N9_RAT]	Ank2	4	3.66	13	9	12	16	3908	427.002	5.14795	147.24	2.12	6	6	181.892	2.76	10	10
A0A0G2K4D0	Ankyrin-3 OS=Rattus norvegicus GN=Ank3 PE=1 SV=1 - [A0A0G2K4D0_RAT]	Ank3	3	2.14	11	1	4	5	1725	187.844	7.40088	62.48	0.64	1	1	89.5549	2.14	4	4
D4A0B4	Protein Ankrd17 OS=Rattus norvegicus GN=Ankrd17 PE=1 SV=1 - [D4A0B4_RAT]	Ankrd17	4	2.8	4	4	4	4	2358	249.873	6.44287					145.356	2.8	4	4
Q07936	Annexin A2 OS=Rattus norvegicus GN=Anxa2 PE=1 SV=2 - [ANXA2_RAT]	Anxa2	7	20.94	1	6	6	7	339	38.6538	7.69385					219.584	20.94	6	7
A0A0G2K2V2	AP complex subunit beta OS=Rattus norvegicus GN=Ap1b1 PE=1 SV=1 - [A0A0G2K2V2_RAT]	Ap1b1	9	9.55	3	2	8	9	942	103.758	5.17334					145.205	9.55	8	9
D3ZUY8	Adaptor protein complex AP-2, alpha 1 subunit (Predicted) OS=Rattus norvegicus GN=Ap2a1 PE=1 SV=1 - [D3ZUY8_RAT]	Ap2a1	8	14.23	1	7	11	14	977	107.607	7.06396	84.2167	2.97	3	3	328.5	14.23	11	11
A0A0G2K943	AP-2 complex subunit alpha-2 OS=Rattus norvegicus GN=Ap2a2 PE=1 SV=1 - [A0A0G2K943_RAT]	Ap2a2	11	20.22	3	10	14	17	915	101.521	7.07861	101.967	3.17	3	3	396.563	20.22	14	14
P62944	AP-2 complex subunit beta OS=Rattus norvegicus GN=Ap2b1 PE=1 SV=1 - [AP2B1_RAT]	Ap2b1	18	19.64	2	9	15	26	937	104.486	5.37646	71.26	4.48	4	4	344.951	19.64	15	22
P84092	AP-2 complex subunit mu OS=Rattus norvegicus GN=Ap2m1 PE=1 SV=1 - [AP2M1_RAT]	Ap2m1	14	33.79	1	13	13	16	435	49.623	9.53955	29.03	2.07	1	1	296.922	33.79	13	15
P62744	AP-2 complex subunit sigma OS=Rattus norvegicus GN=Ap2s1 PE=1 SV=1 - [AP2S1_RAT]	Ap2s1	-2	10.56	1	2	2	2	142	17.0067	6.17627	38.6113	10.56	2	2		0
D3ZIF5	Adaptor-related protein complex 3, beta 1 subunit (Predicted), isoform CRA_b OS=Rattus norvegicus GN=Ap3b1 PE=1 SV=1 - [D3ZIF5_RAT]	Ap3b1	1	1.39	2	1	1	1	794	87.7108	5.77002		0			42	1.39	1	1
D4AE00	AP-3 complex subunit beta OS=Rattus norvegicus GN=Ap3b2 PE=1 SV=1 - [D4AE00_RAT]	Ap3b2	-1	1.02	1	1	1	1	1082	119.068	5.63037	39.32	1.02	1	1
B5DFK6	Adaptor-related protein complex 3, delta 1 subunit, isoform CRA_b OS=Rattus norvegicus GN=Ap3d1 PE=1 SV=1 - [B5DFK6_RAT]	Ap3d1	3	2.74	1	2	2	3	1204	135.581	7.15186					74.2533	2.74	2	3
P53676	AP-3 complex subunit mu-1 OS=Rattus norvegicus GN=Ap3m1 PE=1 SV=1 - [AP3M1_RAT]	Ap3m1	1	2.39	3	1	1	1	418	46.9514	6.93213					28.96	2.39	1	1
A3KNA0	Aqr protein OS=Rattus norvegicus GN=Aqr PE=1 SV=1 - [A3KNA0_RAT]	Aqr	4	3.84	1	4	4	4	1484	170.652	6.354					68.7267	3.84	4	4
Q66H80	Coatomer subunit delta OS=Rattus norvegicus GN=Arcn1 PE=2 SV=1 - [COPD_RAT]	Arcn1	2	4.5	1	2	2	2	511	57.1632	6.21436					52.64	4.5	2	2
A0A0G2K4Q4	ADP-ribosylation factor 3 OS=Rattus norvegicus GN=Arf3 PE=1 SV=1 - [A0A0G2K4Q4_RAT]	Arf3	0	16.67	7	1	2	2	180	20.4596	6.80029	24.95	5.56	1	1	29.34	11.11	1	1
P84083	ADP-ribosylation factor 5 OS=Rattus norvegicus GN=Arf5 PE=1 SV=2 - [ARF5_RAT]	Arf5	0	16.67	3	1	2	2	180	20.5166	6.78564	45.48	5.56	1	1	29.34	11.11	1	1
P07824	Arginase-1 OS=Rattus norvegicus GN=Arg1 PE=1 SV=2 - [ARGI1_RAT]	Arg1	-1	2.48	1	1	1	1	323	34.9513	7.25439	29.91	2.48	1	1
Q5BJT0	Arginine and glutamate-rich protein 1 OS=Rattus norvegicus GN=Arglu1 PE=1 SV=1 - [ARGL1_RAT]	Arglu1	2	8.49	1	3	3	4	271	32.8677	10.3599	45.76	2.95	1	1	65.5961	8.49	3	3
A0A0G2K5D5	Protein Arhgap26 OS=Rattus norvegicus GN=Arhgap26 PE=1 SV=1 - [A0A0G2K5D5_RAT]	Arhgap26	2	2.5	2	2	2	2	759	86.0023	6.66846					41.55	2.5	2	2
Q5XI73	Rho GDP-dissociation inhibitor 1 OS=Rattus norvegicus GN=Arhgdia PE=1 SV=1 - [GDIR1_RAT]	Arhgdia	-2	15.69	1	2	2	2	204	23.3928	5.19873	51.43	15.69	2	2
Q5FVC2	Rho guanine nucleotide exchange factor 2 OS=Rattus norvegicus GN=Arhgef2 PE=1 SV=1 - [ARHG2_RAT]	Arhgef2	5	5.99	2	5	5	5	985	111.84	7.12256					132.954	5.99	5	5
P61212	ADP-ribosylation factor-like protein 1 OS=Rattus norvegicus GN=Arl1 PE=1 SV=1 - [ARL1_RAT]	Arl1	-1	6.08	1	1	1	1	181	20.3985	5.71924	59.99	6.08	1	1
Q66HA6	ADP-ribosylation factor-like protein 8B OS=Rattus norvegicus GN=Arl8b PE=2 SV=1 - [ARL8B_RAT]	Arl8b	0	16.67	2	3	3	4	186	21.5251	8.42627	42.89	8.06	2	2	63.0112	11.83	2	2
B2GV73	Actin-related protein 2/3 complex subunit 3 OS=Rattus norvegicus GN=Arpc3 PE=1 SV=1 - [B2GV73_RAT]	Arpc3	1	11.24	1	2	2	3	178	20.5223	8.60205	20.43	7.3	1	1	42.51	11.24	2	2
B2RZ72	Actin-related protein 2/3 complex subunit 4 OS=Rattus norvegicus GN=Arpc4 PE=1 SV=1 - [B2RZ72_RAT]	Arpc4	-1	22.62	1	4	4	5	168	19.6543	8.42627	78.4033	16.07	3	3	54.91	13.1	2	2
Q8VI04	Isoaspartyl peptidase/L-asparaginase OS=Rattus norvegicus GN=Asrgl1 PE=1 SV=1 - [ASGL1_RAT]	Asrgl1	-3	11.71	1	3	3	3	333	34.3886	7.88428	91.5067	11.71	3	3
Q3KRE0	ATPase family AAA domain-containing protein 3 OS=Rattus norvegicus GN=Atad3 PE=1 SV=1 - [ATAD3_RAT]	Atad3	5	9.31	1	5	5	5	591	66.7175	9.29053		0			129.364	9.31	5	5
P06685	Sodium/potassium-transporting ATPase subunit alpha-1 OS=Rattus norvegicus GN=Atp1a1 PE=1 SV=1 - [AT1A1_RAT]	Atp1a1	-4	27.66	9	10	23	54	1023	112.982	5.45264	1039.34	19.75	17	29	928.29	23.46	18	25
P06686	Sodium/potassium-transporting ATPase subunit alpha-2 OS=Rattus norvegicus GN=Atp1a2 PE=1 SV=1 - [AT1A2_RAT]	Atp1a2	-9	32.84	8	16	30	67	1020	112.145	5.5542	1228.02	25.39	24	38	928.963	26.76	23	29
P06687	Sodium/potassium-transporting ATPase subunit alpha-3 OS=Rattus norvegicus GN=Atp1a3 PE=1 SV=2 - [AT1A3_RAT]	Atp1a3	-12	33.96	8	16	29	66	1013	111.62	5.41455	1286.74	29.52	25	39	902.482	25.17	20	27
P07340	Sodium/potassium-transporting ATPase subunit beta-1 OS=Rattus norvegicus GN=Atp1b1 PE=1 SV=1 - [AT1B1_RAT]	Atp1b1	-4	23.03	2	7	7	16	304	35.179	8.646	254.39	20.39	6	10	205.43	15.13	4	6
Q5M9H4	Sodium/potassium-transporting ATPase subunit beta OS=Rattus norvegicus GN=Atp1b2 PE=2 SV=1 - [Q5M9H4_RAT]	Atp1b2	0	10	2	3	3	6	290	33.3765	8.30908	78.4033	10	3	3	99.65	10	3	3
E9PSX6	Calcium-transporting ATPase OS=Rattus norvegicus GN=Atp2a2 PE=1 SV=3 - [E9PSX6_RAT]	Atp2a2	0	7.72	9	5	5	8	997	109.61	5.36377	165.588	5.62	4	4	164.02	6.42	4	4
F1LRW6	Calcium-transporting ATPase OS=Rattus norvegicus GN=Atp2b1 PE=1 SV=2 - [F1LRW6_RAT]	Atp2b1	-4	3.57	4	1	4	6	1176	129.428	6.16357	106.09	3.57	4	5	78.41	0.94	1	1
F1LP22	Calcium-transporting ATPase OS=Rattus norvegicus GN=Atp2b2 PE=1 SV=3 - [F1LP22_RAT]	Atp2b2	-4	4.67	5	2	5	8	1198	132.531	5.96045	107.277	4.67	5	6	91.26	2.34	2	2
A0A0G2K9Q6	Calcium-transporting ATPase OS=Rattus norvegicus GN=Atp2b3 PE=1 SV=1 - [A0A0G2K9Q6_RAT]	Atp2b3	-4	3.42	4	1	4	6	1258	138.485	5.93506	116.25	3.42	4	5	78.41	0.87	1	1
P15999	ATP synthase subunit alpha, mitochondrial OS=Rattus norvegicus GN=Atp5a1 PE=1 SV=2 - [ATPA_RAT]	Atp5a1	6	62.57	2	14	34	126	553	59.7166	9.18799	1773.41	56.78	31	60	2470.04	62.57	32	66
G3V6D3	ATP synthase subunit beta OS=Rattus norvegicus GN=Atp5b PE=1 SV=1 - [G3V6D3_RAT]	Atp5b	-1	44.99	3	18	18	59	529	56.3095	5.2749	967.674	44.99	18	30	930.621	40.26	15	29
P35435	ATP synthase subunit gamma, mitochondrial OS=Rattus norvegicus GN=Atp5c1 PE=1 SV=2 - [ATPG_RAT]	Atp5c1	2	39.93	3	10	10	16	273	30.1717	8.83643	201.449	28.57	7	7	229.361	32.6	8	9
G3V7Y3	ATP synthase subunit delta, mitochondrial OS=Rattus norvegicus GN=Atp5d PE=1 SV=1 - [G3V7Y3_RAT]	Atp5d	-1	8.33	2	1	1	1	168	17.5522	5.23682	65.19	8.33	1	1
P19511	ATP synthase F(0) complex subunit B1, mitochondrial OS=Rattus norvegicus GN=Atp5f1 PE=1 SV=1 - [AT5F1_RAT]	Atp5f1	-1	12.89	1	4	4	5	256	28.8505	9.36377	66.64	10.94	3	3	117.62	9.77	2	2
Q06647	ATP synthase subunit O, mitochondrial OS=Rattus norvegicus GN=Atp5o PE=1 SV=1 - [ATPO_RAT]	Atp5o	2	58.69	1	11	11	20	213	23.3828	10.0229	296.744	44.6	7	9	356.46	49.77	9	11
Q2I6B2	V-type proton ATPase subunit a OS=Rattus norvegicus GN=Atp6v0a1 PE=1 SV=1 - [Q2I6B2_RAT]	Atp6v0a1	8	11.18	5	8	8	10	832	95.5228	6.7417	31.24	1.08	1	1	159.65	11.18	8	9
P63081	V-type proton ATPase 16 kDa proteolipid subunit OS=Rattus norvegicus GN=Atp6v0c PE=2 SV=1 - [VATL_RAT]	Atp6v0c	1	11.61	1	1	1	1	155	15.7975	9.12939					39.47	11.61	1	1
Q5M7T6	ATPase, H+ transporting, lysosomal 38kDa, V0 subunit d1 OS=Rattus norvegicus GN=Atp6v0d1 PE=1 SV=1 - [Q5M7T6_RAT]	Atp6v0d1	4	12.82	1	4	4	4	351	40.2752	4.99561					72.53	12.82	4	4
D4A133	Protein Atp6v1a OS=Rattus norvegicus GN=Atp6v1a PE=1 SV=1 - [D4A133_RAT]	Atp6v1a	11	22.85	1	11	11	17	617	68.2216	5.57959	122.813	6	3	3	472.78	22.85	11	14
P62815	V-type proton ATPase subunit B, brain isoform OS=Rattus norvegicus GN=Atp6v1b2 PE=1 SV=1 - [VATB2_RAT]	Atp6v1b2	9	24.46	2	10	10	13	511	56.5149	5.80811	37.79	5.48	2	2	231.827	20.94	9	11
Q5FVI6	V-type proton ATPase subunit C 1 OS=Rattus norvegicus GN=Atp6v1c1 PE=2 SV=1 - [VATC1_RAT]	Atp6v1c1	0	3.93	4	2	2	2	382	43.8729	7.45947	0	2.09	1	1	35.56	1.83	1	1
Q6P503	ATPase, H+ transporting, V1 subunit D, isoform CRA_c OS=Rattus norvegicus GN=Atp6v1d PE=1 SV=1 - [Q6P503_RAT]	Atp6v1d	1	9.31	1	2	2	3	247	28.2913	9.45166	33.7	2.83	1	1	68.29	9.31	2	2
G3V7L8	ATPase, H+ transporting, V1 subunit E isoform 1, isoform CRA_a OS=Rattus norvegicus GN=Atp6v1e1 PE=1 SV=1 - [G3V7L8_RAT]	Atp6v1e1	2	11.95	2	2	2	4	226	26.1268	8.42627	25.18	6.19	1	1	81.4533	11.95	2	3
A0A0G2K9J2	Protein Atp6v1h OS=Rattus norvegicus GN=Atp6v1h PE=1 SV=1 - [A0A0G2K9J2_RAT]	Atp6v1h	0	15.73	3	5	5	8	483	55.8331	6.60986	153.08	12.63	4	4	146.36	11.59	4	4
F1M049	Protein Atxn2 OS=Rattus norvegicus GN=Atxn2 PE=1 SV=3 - [F1M049_RAT]	Atxn2	5	4.79	2	4	4	5	1085	117.23	8.88037					238.96	4.79	4	5
B3DMA1	Atxn2l protein OS=Rattus norvegicus GN=Atxn2l PE=1 SV=1 - [B3DMA1_RAT]	Atxn2l	7	6.62	2	4	5	7	1072	112.784	8.5874					210.477	6.62	5	7
F1LU71	AU RNA binding protein/enoyl-coenzyme A hydratase (Predicted), isoform CRA_a OS=Rattus norvegicus GN=Auh PE=1 SV=2 - [F1LU71_RAT]	Auh	-1	3.49	1	1	1	1	315	33.32	9.42236	33.15	3.49	1	1		0
B0BN74	Bag2 protein OS=Rattus norvegicus GN=Bag2 PE=2 SV=1 - [B0BN74_RAT]	Bag2	1	6.67	2	1	1	1	210	23.5611	6.41748					69.07	6.67	1	1
F1M3K6	Protein Bag4 OS=Rattus norvegicus GN=Bag4 PE=1 SV=3 - [F1M3K6_RAT]	Bag4	1	3.73	2	1	1	1	456	48.9955	5.68115					33.79	3.73	1	1
Q5QJC9	BAG family molecular chaperone regulator 5 OS=Rattus norvegicus GN=Bag5 PE=1 SV=1 - [BAG5_RAT]	Bag5	-3	11.63	1	4	4	5	447	50.9985	6.16357	81.5733	11.63	4	4	44.19	2.46	1	1
A0A0G2K1L8	Brain acid soluble protein 1 OS=Rattus norvegicus GN=Basp1 PE=1 SV=1 - [A0A0G2K1L8_RAT]	Basp1	-3	24.66	2	3	3	3	219	21.7064	4.51318	128.123	24.66	3	3
F1M4U9	Protein Baz1a OS=Rattus norvegicus GN=Baz1a PE=1 SV=2 - [F1M4U9_RAT]	Baz1a	1	0.99	1	1	1	1	1521	174.11	6.50732					48.43	0.99	1	1
G3V661	Bromodomain adjacent to zinc finger domain protein 1B OS=Rattus norvegicus GN=Baz1b PE=1 SV=1 - [G3V661_RAT]	Baz1b	5	4.67	1	5	5	5	1476	170.184	8.52881					134.39	4.67	5	5
G3V8G4	Brevican core protein OS=Rattus norvegicus GN=Bcan PE=1 SV=1 - [G3V8G4_RAT]	Bcan	55	39.98	3	30	30	59	883	95.9411	4.94482	41.3	3.28	2	2	1503.97	39.98	30	57
B5DFM8	Breast carcinoma amplified sequence 2 OS=Rattus norvegicus GN=Bcas2 PE=1 SV=1 - [B5DFM8_RAT]	Bcas2	7	28.44	1	7	7	7	225	26.085	5.65576					190.771	28.44	7	7
P11960	2-oxoisovalerate dehydrogenase subunit alpha, mitochondrial (Fragment) OS=Rattus norvegicus GN=Bckdha PE=1 SV=1 - [ODBA_RAT]	Bckdha	4	18.82	4	6	6	6	441	50.1329	7.82568	29.74	2.04	1	1	153.52	16.78	5	5
B0BNK6	Branched chain keto acid dehydrogenase E1, beta polypeptide OS=Rattus norvegicus GN=Bckdhb PE=2 SV=1 - [B0BNK6_RAT]	Bckdhb	0	9.23	3	3	3	4	390	42.7538	6.82959	86.52	5.9	2	2	68.34	6.41	2	2
A0A0H2UHR5	[3-methyl-2-oxobutanoate dehydrogenase [lipoamide]] kinase, mitochondrial OS=Rattus norvegicus GN=Bckdk PE=1 SV=1 - [A0A0H2UHR5_RAT]	Bckdk	1	2.2	2	1	1	1	409	46.185	8.49951					33.47	2.2	1	1
B1WC16	BCL2-associated transcription factor 1, isoform CRA_a OS=Rattus norvegicus GN=Bclaf1 PE=1 SV=1 - [B1WC16_RAT]	Bclaf1	15	12.16	4	11	12	15	921	106.001	9.99365		0			287.049	12.16	12	15
P29147	D-beta-hydroxybutyrate dehydrogenase, mitochondrial OS=Rattus norvegicus GN=Bdh1 PE=1 SV=2 - [BDH_RAT]	Bdh1	-1	18.66	2	5	5	7	343	38.1773	8.83643	122.507	12.83	4	4	132.21	13.99	3	3
O08839	Myc box-dependent-interacting protein 1 OS=Rattus norvegicus GN=Bin1 PE=1 SV=1 - [BIN1_RAT]	Bin1	-1	8.33	9	4	4	7	588	64.4933	5.03369	102.17	8.33	4	4	81.42	5.27	3	3
P70645	Bleomycin hydrolase OS=Rattus norvegicus GN=Blmh PE=1 SV=1 - [BLMH_RAT]	Blmh	1	2.64	2	1	1	1	454	52.2888	6.48096					21.56	2.64	1	1
A0A096MJ94	Protein Bms1 (Fragment) OS=Rattus norvegicus GN=Bms1 PE=1 SV=1 - [A0A096MJ94_RAT]	Bms1	2	2.39	4	2	2	2	1046	117.764	5.21143					65.8407	2.39	2	2
Q562C2	Ribosome biogenesis protein BOP1 OS=Rattus norvegicus GN=Bop1 PE=1 SV=1 - [BOP1_RAT]	Bop1	2	2.46	1	2	2	2	731	82.5877	6.44287					48.39	2.46	2	2
Q6MGA9	Bromodomain-containing protein 2 OS=Rattus norvegicus GN=Brd2 PE=1 SV=1 - [BRD2_RAT]	Brd2	2	2.76	3	2	2	2	798	87.9965	9.12939					44.84	2.76	2	2
G3V8B4	Brix domain containing 2, isoform CRA_a OS=Rattus norvegicus GN=Brix1 PE=1 SV=1 - [G3V8B4_RAT]	Brix1	3	7.67	2	3	3	3	352	41.1149	9.979					73.2231	7.67	3	3
D4A8L9	Protein Btbd17 OS=Rattus norvegicus GN=Btbd17 PE=4 SV=1 - [D4A8L9_RAT]	Btbd17	3	9.07	1	3	3	3	507	55.372	9.30518					192.597	9.07	3	3
D4A0X3	Protein Btbd8 OS=Rattus norvegicus GN=Btbd8 PE=1 SV=2 - [D4A0X3_RAT]	Btbd8	1	0.8	1	1	1	1	1367	147.74	7.21045					40.9	0.8	1	1
Q4FZS2	Budding uninhibited by benzimidazoles 3 homolog (S. cerevisiae) OS=Rattus norvegicus GN=Bub3 PE=1 SV=1 - [Q4FZS2_RAT]	Bub3	1	3.99	3	1	1	1	326	36.9311	6.84424					44.53	3.99	1	1
A0A096MK58	Protein BUD31 homolog (Fragment) OS=Rattus norvegicus GN=Bud31 PE=1 SV=1 - [A0A096MK58_RAT]	Bud31	1	12.5	3	1	1	1	80	9.82516	9.26123					22.41	12.5	1	1
M0RDF7	Bystin OS=Rattus norvegicus GN=Bysl PE=1 SV=1 - [M0RDF7_RAT]	Bysl	2	3.21	5	2	2	2	436	49.9953	8.26514					34.73	3.21	2	2
G3V7N9	Complement C1q subcomponent subunit B OS=Rattus norvegicus GN=C1qb PE=1 SV=1 - [G3V7N9_RAT]	C1qb	2	8.3	3	2	2	2	253	26.6308	8.82178					30.65	8.3	2	2
O35796	Complement component 1 Q subcomponent-binding protein, mitochondrial OS=Rattus norvegicus GN=C1qbp PE=1 SV=2 - [C1QBP_RAT]	C1qbp	-1	7.17	1	1	1	3	279	30.9775	4.86865	68.23	7.17	1	2	70.22	7.17	1	1
P31722	Complement C1q subcomponent subunit C OS=Rattus norvegicus GN=C1qc PE=1 SV=2 - [C1QC_RAT]	C1qc	1	4.08	2	1	1	1	245	25.6697	8.32373					36.35	4.08	1	1
Q6AYK6	Calcyclin-binding protein OS=Rattus norvegicus GN=Cacybp PE=1 SV=1 - [CYBP_RAT]	Cacybp	1	3.06	1	1	1	1	229	26.5247	7.86963					44.85	3.06	1	1
D4ABV5	Calmodulin OS=Rattus norvegicus GN=Calm2 PE=1 SV=1 - [D4ABV5_RAT]	Calm2	-1	11.41	2	1	1	1	149	16.8048	4.22119	40.2	11.41	1	1
P11275	Calcium/calmodulin-dependent protein kinase type II subunit alpha OS=Rattus norvegicus GN=Camk2a PE=1 SV=1 - [KCC2A_RAT]	Camk2a	12	38.91	3	12	17	58	478	54.0805	7.07861	642.183	31.17	14	23	1103.05	38.91	15	35
G3V9G3	Calcium/calmodulin-dependent protein kinase II, beta, isoform CRA_a OS=Rattus norvegicus GN=Camk2b PE=1 SV=1 - [G3V9G3_RAT]	Camk2b	13	39.85	5	10	19	45	542	60.4227	7.28369	368.397	23.99	12	16	885.48	39.85	16	29
P15791	Calcium/calmodulin-dependent protein kinase type II subunit delta OS=Rattus norvegicus GN=Camk2d PE=1 SV=1 - [KCC2D_RAT]	Camk2d	4	14.07	1	2	7	22	533	60.0426	7.26904	232.381	9.76	5	9	402.128	14.07	7	13
P11730	Calcium/calmodulin-dependent protein kinase type II subunit gamma OS=Rattus norvegicus GN=Camk2g PE=1 SV=1 - [KCC2G_RAT]	Camk2g	9	26.94	4	5	12	29	527	59.0011	7.7085	284.37	12.14	6	10	472.961	25.62	10	19
P13234	Calcium/calmodulin-dependent protein kinase type IV OS=Rattus norvegicus GN=Camk4 PE=1 SV=3 - [KCC4_RAT]	Camk4	4	12.03	1	4	4	4	474	53.1177	4.91943					91.37	12.03	4	4
A0A0G2K1R5	CaM kinase-like vesicle-associated protein OS=Rattus norvegicus GN=Camkv PE=1 SV=1 - [A0A0G2K1R5_RAT]	Camkv	2	6.75	2	2	2	2	504	54.088	5.5415					40.62	6.75	2	2
P97536	Cullin-associated NEDD8-dissociated protein 1 OS=Rattus norvegicus GN=Cand1 PE=1 SV=1 - [CAND1_RAT]	Cand1	1	1.14	1	1	1	1	1230	136.275	5.78271					29.39	1.14	1	1
P35565	Calnexin OS=Rattus norvegicus GN=Canx PE=1 SV=1 - [CALX_RAT]	Canx	4	4.57	1	2	2	4	591	67.2126	4.62744					86.41	4.57	2	4
Q08163	Adenylyl cyclase-associated protein 1 OS=Rattus norvegicus GN=Cap1 PE=1 SV=3 - [CAP1_RAT]	Cap1	-1	3.8	1	1	1	1	474	51.5565	7.51807	24.6	3.8	1	1
Q5M9G3	Caprin-1 OS=Rattus norvegicus GN=Caprin1 PE=1 SV=2 - [CAPR1_RAT]	Caprin1	23	25.18	2	15	15	27	707	78.0729	5.24951	56.64	3.25	2	2	766.622	25.18	15	25
B2GUZ5	F-actin-capping protein subunit alpha-1 OS=Rattus norvegicus GN=Capza1 PE=1 SV=1 - [CAZA1_RAT]	Capza1	-2	8.74	1	1	2	2	286	32.8893	5.69385	56.6094	8.74	2	2
Q3T1K5	F-actin-capping protein subunit alpha-2 OS=Rattus norvegicus GN=Capza2 PE=1 SV=1 - [CAZA2_RAT]	Capza2	0	9.79	1	1	2	2	286	32.9466	5.84619	55.66	3.5	1	1	46.07	6.29	1	1
Q5XI32	F-actin-capping protein subunit beta OS=Rattus norvegicus GN=Capzb PE=1 SV=1 - [CAPZB_RAT]	Capzb	1	7.35	2	2	2	3	272	30.6094	5.99854	36.11	3.68	1	1	43.52	7.35	2	2
D4A3T3	Protein Cbx1 OS=Rattus norvegicus GN=Cbx1 PE=1 SV=1 - [D4A3T3_RAT]	Cbx1	9	24.86	1	4	5	9	185	21.3906	4.93213					555.729	24.86	5	9
Q5RJK5	Chromobox homolog 3 (HP1 gamma homolog, Drosophila) OS=Rattus norvegicus GN=Cbx3 PE=1 SV=1 - [Q5RJK5_RAT]	Cbx3	8	45.9	4	4	5	12	183	20.7984	5.32568	29.4449	14.75	2	2	440.62	38.25	4	10
B2RYU7	Cbx5 protein OS=Rattus norvegicus GN=Cbx5 PE=1 SV=1 - [B2RYU7_RAT]	Cbx5	4	30.89	1	4	4	6	191	22.172	5.85889	29.54	6.81	1	1	169.39	30.89	4	5
Q4FZS1	Chromobox homolog 8 (Drosophila, Pc class), isoform CRA_a OS=Rattus norvegicus GN=Cbx8 PE=1 SV=1 - [Q4FZS1_RAT]	Cbx8	1	2.46	1	1	1	1	366	40.3881	9.89111					29.22	2.46	1	1
A0A0G2JWV4	Protein Ccdc113 OS=Rattus norvegicus GN=Ccdc113 PE=4 SV=1 - [A0A0G2JWV4_RAT]	Ccdc113	2	1.59	1	1	1	2	377	44.3741	8.63135					34.86	1.59	1	2
Q5XIM9	T-complex protein 1 subunit beta OS=Rattus norvegicus GN=Cct2 PE=1 SV=3 - [TCPB_RAT]	Cct2	7	16.07	1	5	5	7	535	57.4221	6.45557					235.394	16.07	5	7
Q6P502	T-complex protein 1 subunit gamma OS=Rattus norvegicus GN=Cct3 PE=1 SV=1 - [TCPG_RAT]	Cct3	3	8.26	1	4	4	5	545	60.6084	6.63916	21.01	2.02	1	1	116.78	8.26	4	4
Q7TPB1	T-complex protein 1 subunit delta OS=Rattus norvegicus GN=Cct4 PE=1 SV=3 - [TCPD_RAT]	Cct4	3	17.25	1	8	8	11	539	58.0628	8.01611	66.6795	6.86	4	4	132.55	15.77	7	7
Q68FQ0	T-complex protein 1 subunit epsilon OS=Rattus norvegicus GN=Cct5 PE=1 SV=1 - [TCPE_RAT]	Cct5	3	6.84	1	4	4	5	541	59.4988	5.71924	0	1.48	1	1	91.9643	6.84	4	4
Q3MHS9	Chaperonin containing Tcp1, subunit 6A (Zeta 1) OS=Rattus norvegicus GN=Cct6a PE=1 SV=1 - [Q3MHS9_RAT]	Cct6a	5	12.62	3	5	5	9	531	57.9807	7.07861	49.42	4.33	2	2	117.924	10.55	4	7
D4AC23	Protein Cct7 OS=Rattus norvegicus GN=Cct7 PE=1 SV=1 - [D4AC23_RAT]	Cct7	4	16.73	1	6	6	8	544	59.6202	8.00146	60.91	3.13	2	2	220.13	14.89	5	6
D4ACB8	Chaperonin subunit 8 (Theta) (Predicted), isoform CRA_a OS=Rattus norvegicus GN=Cct8 PE=1 SV=1 - [D4ACB8_RAT]	Cct8	1	18.25	1	9	9	11	548	59.5505	5.5415	126.9	9.49	5	5	102.797	12.41	6	6
A0A0A0MY37	Leukocyte surface antigen CD47 OS=Rattus norvegicus GN=Cd47 PE=1 SV=1 - [A0A0A0MY37_RAT]	Cd47	1	2.71	3	1	1	1	295	32.0103	8.6167					39.25	2.71	1	1
P27274	CD59 glycoprotein OS=Rattus norvegicus GN=Cd59 PE=1 SV=2 - [CD59_RAT]	Cd59	2	7.14	1	1	1	2	126	13.781	8.48486					36.79	7.14	1	2
Q4KM75	CD5 antigen-like OS=Rattus norvegicus GN=Cd5l PE=1 SV=1 - [Q4KM75_RAT]	Cd5l	-1	3.18	1	1	1	1	346	37.8358	5.43994	42.85	3.18	1	1
Q6P9V1	Tetraspanin OS=Rattus norvegicus GN=Cd81 PE=1 SV=1 - [Q6P9V1_RAT]	Cd81	-1	9.75	1	1	1	1	236	25.8871	5.51611	40.29	9.75	1	1
B2RYC1	Cdc40 protein OS=Rattus norvegicus GN=Cdc40 PE=2 SV=1 - [B2RYC1_RAT]	Cdc40	3	7.6	4	3	3	3	579	65.3895	7.06396					103.057	7.6	3	3
Q8CFN2	Cell division control protein 42 homolog OS=Rattus norvegicus GN=Cdc42 PE=1 SV=2 - [CDC42_RAT]	Cdc42	-1	5.24	1	1	1	1	191	21.245	6.55127	22.38	5.24	1	1
A0A0G2JSM8	Cell division control protein 42 homolog OS=Rattus norvegicus GN=Cdc42 PE=1 SV=1 - [A0A0G2JSM8_RAT]	Cdc42	-1	5.24	1	1	1	1	191	21.2969	6.03662	25.05	5.24	1	1
A0A0G2K5Z1	Non-specific serine/threonine protein kinase OS=Rattus norvegicus GN=Cdc42bpa PE=1 SV=1 - [A0A0G2K5Z1_RAT]	Cdc42bpa	1	0.43	3	1	1	1	1644	186.667	6.52197		0			45.12	0.43	1	1
O08837	Cell division cycle 5-like protein OS=Rattus norvegicus GN=Cdc5l PE=1 SV=2 - [CDC5L_RAT]	Cdc5l	13	24.44	1	13	13	13	802	92.1606	8.01611					435.247	24.44	13	13
F2Z3T0	Parafibromin OS=Rattus norvegicus GN=Cdc73 PE=1 SV=1 - [F2Z3T0_RAT]	Cdc73	1	2.07	2	1	1	1	531	60.5391	9.61279					41.85	2.07	1	1
Q03114	Cyclin-dependent-like kinase 5 OS=Rattus norvegicus GN=Cdk5 PE=1 SV=1 - [CDK5_RAT]	Cdk5	2	8.22	53	3	3	4	292	33.2332	7.66455	30.1	2.74	1	1	47.35	8.22	3	3
D4ABP3	Protein Cdr2l OS=Rattus norvegicus GN=Cdr2l PE=4 SV=2 - [D4ABP3_RAT]	Cdr2l	5	11.61	1	4	4	5	465	53.19	5.69385					182.12	11.61	4	5
D3ZNU1	Protein Cebpz OS=Rattus norvegicus GN=Cebpz PE=1 SV=1 - [D3ZNU1_RAT]	Cebpz	1	1.05	1	1	1	1	1045	119.706	5.56689					46.12	1.05	1	1
Q4QQT3	CUGBP Elav-like family member 1 OS=Rattus norvegicus GN=Celf1 PE=2 SV=1 - [CELF1_RAT]	Celf1	3	3.9	2	1	2	3	487	52.1719	8.45557					92.2867	3.9	2	3
Z4YNP1	CUGBP Elav-like family member 2 OS=Rattus norvegicus GN=Celf2 PE=1 SV=1 - [Z4YNP1_RAT]	Celf2	21	25.35	3	10	11	21	505	53.8919	8.60205					729.446	25.35	11	21
F1M6I9	Protein Celf4 OS=Rattus norvegicus GN=Celf4 PE=4 SV=3 - [F1M6I9_RAT]	Celf4	1	9.12	1	1	1	1	329	34.884	7.44482					21.43	9.12	1	1
D4A8V0	Protein Celf5 OS=Rattus norvegicus GN=Celf5 PE=4 SV=1 - [D4A8V0_RAT]	Celf5	1	2.03	1	1	1	1	395	42.7299	8.11865					30.36	2.03	1	1
Q5FVI4	Cell cycle exit and neuronal differentiation protein 1 OS=Rattus norvegicus GN=Cend1 PE=1 SV=1 - [CEND_RAT]	Cend1	-3	29.53	1	4	4	5	149	15.0339	8.96826	155.36	29.53	4	4	98.44	10.74	1	1
P45592	Cofilin-1 OS=Rattus norvegicus GN=Cfl1 PE=1 SV=3 - [COF1_RAT]	Cfl1	1	43.37	2	4	4	5	166	18.5207	8.08936	68.27	18.07	2	2	69.54	31.93	3	3
B5DEG7	Protein Champ1 OS=Rattus norvegicus GN=Champ1 PE=1 SV=1 - [B5DEG7_RAT]	Champ1	2	3.62	1	2	2	2	801	87.3357	7.56201					51.58	3.62	2	2
A0A0G2K5T4	Protein Chd1 OS=Rattus norvegicus GN=Chd1 PE=1 SV=1 - [A0A0G2K5T4_RAT]	Chd1	7	6.82	5	7	7	7	1423	161.632	6.37939					123.327	6.82	7	7
E9PU01	Protein Chd4 OS=Rattus norvegicus GN=Chd4 PE=1 SV=3 - [E9PU01_RAT]	Chd4	8	6.77	10	8	8	8	1921	218.046	5.80811					254.415	6.77	8	8
D3ZAX5	Calcium homeostasis endoplasmic reticulum protein (Predicted) OS=Rattus norvegicus GN=Cherp PE=1 SV=2 - [D3ZAX5_RAT]	Cherp	7	8.88	1	7	7	7	935	105.854	9.14404					208	8.88	7	7
O35314	Secretogranin-1 OS=Rattus norvegicus GN=Chgb PE=1 SV=2 - [SCG1_RAT]	Chgb	1	1.04	1	1	1	1	675	77.489	5.03369					26.57	1.04	1	1
F1M8B7	Protein Chmp2b OS=Rattus norvegicus GN=Chmp2b PE=1 SV=2 - [F1M8B7_RAT]	Chmp2b	1	4.69	1	1	1	1	213	23.9192	8.77783					41.97	4.69	1	1
M0RCH6	Uncharacterized protein OS=Rattus norvegicus GN=Chmp4b PE=1 SV=2 - [M0RCH6_RAT]	Chmp4b	1	6.31	2	1	1	1	222	24.7966	4.99561					65.02	6.31	1	1
Q4QQV8	Charged multivesicular body protein 5 OS=Rattus norvegicus GN=Chmp5 PE=2 SV=1 - [CHMP5_RAT]	Chmp5	1	7.31	1	1	1	1	219	24.5603	4.79248					21.21	7.31	1	1
D3ZRM3	Carbohydrate (Chondroitin) synthase 1 (Predicted) OS=Rattus norvegicus GN=Chsy1 PE=4 SV=2 - [D3ZRM3_RAT]	Chsy1	1	0.76	2	1	1	1	788	89.8939	9.14404					34.46	0.76	1	1
M0RDD7	Chromatin target of PRMT1 protein OS=Rattus norvegicus GN=Chtopl1 PE=1 SV=1 - [M0RDD7_RAT]	Chtopl1	1	6.4	1	1	1	1	203	22.1229	11.9712					77.73	6.4	1	1
P60825	Cold-inducible RNA-binding protein OS=Rattus norvegicus GN=Cirbp PE=2 SV=1 - [CIRBP_RAT]	Cirbp	2	16.28	2	2	2	2	172	18.5958	9.61279					49.06	16.28	2	2
Q9QX19	Postsynaptic density protein OS=Rattus norvegicus GN=Cit PE=1 SV=1 - [Q9QX19_RAT]	Cit	2	1.67	3	2	2	2	1618	185.81	6.63916		0			36.4632	1.67	2	2
F1M949	Protein Ckap5 OS=Rattus norvegicus GN=Ckap5 PE=1 SV=3 - [F1M949_RAT]	Ckap5	1	0.71	1	1	1	1	1698	187.801	8.11865					41.97	0.71	1	1
P07335	Creatine kinase B-type OS=Rattus norvegicus GN=Ckb PE=1 SV=2 - [KCRB_RAT]	Ckb	-3	37.53	1	9	9	19	381	42.6983	5.66846	333.732	33.07	8	11	243.75	23.88	5	8
P25809	Creatine kinase U-type, mitochondrial OS=Rattus norvegicus GN=Ckmt1 PE=1 SV=1 - [KCRU_RAT]	Ckmt1	-1	5.5	2	2	2	3	418	46.9993	8.48486	66.5703	5.5	2	2	36.42	3.83	1	1
Q99JD4	CLIP-associating protein 2 OS=Rattus norvegicus GN=Clasp2 PE=1 SV=1 - [CLAP2_RAT]	Clasp2	1	0.86	7	1	1	1	1286	140.551	8.57275					20.25	0.86	1	1
F1M779	Clathrin heavy chain OS=Rattus norvegicus GN=Cltc PE=1 SV=1 - [F1M779_RAT]	Cltc	-19	24.3	2	32	32	45	1675	191.438	5.69385	927.029	20.18	28	32	555.863	12.12	12	13
Q9ERD1	Clusterin (Fragment) OS=Rattus norvegicus GN=Clu PE=2 SV=1 - [Q9ERD1_RAT]	Clu	0	14.22	6	2	2	2	218	24.9152	5.07178	42.76	7.34	1	1	47.41	6.88	1	1
P69060	N-acylneuraminate cytidylyltransferase OS=Rattus norvegicus GN=Cmas PE=2 SV=1 - [NEUA_RAT]	Cmas	2	6.25	2	2	2	2	432	48.0988	8.22119					34.89	6.25	2	2
Q4KM73	UMP-CMP kinase OS=Rattus norvegicus GN=Cmpk1 PE=1 SV=2 - [KCY_RAT]	Cmpk1	-1	5.61	2	1	1	1	196	22.1552	5.8335	25.27	5.61	1	1
A0A0H2UHT9	Protein CMSS1 OS=Rattus norvegicus GN=Cmss1 PE=1 SV=1 - [A0A0H2UHT9_RAT]	Cmss1	1	2.72	2	1	1	1	257	29.3977	9.26123					0	2.72	1	1
D3Z8G9	Protein Cnfn OS=Rattus norvegicus GN=Cnfn PE=4 SV=1 - [D3Z8G9_RAT]	Cnfn	1	17.74	1	1	1	1	124	13.8622	6.48096					55.26	17.74	1	1
Q9Z1T4	Connector enhancer of kinase suppressor of ras 2 OS=Rattus norvegicus GN=Cnksr2 PE=1 SV=1 - [CNKR2_RAT]	Cnksr2	2	2.03	1	2	2	2	1032	117.317	6.78564					27.76	2.03	2	2
G3V7M0	Protein Cnot1 OS=Rattus norvegicus GN=Cnot1 PE=1 SV=1 - [G3V7M0_RAT]	Cnot1	7	2.95	4	7	7	7	2376	266.695	7.10791					102.72	2.95	7	7
A0A0G2KB82	Protein Cnot2 OS=Rattus norvegicus GN=Cnot2 PE=1 SV=1 - [A0A0G2KB82_RAT]	Cnot2	1	3.73	3	1	1	1	429	47.015	8.70459					29.38	3.73	1	1
B3DMA5	CCR4-NOT transcription complex, subunit 7 OS=Rattus norvegicus GN=Cnot7 PE=1 SV=1 - [B3DMA5_RAT]	Cnot7	1	3.51	1	1	1	1	285	32.6969	4.84326					27.58	3.51	1	1
A0A097BVJ5	2',3'-cyclic-nucleotide 3'-phosphodiesterase OS=Rattus norvegicus GN=Cnp PE=2 SV=1 - [A0A097BVJ5_RAT]	Cnp	-9	52.75	2	28	29	73	400	44.8282	8.39697	1017.89	46.5	22	41	738.718	44	22	32
Q5M7A7	CB1 cannabinoid receptor-interacting protein 1 OS=Rattus norvegicus GN=Cnrip1 PE=1 SV=1 - [CNRP1_RAT]	Cnrip1	1	9.76	1	1	1	1	164	18.6466	7.85498					84.12	9.76	1	1
Q63198	Contactin-1 OS=Rattus norvegicus GN=Cntn1 PE=1 SV=2 - [CNTN1_RAT]	Cntn1	18	24.78	1	18	18	32	1021	113.423	6.11279	133.432	6.37	6	7	645.81	23.7	17	25
P97846	Contactin-associated protein 1 OS=Rattus norvegicus GN=Cntnap1 PE=1 SV=1 - [CNTP1_RAT]	Cntnap1	3	2.75	1	3	3	3	1381	155.769	6.99072					107.853	2.75	3	3
B5DFK1	Coatomer subunit alpha OS=Rattus norvegicus GN=Copa PE=2 SV=1 - [B5DFK1_RAT]	Copa	1	1.31	2	1	1	1	1224	138.273	7.57666					0	1.31	1	1
O35142	Coatomer subunit beta' OS=Rattus norvegicus GN=Copb2 PE=1 SV=3 - [COPB2_RAT]	Copb2	1	0.99	2	1	1	1	905	102.486	5.2749					21.62	0.99	1	1
D4ABY2	Coatomer subunit gamma-2 OS=Rattus norvegicus GN=Copg2 PE=3 SV=2 - [COPG2_RAT]	Copg2	1	1.68	4	1	1	1	715	80.437	6.49365					65.34	1.68	1	1
P61203	COP9 signalosome complex subunit 2 OS=Rattus norvegicus GN=Cops2 PE=1 SV=1 - [CSN2_RAT]	Cops2	1	4.74	1	1	1	1	443	51.5641	5.52881					28.14	4.74	1	1
G3V7K3	Ceruloplasmin OS=Rattus norvegicus GN=Cp PE=1 SV=1 - [G3V7K3_RAT]	Cp	-1	1.04	4	1	1	1	1059	120.589	5.64307	28.87	1.04	1	1
P84087	Complexin-2 OS=Rattus norvegicus GN=Cplx2 PE=1 SV=1 - [CPLX2_RAT]	Cplx2	-1	17.91	1	1	1	1	134	15.3847	5.08447	36.99	17.91	1	1
D4A0H5	Cleavage and polyadenylation specific factor 1, 160kDa (Predicted), isoform CRA_a OS=Rattus norvegicus GN=Cpsf1 PE=1 SV=1 - [D4A0H5_RAT]	Cpsf1	1	0.72	2	1	1	1	1386	154.783	6.30322					25.5	0.72	1	1
D3Z9E6	Cleavage and polyadenylation specific factor 2 (Predicted) OS=Rattus norvegicus GN=Cpsf2 PE=1 SV=1 - [D3Z9E6_RAT]	Cpsf2	1	1.66	1	1	1	1	782	88.2947	5.10986					33.63	1.66	1	1
G3V6W7	Cleavage and polyadenylation specificity factor 3, isoform CRA_a OS=Rattus norvegicus GN=Cpsf3 PE=1 SV=1 - [G3V6W7_RAT]	Cpsf3	1	1.17	2	1	1	1	685	77.5523	5.60498					0	1.17	1	1
D3ZPL1	Cleavage and polyadenylation specific factor 6, 68kDa (Predicted), isoform CRA_b OS=Rattus norvegicus GN=Cpsf6 PE=1 SV=2 - [D3ZPL1_RAT]	Cpsf6	1	2.9	1	1	1	1	551	59.1434	7.15186					43.22	2.9	1	1
Q62950	Dihydropyrimidinase-related protein 1 OS=Rattus norvegicus GN=Crmp1 PE=1 SV=1 - [DPYL1_RAT]	Crmp1	-7	14.51	1	4	7	11	572	62.1566	7.12256	285.036	14.51	7	9	127.86	5.07	2	2
A0A0G2K5Q2	Crooked neck-like protein 1 OS=Rattus norvegicus GN=Crnkl1 PE=1 SV=1 - [A0A0G2K5Q2_RAT]	Crnkl1	1	1.59	2	1	1	1	690	83.4585	6.7124					45.69	1.59	1	1
P23928	Alpha-crystallin B chain OS=Rattus norvegicus GN=Cryab PE=1 SV=1 - [CRYAB_RAT]	Cryab	-1	7.43	1	1	1	1	175	20.0763	7.32764	55.9	7.43	1	1
A0A0G2K568	Ketimine reductase mu-crystallin OS=Rattus norvegicus GN=Crym PE=1 SV=1 - [A0A0G2K568_RAT]	Crym	-1	4.18	2	1	1	1	311	33.404	5.52881	24.11	4.18	1	1
Q6AYT0	Quinone oxidoreductase OS=Rattus norvegicus GN=Cryz PE=2 SV=1 - [QOR_RAT]	Cryz	1	6.99	1	1	1	1	329	34.9531	8.22119					47.3	6.99	1	1
G3V936	Citrate synthase OS=Rattus norvegicus GN=Cs PE=1 SV=1 - [G3V936_RAT]	Cs	-6	9.44	3	5	5	8	466	51.7975	8.41162	143	9.44	5	7	38.49	2.36	1	1
P18395	Cold shock domain-containing protein E1 OS=Rattus norvegicus GN=Csde1 PE=2 SV=1 - [CSDE1_RAT]	Csde1	5	7.52	1	5	5	5	798	88.8389	6.3667					86.5	7.52	5	5
P19139	Casein kinase II subunit alpha OS=Rattus norvegicus GN=Csnk2a1 PE=1 SV=2 - [CSK21_RAT]	Csnk2a1	7	28.13	1	7	7	9	391	45.0448	7.73779	31.08	3.07	1	1	196.74	28.13	7	8
B4F7A9	Casein kinase 2, alpha prime polypeptide OS=Rattus norvegicus GN=Csnk2a2 PE=1 SV=1 - [B4F7A9_RAT]	Csnk2a2	2	6.86	1	2	2	2	350	41.1751	8.55811					60.13	6.86	2	2
A0A096MJD3	Casein kinase II subunit beta OS=Rattus norvegicus GN=Csnk2b PE=1 SV=1 - [A0A096MJD3_RAT]	Csnk2b	5	41.46	5	5	5	5	164	18.9133	6.85889					107.64	41.46	5	5
Q6AZ26	C-terminal binding protein 1 OS=Rattus norvegicus GN=Ctbp1 PE=1 SV=1 - [Q6AZ26_RAT]	Ctbp1	-1	10.49	5	4	4	7	391	42.6028	6.58057	55.08	10.49	4	4	73.9633	8.18	3	3
Q9R1D1	Transcriptional repressor CTCF OS=Rattus norvegicus GN=Ctcf PE=2 SV=1 - [CTCF_RAT]	Ctcf	8	9.09	2	6	6	8	737	83.826	6.96143					151.371	9.09	6	8
P24268	Cathepsin D OS=Rattus norvegicus GN=Ctsd PE=1 SV=1 - [CATD_RAT]	Ctsd	1	4.42	2	1	1	1	407	44.6519	7.09326					35.33	4.42	1	1
A0A0G2JSP3	Cullin-3 OS=Rattus norvegicus GN=Cul3 PE=1 SV=1 - [A0A0G2JSP3_RAT]	Cul3	3	5.09	2	3	3	3	746	86.4131	7.98682					56.2967	5.09	3	3
P53565	Homeobox protein cut-like 1 OS=Rattus norvegicus GN=Cux1 PE=1 SV=2 - [CUX1_RAT]	Cux1	1	0.6	1	1	1	1	1504	164.441	6.07471					40.04	0.6	1	1
A0A0G2JT63	Protein Cyfip2 OS=Rattus norvegicus GN=Cyfip2 PE=1 SV=1 - [A0A0G2JT63_RAT]	Cyfip2	3	4.24	4	4	4	5	967	111.955	7.43018	43.68	1.34	1	1	81.08	4.24	4	4
Q5U2T0	Death associated protein 3 OS=Rattus norvegicus GN=Dap3 PE=2 SV=1 - [Q5U2T0_RAT]	Dap3	-1	3.58	3	1	1	1	391	44.466	8.92432	23.41	3.58	1	1
P15178	Aspartate--tRNA ligase, cytoplasmic OS=Rattus norvegicus GN=Dars PE=2 SV=1 - [SYDC_RAT]	Dars	8	17.96	1	8	8	8	501	57.0902	6.44287					268.124	17.96	8	8
B2GV15	Dihydrolipoamide branched chain transacylase E2 OS=Rattus norvegicus GN=Dbt PE=1 SV=1 - [B2GV15_RAT]	Dbt	35	55.6	2	32	32	281	482	53.24	8.41162	3180.16	43.15	25	123	4374.31	55.6	32	158
A0A0G2KB92	Serine/threonine-protein kinase DCLK1 OS=Rattus norvegicus GN=Dclk1 PE=1 SV=1 - [A0A0G2KB92_RAT]	Dclk1	5	17.42	4	8	8	11	729	80.9535	8.73389	104.133	4.25	3	3	212.387	16.19	7	8
E9PSS1	Serine/threonine-protein kinase DCLK2 OS=Rattus norvegicus GN=Dclk2 PE=1 SV=3 - [E9PSS1_RAT]	Dclk2	-1	1.13	2	1	1	1	710	77.8047	8.67529	33.2	1.13	1	1
G3V8T4	DNA damage-binding protein 1 OS=Rattus norvegicus GN=Ddb1 PE=1 SV=1 - [G3V8T4_RAT]	Ddb1	11	16.58	2	11	11	11	1140	126.86	5.26221					174.29	16.58	11	11
Q641Y0	Dolichyl-diphosphooligosaccharide--protein glycosyltransferase 48 kDa subunit OS=Rattus norvegicus GN=Ddost PE=2 SV=1 - [OST48_RAT]	Ddost	3	6.8	2	3	3	3	441	48.865	5.97314					69.824	6.8	3	3
Q641Y8	ATP-dependent RNA helicase DDX1 OS=Rattus norvegicus GN=Ddx1 PE=1 SV=1 - [DDX1_RAT]	Ddx1	8	16.35	2	8	8	8	740	82.4448	7.2251					184.43	16.35	8	8
E9PT29	Protein Ddx17 OS=Rattus norvegicus GN=Ddx17 PE=1 SV=3 - [E9PT29_RAT]	Ddx17	16	28.46	4	10	16	18	650	72.414	8.5874	50.14	1.69	1	1	494.9	28.46	16	17
Q5XHY0	DEAD (Asp-Glu-Ala-Asp) box polypeptide 18 OS=Rattus norvegicus GN=Ddx18 PE=1 SV=1 - [Q5XHY0_RAT]	Ddx18	4	5.93	1	3	3	4	674	75.5009	9.29053					100.377	5.93	3	4
F1MAM8	Protein Ddx20 OS=Rattus norvegicus GN=Ddx20 PE=1 SV=1 - [F1MAM8_RAT]	Ddx20	1	1.82	1	1	1	1	824	91.3685	6.75635					59.05	1.82	1	1
Q3B8Q1	Nucleolar RNA helicase 2 OS=Rattus norvegicus GN=Ddx21 PE=2 SV=1 - [DDX21_RAT]	Ddx21	22	22.63	2	15	15	22	782	85.9126	9.33447					573.858	22.63	15	22
Q6VEU8	DEAD (Asp-Glu-Ala-Asp) box polypeptide 24 OS=Rattus norvegicus GN=Ddx24 PE=1 SV=1 - [Q6VEU8_RAT]	Ddx24	3	5.05	1	3	3	3	851	95.2331	9.30518					120.37	5.05	3	3
B1H269	Ddx27 protein OS=Rattus norvegicus GN=Ddx27 PE=1 SV=1 - [B1H269_RAT]	Ddx27	7	7.62	2	6	6	7	761	85.9203	9.27588					96.2582	7.62	6	7
Q63413	Spliceosome RNA helicase Ddx39b OS=Rattus norvegicus GN=Ddx39b PE=2 SV=3 - [DX39B_RAT]	Ddx39b	6	16.36	3	6	6	6	428	49.004	5.66846					203.084	16.36	6	6
A0A0G2K719	Protein Ddx3x OS=Rattus norvegicus GN=Ddx3x PE=1 SV=1 - [A0A0G2K719_RAT]	Ddx3x	13	26.44	10	14	15	21	662	73.1001	7.18115	177.72	7.4	4	4	374.346	24.92	14	17
B2RYL8	DEAD (Asp-Glu-Ala-Asp) box polypeptide 41 OS=Rattus norvegicus GN=Ddx41 PE=1 SV=1 - [B2RYL8_RAT]	Ddx41	2	8.36	1	4	4	4	622	69.754	6.80029	29.56	1.77	1	1	79.64	6.59	3	3
G3V727	DEAD (Asp-Glu-Ala-Asp) box polypeptide 47, isoform CRA_a OS=Rattus norvegicus GN=Ddx47 PE=1 SV=1 - [G3V727_RAT]	Ddx47	1	3.96	1	1	1	1	455	50.6647	8.93896					83.37	3.96	1	1
B6DTP5	DEAD (Asp-Glu-Ala-Asp) box polypeptide 5 (Fragment) OS=Rattus norvegicus GN=Ddx5 PE=2 SV=1 - [B6DTP5_RAT]	Ddx5	20	38.6	3	12	18	26	614	69.0687	8.85107	80.5932	4.56	3	3	566.557	38.6	18	23
D3ZG48	Protein Ddx50 OS=Rattus norvegicus GN=Ddx50 PE=1 SV=1 - [D3ZG48_RAT]	Ddx50	9	14.71	2	7	7	9	734	82.0848	9.24658					199.15	14.71	7	9
D3ZIE3	DEAD (Asp-Glu-Ala-Asp) box polypeptide 51 (Predicted), isoform CRA_b OS=Rattus norvegicus GN=Ddx51 PE=3 SV=1 - [D3ZIE3_RAT]	Ddx51	1	1.66	2	1	1	1	601	66.278	9.12939					35.73	1.66	1	1
D3ZHY6	Protein Ddx54 OS=Rattus norvegicus GN=Ddx54 PE=1 SV=3 - [D3ZHY6_RAT]	Ddx54	2	1.53	1	2	2	2	914	102.102	10.1108					45.9	1.53	2	2
A0A0G2K0E0	DEAD (Asp-Glu-Ala-Asp) box polypeptide 56 OS=Rattus norvegicus GN=Ddx56 PE=1 SV=1 - [A0A0G2K0E0_RAT]	Ddx56	3	7.51	2	3	3	3	546	61.3288	9.17334					114.08	7.51	3	3
D3ZD73	Protein Ddx6 OS=Rattus norvegicus GN=Ddx6 PE=1 SV=1 - [D3ZD73_RAT]	Ddx6	5	10.77	1	4	4	5	483	54.2102	8.66064					138.35	10.77	4	5
Q6AXS3	Protein DEK OS=Rattus norvegicus GN=Dek PE=1 SV=1 - [DEK_RAT]	Dek	4	11.38	1	4	4	4	378	42.8659	7.69385					52.85	11.38	4	4
D4A2G4	DiGeorge syndrome critical region gene 8 (Predicted), isoform CRA_a OS=Rattus norvegicus GN=Dgcr8 PE=1 SV=1 - [D4A2G4_RAT]	Dgcr8	1	0.91	1	1	1	1	773	86.3051	5.97314					25.59	0.91	1	1
P49621	Diacylglycerol kinase beta OS=Rattus norvegicus GN=Dgkb PE=1 SV=1 - [DGKB_RAT]	Dgkb	1	1.25	2	1	1	1	801	90.2292	8.00146					32.44	1.25	1	1
A0A0G2K707	Diacylglycerol kinase OS=Rattus norvegicus GN=Dgkz PE=1 SV=1 - [A0A0G2K707_RAT]	Dgkz	3	4.69	7	3	3	3	895	100.376	7.97217					138.07	4.69	3	3
D3ZD97	DEAH (Asp-Glu-Ala-His) box polypeptide 15 (Predicted), isoform CRA_b OS=Rattus norvegicus GN=Dhx15 PE=1 SV=1 - [D3ZD97_RAT]	Dhx15	33	30.82	5	21	21	35	795	90.9192	7.45947	27.15	1.64	1	1	933.196	30.82	21	34
D3ZHW0	Protein Dhx29 OS=Rattus norvegicus GN=Dhx29 PE=1 SV=2 - [D3ZHW0_RAT]	Dhx29	10	9.52	1	9	9	10	1366	154.022	8.11865		0			264.367	9.52	9	10
A0A0G2JW51	Putative ATP-dependent RNA helicase DHX30 OS=Rattus norvegicus GN=Dhx30 PE=1 SV=1 - [A0A0G2JW51_RAT]	Dhx30	39	32.68	2	33	33	41	1169	130.973	8.66064	31.65	0.77	1	1	1051.65	32.68	33	40
D3ZSV6	DEAH (Asp-Glu-Ala-His) box polypeptide 33 (Predicted) OS=Rattus norvegicus GN=Dhx33 PE=4 SV=1 - [D3ZSV6_RAT]	Dhx33	1	1.29	1	1	1	1	698	78.0385	8.86572					59.98	1.29	1	1
D4A2Z8	DEAH (Asp-Glu-Ala-His) box polypeptide 36 (Predicted), isoform CRA_a OS=Rattus norvegicus GN=Dhx36 PE=1 SV=1 - [D4A2Z8_RAT]	Dhx36	9	9.6	2	7	7	9	1000	113.772	8.11865					292.107	9.6	7	9
D4A9D6	DEAH (Asp-Glu-Ala-His) box polypeptide 9 (Predicted) OS=Rattus norvegicus GN=Dhx9 PE=1 SV=1 - [D4A9D6_RAT]	Dhx9	65	42.93	1	43	43	67	1174	131.647	6.354	52.33	1.02	1	1	2271.41	41.91	42	66
D3ZHX3	Protein Diras2 OS=Rattus norvegicus GN=Diras2 PE=4 SV=1 - [D3ZHX3_RAT]	Diras2	1	5.53	1	1	1	1	199	22.4836	8.76318					38.89	5.53	1	1
P40615	H/ACA ribonucleoprotein complex subunit 4 OS=Rattus norvegicus GN=Dkc1 PE=1 SV=4 - [DKC1_RAT]	Dkc1	14	19.84	2	9	9	14	509	56.5798	9.37842					424.06	19.84	9	14
P08461	Dihydrolipoyllysine-residue acetyltransferase component of pyruvate dehydrogenase complex, mitochondrial OS=Rattus norvegicus GN=Dlat PE=1 SV=3 - [ODP2_RAT]	Dlat	0	14.08	1	7	7	12	632	67.1234	8.52881	188.773	10.13	5	6	198.123	9.81	5	6
Q6P6R2	Dihydrolipoyl dehydrogenase, mitochondrial OS=Rattus norvegicus GN=Dld PE=1 SV=1 - [DLDH_RAT]	Dld	3	18.47	1	7	7	15	509	54.0041	7.86963	213.777	14.73	5	6	298.046	15.72	6	9
F1LNM0	Disks large homolog 1 OS=Rattus norvegicus GN=Dlg1 PE=1 SV=1 - [F1LNM0_RAT]	Dlg1	1	1.32	3	1	1	1	911	100.546	5.94775					31.93	1.32	1	1
D4A3K3	Protein Dlg5 OS=Rattus norvegicus GN=Dlg5 PE=1 SV=3 - [D4A3K3_RAT]	Dlg5	-1	0.33	1	1	1	1	1815	202.998	7.89893	31.41	0.33	1	1
D0VYQ0	DLST protein OS=Rattus norvegicus GN=DLST PE=2 SV=1 - [D0VYQ0_RAT]	DLST	-1	10	4	3	3	3	270	29.6155	8.86572	58.23	7.04	2	2	28.76	2.96	1	1
Q568Y6	DNA methyltransferase 1-associated protein 1 OS=Rattus norvegicus GN=Dmap1 PE=1 SV=1 - [Q568Y6_RAT]	Dmap1	1	2.56	1	1	1	1	468	53.1409	9.48096					56.16	2.56	1	1
F1M3W5	Protein Dmxl2 OS=Rattus norvegicus GN=Dmxl2 PE=1 SV=3 - [F1M3W5_RAT]	Dmxl2	0	1.77	1	4	4	4	3056	341.078	6.37939	45.63	0.79	2	2	80.47	0.98	2	2
A0A0G2JYD0	Dynein heavy chain 7, axonemal OS=Rattus norvegicus GN=Dnah7 PE=4 SV=1 - [A0A0G2JYD0_RAT]	Dnah7	1	0.19	2	1	1	1	3697	423.456	6.06201					33.92	0.19	1	1
P63036	DnaJ homolog subfamily A member 1 OS=Rattus norvegicus GN=Dnaja1 PE=1 SV=1 - [DNJA1_RAT]	Dnaja1	2	7.56	3	3	3	4	397	44.8395	7.07861	29.43	1.51	1	1	59.4833	7.56	3	3
O35824	DnaJ homolog subfamily A member 2 OS=Rattus norvegicus GN=Dnaja2 PE=1 SV=1 - [DNJA2_RAT]	Dnaja2	2	3.64	2	2	2	2	412	45.7366	6.48096					39.86	3.64	2	2
A0A0G2K4Y1	Protein Dnaja3 OS=Rattus norvegicus GN=Dnaja3 PE=1 SV=1 - [A0A0G2K4Y1_RAT]	Dnaja3	-7	17.66	6	7	7	15	453	49.385	9.34912	251.673	17.66	7	11	108.28	7.95	4	4
Q6AYU3	DnaJ homolog subfamily B member 6 OS=Rattus norvegicus GN=Dnajb6 PE=1 SV=1 - [DNJB6_RAT]	Dnajb6	4	11.48	2	4	4	4	357	38.8984	9.36377					127.15	11.48	4	4
D3ZN27	Protein Dnajc13 OS=Rattus norvegicus GN=Dnajc13 PE=1 SV=2 - [D3ZN27_RAT]	Dnajc13	1	0.67	1	1	1	1	2243	254.346	6.771					50.45	0.67	1	1
M0R6L8	Protein Dnajc19 OS=Rattus norvegicus GN=Dnajc19 PE=1 SV=1 - [M0R6L8_RAT]	Dnajc19	1	7.87	1	1	1	1	178	19.3508	8.89502					31.34	7.87	1	1
A8QIC3	DnaJ (Hsp40) homolog, subfamily C, member 9 (Predicted) OS=Rattus norvegicus GN=Dnajc9 PE=1 SV=1 - [A8QIC3_RAT]	Dnajc9	2	8.49	1	2	2	2	259	29.9603	7.32764					71.3985	8.49	2	2
P21575	Dynamin-1 OS=Rattus norvegicus GN=Dnm1 PE=1 SV=2 - [DYN1_RAT]	Dnm1	-6	22.45	6	15	15	18	864	97.2339	6.87354	211.08	13.31	11	12	110.903	9.95	5	6
O35303	Dynamin-1-like protein OS=Rattus norvegicus GN=Dnm1l PE=1 SV=1 - [DNM1L_RAT]	Dnm1l	-2	3.18	1	2	2	2	755	83.8561	7.07861	56.8047	3.18	2	2		0
D3ZHM7	Protein Dnttip2 OS=Rattus norvegicus GN=Dnttip2 PE=1 SV=2 - [D3ZHM7_RAT]	Dnttip2	1	1.18	1	1	1	1	761	84.7332	5.80811					20.06	1.18	1	1
F1LRS2	Protein Dock7 OS=Rattus norvegicus GN=Dock7 PE=1 SV=2 - [F1LRS2_RAT]	Dock7	1	0.33	2	1	1	1	2118	239.908	7.13721		0			45.07	0.33	1	1
F1LPG2	Protein Dock8 OS=Rattus norvegicus GN=Dock8 PE=1 SV=2 - [F1LPG2_RAT]	Dock8	-1	0.33	1	1	1	1	2099	238.792	7.03467	0	0.33	1	1		0
D4A8N1	Protein Dpm1 OS=Rattus norvegicus GN=Dpm1 PE=1 SV=1 - [D4A8N1_RAT]	Dpm1	1	4.23	1	1	1	1	260	29.2315	9.49561					78.07	4.23	1	1
P47942	Dihydropyrimidinase-related protein 2 OS=Rattus norvegicus GN=Dpysl2 PE=1 SV=1 - [DPYL2_RAT]	Dpysl2	-1	54.02	1	17	20	43	572	62.2386	6.37939	952.765	37.94	15	22	830.437	46.33	17	21
Q62951	Dihydropyrimidinase-related protein 4 (Fragment) OS=Rattus norvegicus GN=Dpysl4 PE=1 SV=1 - [DPYL4_RAT]	Dpysl4	0	2.84	2	1	1	2	564	61.0471	6.771	61.95	2.84	1	1	95.69	2.84	1	1
D3ZQ45	Protein Dsg1 OS=Rattus norvegicus GN=Dsg1 PE=1 SV=1 - [D3ZQ45_RAT]	Dsg1	0	1.75	3	1	1	2	914	100.735	4.83057	52.54	1.75	1	1	64.5	1.75	1	1
F1LMV6	Protein Dsp OS=Rattus norvegicus GN=Dsp PE=1 SV=1 - [F1LMV6_RAT]	Dsp	31	11.96	2	33	33	53	2877	332.187	6.82959	207.258	3.75	9	11	770.761	11.61	32	42
F1LRT9	Cytoplasmic dynein 1 heavy chain 1 OS=Rattus norvegicus GN=Dync1h1 PE=1 SV=3 - [F1LRT9_RAT]	Dync1h1	1	0.5	3	1	1	1	4643	531.472	6.37939					25.5	0.5	1	1
G3V7G0	Cytoplasmic dynein 1 light intermediate chain 1 OS=Rattus norvegicus GN=Dync1li1 PE=1 SV=1 - [G3V7G0_RAT]	Dync1li1	0	2.29	2	1	1	2	523	56.6351	6.29053	31.31	2.29	1	1	27.52	2.29	1	1
P63170	Dynein light chain 1, cytoplasmic OS=Rattus norvegicus GN=Dynll1 PE=1 SV=1 - [DYL1_RAT]	Dynll1	5	52.81	2	2	4	9	89	10.3591	7.40088	56.59	12.36	1	2	231.04	52.81	4	7
Q78P75	Dynein light chain 2, cytoplasmic OS=Rattus norvegicus GN=Dynll2 PE=1 SV=1 - [DYL2_RAT]	Dynll2	4	52.81	1	4	6	14	89	10.3431	7.37158	142.86	51.69	4	5	260.51	52.81	5	9
A0A096MIZ8	Protein Ebna1bp2 OS=Rattus norvegicus GN=Ebna1bp2 PE=1 SV=1 - [A0A096MIZ8_RAT]	Ebna1bp2	4	15.35	2	4	4	4	202	23.0905	10.8579					105.406	15.35	4	4
Q6AYG5	Ethylmalonyl-CoA decarboxylase OS=Rattus norvegicus GN=Echdc1 PE=1 SV=1 - [ECHD1_RAT]	Echdc1	-1	6.35	1	2	2	3	299	32.61	7.03467	73.05	6.35	2	2	46.17	3.68	1	1
P14604	Enoyl-CoA hydratase, mitochondrial OS=Rattus norvegicus GN=Echs1 PE=1 SV=1 - [ECHM_RAT]	Echs1	-1	7.24	1	1	1	1	290	31.4962	8.1333	28.58	7.24	1	1
Q3ZAV8	Enhancer of mRNA-decapping protein 4 OS=Rattus norvegicus GN=Edc4 PE=1 SV=1 - [EDC4_RAT]	Edc4	8	5.69	2	6	6	8	1407	152.501	5.78271					219.398	5.69	6	8
P69736	Endothelial differentiation-related factor 1 OS=Rattus norvegicus GN=Edf1 PE=1 SV=1 - [EDF1_RAT]	Edf1	1	10.14	1	1	1	1	148	16.3589	9.99365					47.25	10.14	1	1
B5DF02	Embryonic ectoderm development OS=Rattus norvegicus GN=Eed PE=1 SV=1 - [B5DF02_RAT]	Eed	2	4.99	1	2	2	2	441	50.1656	7.03467					39.92	4.99	2	2
M0R757	Elongation factor 1-alpha OS=Rattus norvegicus GN=LOC100360413 PE=3 SV=1 - [M0R757_RAT]	Eef1a1	16	39.18	3	9	18	60	462	50.0761	9.01221	601.775	36.58	14	22	972.973	38.96	16	38
P62632	Elongation factor 1-alpha 2 OS=Rattus norvegicus GN=Eef1a2 PE=1 SV=1 - [EF1A2_RAT]	Eef1a2	10	26.35	1	2	11	30	463	50.4223	9.02686	248.507	15.55	7	10	555.238	26.35	10	20
B5DEN5	Eukaryotic translation elongation factor 1 beta 2 OS=Rattus norvegicus GN=Eef1b2 PE=1 SV=1 - [B5DEN5_RAT]	Eef1b2	1	5.78	1	1	1	1	225	24.6603	4.71631					77.86	5.78	1	1
Q68FR9	Elongation factor 1-delta OS=Rattus norvegicus GN=Eef1d PE=1 SV=2 - [EF1D_RAT]	Eef1d	4	20.64	1	4	4	4	281	31.3109	5.05908					129	20.64	4	4
Q68FR6	Elongation factor 1-gamma OS=Rattus norvegicus GN=Eef1g PE=2 SV=3 - [EF1G_RAT]	Eef1g	8	23.57	1	10	10	16	437	50.0292	6.7417	74.34	9.38	4	4	254.406	21.97	9	12
P05197	Elongation factor 2 OS=Rattus norvegicus GN=Eef2 PE=1 SV=4 - [EF2_RAT]	Eef2	1	13.17	2	9	10	11	858	95.2229	6.82959	100.638	5.59	5	5	187.937	9.21	6	6
F1LM66	Protein Eftud2 OS=Rattus norvegicus GN=Eftud2 PE=1 SV=1 - [F1LM66_RAT]	Eftud2	32	32	2	23	24	36	972	109.408	4.99561	42.68	2.16	2	2	1096.11	32	24	34
Q1JU68	Eukaryotic translation initiation factor 3 subunit A OS=Rattus norvegicus GN=Eif3a PE=2 SV=2 - [EIF3A_RAT]	Eif3a	3	2.81	1	3	3	3	1354	163.097	6.771					60.81	2.81	3	3
Q4G061	Eukaryotic translation initiation factor 3 subunit B OS=Rattus norvegicus GN=Eif3b PE=1 SV=1 - [EIF3B_RAT]	Eif3b	2	3.64	1	2	2	2	797	90.854	5.08447					97.96	3.64	2	2
B5DFC8	Eukaryotic translation initiation factor 3 subunit C OS=Rattus norvegicus GN=Eif3c PE=1 SV=1 - [EIF3C_RAT]	Eif3c	2	2.41	1	2	2	2	911	105.369	5.78271					63.3307	2.41	2	2
Q6AYK8	Eukaryotic translation initiation factor 3 subunit D OS=Rattus norvegicus GN=Eif3d PE=1 SV=1 - [EIF3D_RAT]	Eif3d	1	2.37	1	1	1	1	548	63.9484	6.04932					45.3	2.37	1	1
B0BNA7	Eukaryotic translation initiation factor 3 subunit I OS=Rattus norvegicus GN=Eif3i PE=2 SV=1 - [EIF3I_RAT]	Eif3i	1	3.69	2	1	1	1	325	36.4376	5.64307					52	3.69	1	1
G3V7G9	Eukaryotic translation initiation factor 3, subunit 6 interacting protein OS=Rattus norvegicus GN=Eif3l PE=1 SV=2 - [G3V7G9_RAT]	Eif3l	1	1.83	1	1	1	1	382	45.053	9.02686					36.4	1.83	1	1
Q6P3V8	Eukaryotic translation initiation factor 4A1 OS=Rattus norvegicus GN=Eif4a1 PE=1 SV=1 - [Q6P3V8_RAT]	Eif4a1	3	13.3	2	1	5	5	406	46.1246	5.47803	46.66	2.46	1	1	119.99	10.84	4	4
A0A0G2K8B7	Eukaryotic initiation factor 4A-II OS=Rattus norvegicus GN=Eif4a2 PE=1 SV=1 - [A0A0G2K8B7_RAT]	Eif4a2	3	15.75	2	1	5	5	362	41.2642	5.64307	46.66	2.76	1	1	101.183	12.98	4	4
Q3B8Q2	Eukaryotic initiation factor 4A-III OS=Rattus norvegicus GN=Eif4a3 PE=1 SV=1 - [IF4A3_RAT]	Eif4a3	26	40.88	1	15	17	26	411	46.8112	6.72705					825.056	40.88	17	26
P63074	Eukaryotic translation initiation factor 4E OS=Rattus norvegicus GN=Eif4e PE=1 SV=1 - [IF4E_RAT]	Eif4e	3	14.75	2	3	3	3	217	25.0375	6.15088					70.63	14.75	3	3
D4AD15	Protein Eif4g1 OS=Rattus norvegicus GN=Eif4g1 PE=1 SV=2 - [D4AD15_RAT]	Eif4g1	4	2.7	3	3	4	4	1592	174.979	5.36377					74.6911	2.7	4	4
D4A554	Eukaryotic translation initiation factor 4 gamma, 3 (Predicted), isoform CRA_a OS=Rattus norvegicus GN=Eif4g3 PE=1 SV=2 - [D4A554_RAT]	Eif4g3	2	1.26	2	1	2	2	1583	175.326	5.78271					38.9774	1.26	2	2
Q07205	Eukaryotic translation initiation factor 5 OS=Rattus norvegicus GN=Eif5 PE=1 SV=1 - [IF5_RAT]	Eif5	1	2.1	1	1	1	1	429	48.9237	5.51611					24.86	2.1	1	1
G3V7J7	Eukaryotic translation initiation factor 5A OS=Rattus norvegicus GN=Eif5a2 PE=3 SV=1 - [G3V7J7_RAT]	Eif5a2	-1	7.84	2	1	1	3	153	16.7822	5.57959	50.06	7.84	1	2	35.29	7.84	1	1
Q3KRD8	Eukaryotic translation initiation factor 6 OS=Rattus norvegicus GN=Eif6 PE=1 SV=1 - [IF6_RAT]	Eif6	5	22.86	2	3	3	5	245	26.5542	4.7417					225.61	22.86	3	5
B5DF91	ELAV-like protein OS=Rattus norvegicus GN=Elavl1 PE=1 SV=1 - [B5DF91_RAT]	Elavl1	32	57.06	1	17	18	36	326	36.1461	9.0415	48.38	5.52	2	2	1029.12	57.06	18	34
G3V6U4	ELAV-like protein OS=Rattus norvegicus GN=Elavl2 PE=1 SV=3 - [G3V6U4_RAT]	Elavl2	25	35.93	2	2	13	27	359	39.465	9.12939	42.87	1.95	1	1	751.857	35.93	13	26
Q76IJ9	ELAV-like protein OS=Rattus norvegicus GN=Elavl3 PE=2 SV=1 - [Q76IJ9_RAT]	Elavl3	20	41.69	1	9	13	24	367	39.5083	9.27588	73.6468	5.45	2	2	528.366	41.69	13	22
O09032	ELAV-like protein 4 OS=Rattus norvegicus GN=Elavl4 PE=1 SV=1 - [ELAV4_RAT]	Elavl4	26	39.41	1	3	14	28	373	40.9377	9.39307	42.87	1.88	1	1	796.249	39.41	14	27
P07323	Gamma-enolase OS=Rattus norvegicus GN=Eno2 PE=1 SV=2 - [ENOG_RAT]	Eno2	-6	23.04	1	6	7	10	434	47.1109	5.16064	197.416	17.05	6	8	118.22	10.14	2	2
B0BND0	Ectonucleotide pyrophosphatase/phosphodiesterase family member 6 OS=Rattus norvegicus GN=Enpp6 PE=1 SV=1 - [ENPP6_RAT]	Enpp6	6	9.32	2	3	3	6	440	50.6685	6.94678					102	9.32	3	6
D4A9L5	Band 4.1-like protein 1 OS=Rattus norvegicus GN=Epb41l1 PE=1 SV=2 - [D4A9L5_RAT]	Epb41l1	4	7.05	6	4	4	4	879	98.1521	5.74463					251.39	7.05	4	4
A0A0G2K1Q9	Erythrocyte protein band 4.1-like 3, isoform CRA_e OS=Rattus norvegicus GN=Epb41l3 PE=1 SV=1 - [A0A0G2K1Q9_RAT]	Epb41l3	0	9.1	10	6	6	6	923	102.629	5.19873	70.18	5.42	3	3	86.3767	3.68	3	3
A0A0G2JZI2	Protein Eprs OS=Rattus norvegicus GN=Eprs PE=1 SV=1 - [A0A0G2JZI2_RAT]	Eprs	7	6.42	3	9	9	9	1512	169.753	7.44482	59.11	0.99	1	1	192.06	5.42	8	8
B2RYQ5	Enhancer of rudimentary homolog OS=Rattus norvegicus GN=Erh PE=1 SV=1 - [B2RYQ5_RAT]	Erh	6	38.46	2	4	4	10	104	12.251	5.92236	31.6528	20.19	2	2	289.875	38.46	4	8
B5DEH2	Erlin-2 OS=Rattus norvegicus GN=Erlin2 PE=1 SV=1 - [ERLN2_RAT]	Erlin2	-1	3.54	2	1	1	1	339	37.6864	5.74463	21.14	3.54	1	1
D3ZJ32	Protein Esyt2 OS=Rattus norvegicus GN=Esyt2 PE=1 SV=3 - [D3ZJ32_RAT]	Esyt2	1	1.42	1	1	1	1	845	93.8922	8.23584					25.28	1.42	1	1
P13803	Electron transfer flavoprotein subunit alpha, mitochondrial OS=Rattus norvegicus GN=Etfa PE=1 SV=4 - [ETFA_RAT]	Etfa	-2	13.81	1	3	3	4	333	34.9295	8.38232	54.9533	13.81	3	3	64.72	5.11	1	1
Q68FU3	Electron transfer flavoprotein subunit beta OS=Rattus norvegicus GN=Etfb PE=2 SV=3 - [ETFB_RAT]	Etfb	-1	12.16	1	2	2	3	255	27.6701	7.75244	74.8	12.16	2	2	28.54	3.92	1	1
Q4KM41	Ewing sarcoma breakpoint region 1 OS=Rattus norvegicus GN=Ewsr1 PE=2 SV=1 - [Q4KM41_RAT]	Ewsr1	1	4.42	4	1	1	1	317	33.054	9.90576					40.19	4.42	1	1
M0R649	Exocyst complex component 4 OS=Rattus norvegicus GN=Exoc4 PE=1 SV=2 - [M0R649_RAT]	Exoc4	1	0.82	3	1	1	1	973	110.132	6.69775					20.62	0.82	1	1
D4A1X2	Protein Exosc10 OS=Rattus norvegicus GN=Exosc10 PE=1 SV=2 - [D4A1X2_RAT]	Exosc10	1	1.24	1	1	1	1	885	100.655	7.79639		0			42.7	1.24	1	1
Q5EB65	Exosc7 protein (Fragment) OS=Rattus norvegicus GN=Exosc7 PE=2 SV=1 - [Q5EB65_RAT]	Exosc7	2	14.4	2	2	2	2	257	28.0473	5.30029					63.23	14.4	2	2
D4AB03	Protein Fam120a OS=Rattus norvegicus GN=Fam120a PE=1 SV=2 - [D4AB03_RAT]	Fam120a	21	23.41	1	18	18	21	1115	122.064	8.83643					550.635	23.41	18	21
A0A0G2K8J8	Protein Fam120b OS=Rattus norvegicus GN=Fam120b PE=1 SV=1 - [A0A0G2K8J8_RAT]	Fam120b	2	3.32	2	2	2	2	754	85.3154	6.59521					59.89	3.32	2	2
D3ZTZ0	Protein Fam184b OS=Rattus norvegicus GN=Fam184b PE=4 SV=2 - [D3ZTZ0_RAT]	Fam184b	1	0.88	1	1	1	3	793	90.494	6.18896	35.55	0.88	1	1	45.0717	0.88	1	2
B0BN65	Family with sequence similarity 49, member A OS=Rattus norvegicus GN=Fam49a PE=1 SV=1 - [B0BN65_RAT]	Fam49a	1	5.57	1	1	1	1	323	37.3047	6.01123					36.11	5.57	1	1
Q5FWT1	Protein FAM98A OS=Rattus norvegicus GN=Fam98a PE=2 SV=1 - [FA98A_RAT]	Fam98a	2	5.63	1	2	2	2	515	55.0362	8.90967					80.23	5.63	2	2
F1LYQ8	FERM, RhoGEF and pleckstrin domain-containing protein 1 OS=Rattus norvegicus GN=Farp1 PE=1 SV=2 - [FARP1_RAT]	Farp1	2	2	1	2	2	2	1049	118.768	7.95752					69.37	2	2	2
P12785	Fatty acid synthase OS=Rattus norvegicus GN=Fasn PE=1 SV=3 - [FAS_RAT]	Fasn	0	3.15	1	7	7	10	2505	272.478	6.39209	80.5002	2.04	5	5	149.09	2.28	5	5
P62864	40S ribosomal protein S30 OS=Rattus norvegicus GN=Fau PE=1 SV=1 - [RS30_RAT]	Fau	3	18.64	2	2	2	3	59	6.64382	12.147					76.9	18.64	2	3
P22509	rRNA 2'-O-methyltransferase fibrillarin OS=Rattus norvegicus GN=Fbl PE=1 SV=2 - [FBRL_RAT]	Fbl	20	33.94	1	9	13	22	327	34.2006	10.2427	31.22	5.81	1	1	638.854	33.94	13	21
D3ZVA5	Protein Fbll1 OS=Rattus norvegicus GN=Fbll1 PE=3 SV=2 - [D3ZVA5_RAT]	Fbll1	9	20.06	1	2	6	9	324	33.8326	10.1548					287.32	20.06	6	9
D3ZXC6	F-box and WD-40 domain protein 11 (Predicted) OS=Rattus norvegicus GN=Fbxw11 PE=1 SV=1 - [D3ZXC6_RAT]	Fbxw11	1	3.11	2	1	1	1	386	43.2293	8.45557					29.58	3.11	1	1
Q1RP75	Protein Fcf1 OS=Rattus norvegicus GN=Fcf1 PE=2 SV=1 - [Q1RP75_RAT]	Fcf1	1	5.56	1	1	1	1	198	23.3412	9.64209					49.89	5.56	1	1
D3ZJF8	Protein Fcgbp OS=Rattus norvegicus GN=Fcgbp PE=1 SV=3 - [D3ZJF8_RAT]	Fcgbp	0	0.35	1	1	1	4	2584	274.98	5.08447	52.08	0.35	1	2	52.48	0.35	1	2
Q5U317	Pre-mRNA 3'-end-processing factor FIP1 OS=Rattus norvegicus GN=Fip1l1 PE=1 SV=1 - [FIP1_RAT]	Fip1l1	2	6.72	2	2	2	2	536	60.1516	5.56689					96.97	6.72	2	2
C0JPT7	Filamin alpha OS=Rattus norvegicus GN=Flna PE=1 SV=1 - [C0JPT7_RAT]	Flna	17	10.53	3	17	19	23	2639	280.32	6.03662	44.27	2.01	3	3	401.202	9.89	18	20
D4A8D5	Filamin, beta (Predicted) OS=Rattus norvegicus GN=Flnb PE=1 SV=1 - [D4A8D5_RAT]	Flnb	3	1.12	2	1	3	3	2578	275.144	5.73193					38.63	1.12	3	3
Q80WE1	Fragile X mental retardation protein 1 homolog OS=Rattus norvegicus GN=Fmr1 PE=1 SV=2 - [FMR1_RAT]	Fmr1	15	22.26	8	8	10	15	593	66.7396	7.2251					527.904	22.26	10	15
Q5RJT2	pre-rRNA processing protein FTSJ3 OS=Rattus norvegicus GN=Ftsj3 PE=1 SV=1 - [SPB1_RAT]	Ftsj3	4	3.14	1	3	3	4	829	94.7092	8.23584					137.27	3.14	3	4
Q5PQK2	Fusion, derived from t(1216) malignant liposarcoma (Human) OS=Rattus norvegicus GN=Fus PE=1 SV=1 - [Q5PQK2_RAT]	Fus	1	7.92	1	2	2	3	518	52.6415	9.36377	27.04	3.28	1	1	65.95	7.92	2	2
A0A0G2JWD2	Fragile X mental retardation syndrome-related protein 1 OS=Rattus norvegicus GN=Fxr1 PE=1 SV=1 - [A0A0G2JWD2_RAT]	Fxr1	30	41.03	5	17	20	30	563	63.3506	6.39209					789.493	41.03	20	30
B1H2A6	Fxr2 protein OS=Rattus norvegicus GN=Fxr2 PE=1 SV=1 - [B1H2A6_RAT]	Fxr2	17	26.81	4	10	14	17	675	74.3292	6.1001					574.858	26.81	14	17
D3ZYS7	Protein G3bp1 OS=Rattus norvegicus GN=G3bp1 PE=1 SV=1 - [D3ZYS7_RAT]	G3bp1	8	13.55	2	4	5	8	465	51.7548	5.59229					204.702	13.55	5	8
Q6AY21	GTPase activating protein (SH3 domain) binding protein 2 OS=Rattus norvegicus GN=G3bp2 PE=1 SV=1 - [Q6AY21_RAT]	G3bp2	45	37.86	1	16	17	45	449	50.7391	5.42725					1348.7	37.86	17	45
Q5RKH2	Galactokinase 1 OS=Rattus norvegicus GN=Galk1 PE=1 SV=1 - [Q5RKH2_RAT]	Galk1	-1	2.55	1	1	1	1	392	42.3495	5.35107	31.09	2.55	1	1
P07936	Neuromodulin OS=Rattus norvegicus GN=Gap43 PE=1 SV=1 - [NEUM_RAT]	Gap43	-3	29.65	1	4	4	5	226	23.5893	4.70361	70.83	29.65	4	4	29.38	11.95	1	1
P04797	Glyceraldehyde-3-phosphate dehydrogenase OS=Rattus norvegicus GN=Gapdh PE=1 SV=3 - [G3P_RAT]	Gapdh	16	67.57	24	5	27	172	333	35.8052	8.03076	2689.46	65.17	21	78	3472.5	65.17	26	94
Q6AYA1	H/ACA ribonucleoprotein complex subunit 1 OS=Rattus norvegicus GN=Gar1 PE=2 SV=1 - [GAR1_RAT]	Gar1	1	5.75	1	1	1	1	226	22.9964	10.9165					33.5	5.75	1	1
Q5I0G4	Glycine--tRNA ligase (Fragment) OS=Rattus norvegicus GN=Gars PE=1 SV=1 - [SYG_RAT]	Gars	1	2.04	2	1	1	1	637	71.9843	6.07471					53.63	2.04	1	1
D3ZZL9	GRIP and coiled-coil domain-containing protein 2 OS=Rattus norvegicus GN=Gcc2 PE=1 SV=1 - [GCC2_RAT]	Gcc2	1	0.83	2	1	1	1	1679	194.963	5.09717					22.09	0.83	1	1
Q9JKB7	Guanine deaminase OS=Rattus norvegicus GN=Gda PE=1 SV=1 - [Q9JKB7_RAT]	Gda	-1	2.64	2	1	1	1	454	50.8687	5.71924	55.19	2.64	1	1
P50398	Rab GDP dissociation inhibitor alpha OS=Rattus norvegicus GN=Gdi1 PE=1 SV=1 - [GDIA_RAT]	Gdi1	0	12.3	3	4	4	6	447	50.5042	5.13525	42.2133	8.05	3	3	92.2167	6.49	2	3
P47819	Glial fibrillary acidic protein OS=Rattus norvegicus GN=Gfap PE=1 SV=2 - [GFAP_RAT]	Gfap	-13	50	6	18	21	31	430	49.9266	5.43994	618.037	46.74	19	22	279.473	24.65	9	9
P82808	Glutamine--fructose-6-phosphate aminotransferase [isomerizing] 1 OS=Rattus norvegicus GN=Gfpt1 PE=1 SV=3 - [GFPT1_RAT]	Gfpt1	1	1.17	2	1	1	1	681	76.7783	6.84424		0			0	1.17	1	1
A0A096MKC0	Protein Gigyf2 (Fragment) OS=Rattus norvegicus GN=Gigyf2 PE=1 SV=1 - [A0A096MKC0_RAT]	Gigyf2	1	2.97	1	1	1	1	740	83.3818	5.04639					38.52	2.97	1	1
P08050	Gap junction alpha-1 protein OS=Rattus norvegicus GN=Gja1 PE=1 SV=2 - [CXA1_RAT]	Gja1	1	4.19	1	1	1	1	382	43.0039	8.76318					118.28	4.19	1	1
Q6P7Q4	Lactoylglutathione lyase OS=Rattus norvegicus GN=Glo1 PE=1 SV=3 - [LGUL_RAT]	Glo1	-1	4.89	1	1	1	1	184	20.8063	5.31299	21.36	4.89	1	1
A0A0G2K1T0	Glutaminase kidney isoform, mitochondrial OS=Rattus norvegicus GN=Gls PE=1 SV=1 - [A0A0G2K1T0_RAT]	Gls	-1	2.38	2	1	1	1	673	73.8181	7.86963	34.3	2.38	1	1
P10860	Glutamate dehydrogenase 1, mitochondrial OS=Rattus norvegicus GN=Glud1 PE=1 SV=2 - [DHE3_RAT]	Glud1	-3	20.79	2	10	10	17	558	61.3773	8.00146	269.807	17.92	9	10	176.32	9.5	5	7
P09606	Glutamine synthetase OS=Rattus norvegicus GN=Glul PE=1 SV=3 - [GLNA_RAT]	Glul	-7	26.81	1	8	8	11	373	42.2403	7.07861	266.015	26.81	8	9	97.59	7.51	2	2
Q5RKH0	Putative oxidoreductase GLYR1 OS=Rattus norvegicus GN=Glyr1 PE=1 SV=1 - [GLYR1_RAT]	Glyr1	7	17.21	1	6	6	7	552	60.3829	9.12939					309.177	17.21	6	7
P10824	Guanine nucleotide-binding protein G(i) subunit alpha-1 OS=Rattus norvegicus GN=Gnai1 PE=1 SV=3 - [GNAI1_RAT]	Gnai1	1	13.56	15	2	4	5	354	40.3192	5.97314	64.77	7.34	2	2	65.8307	9.32	3	3
Q5EEY4	GTP-binding protein G-alpha-i2 splice variant a (Fragment) OS=Rattus norvegicus GN=Gnai2 PE=2 SV=1 - [Q5EEY4_RAT]	Gnai2	3	17.36	17	2	4	5	311	35.4755	5.31299	63.84	3.54	1	1	97.73	17.36	4	4
P59215	Guanine nucleotide-binding protein G(o) subunit alpha OS=Rattus norvegicus GN=Gnao1 PE=1 SV=2 - [GNAO_RAT]	Gnao1	-1	32.77	15	8	10	25	354	40.0429	5.52881	293.473	26.27	8	13	248.67	32.77	10	12
Q45QM4	Guanine nucleotide binding protein alpha q subunit (Fragment) OS=Rattus norvegicus GN=Gnaq PE=2 SV=1 - [Q45QM4_RAT]	Gnaq	-1	4.31	3	1	1	1	325	38.2593	5.66846	20.76	4.31	1	1
P19627	Guanine nucleotide-binding protein G(z) subunit alpha OS=Rattus norvegicus GN=Gnaz PE=2 SV=3 - [GNAZ_RAT]	Gnaz	1	4.23	1	1	1	1	355	40.8538	7.60596					37.46	4.23	1	1
P54311	Guanine nucleotide-binding protein G(I)/G(S)/G(T) subunit beta-1 OS=Rattus norvegicus GN=Gnb1 PE=1 SV=4 - [GBB1_RAT]	Gnb1	0	16.47	4	4	4	6	340	37.353	5.99854	145.28	12.65	3	3	121.44	13.24	3	3
Q4KLJ3	Guanine nucleotide binding protein-like 2 (Nucleolar) OS=Rattus norvegicus GN=Gnl2 PE=1 SV=1 - [Q4KLJ3_RAT]	Gnl2	1	1.09	1	1	1	1	734	83.8173	9.08545					35.97	1.09	1	1
Q811S9	Guanine nucleotide-binding protein-like 3 OS=Rattus norvegicus GN=Gnl3 PE=1 SV=1 - [GNL3_RAT]	Gnl3	2	3.16	1	2	2	2	538	60.6227	9.14404					50.23	3.16	2	2
D3ZMZ9	Protein Gnl3l OS=Rattus norvegicus GN=Gnl3l PE=1 SV=3 - [D3ZMZ9_RAT]	Gnl3l	1	1.73	1	1	1	1	577	65.2375	8.52881					45.81	1.73	1	1
P13221	Aspartate aminotransferase, cytoplasmic OS=Rattus norvegicus GN=Got1 PE=1 SV=3 - [AATC_RAT]	Got1	-5	16.46	1	5	5	5	413	46.3995	7.21045	163.795	16.46	5	5
P00507	Aspartate aminotransferase, mitochondrial OS=Rattus norvegicus GN=Got2 PE=1 SV=2 - [AATM_RAT]	Got2	-1	19.53	1	7	7	13	430	47.2841	8.99756	216.061	14.19	6	7	192.05	17.44	6	6
Q566R3	G patch domain-containing protein 4 OS=Rattus norvegicus GN=Gpatch4 PE=2 SV=1 - [GPTC4_RAT]	Gpatch4	1	1.97	1	1	1	1	407	46.0446	9.1001					29.94	1.97	1	1
O35077	Glycerol-3-phosphate dehydrogenase [NAD(+)], cytoplasmic OS=Rattus norvegicus GN=Gpd1 PE=1 SV=4 - [GPDA_RAT]	Gpd1	-2	7.16	1	2	3	4	349	37.4282	6.59521	39.69	7.16	3	3	45.11	2.01	1	1
D3ZAP9	Glycerol-3-phosphate dehydrogenase [NAD(+)] OS=Rattus norvegicus GN=Gpd1l PE=1 SV=1 - [D3ZAP9_RAT]	Gpd1l	1	6.84	1	1	2	3	351	38.0419	7.00537	34.51	1.99	1	1	42.81	6.84	2	2
A0A0G2K0Z7	Glycerol-3-phosphate dehydrogenase, mitochondrial OS=Rattus norvegicus GN=Gpd2 PE=1 SV=1 - [A0A0G2K0Z7_RAT]	Gpd2	0	3.26	4	2	2	2	614	69.0182	6.32861	22.62	1.79	1	1	29.99	1.47	1	1
F1MA86	Gephyrin OS=Rattus norvegicus GN=Gphn PE=1 SV=3 - [F1MA86_RAT]	Gphn	-1	1.29	4	1	1	1	620	67.2719	6.11279	29.2	1.29	1	1
Q6P6V0	Glucose-6-phosphate isomerase OS=Rattus norvegicus GN=Gpi PE=1 SV=1 - [G6PI_RAT]	Gpi	-3	7.89	1	3	3	3	558	62.7871	7.76709	84.17	7.89	3	3
Q812E9	Neuronal membrane glycoprotein M6-a OS=Rattus norvegicus GN=Gpm6a PE=1 SV=1 - [GPM6A_RAT]	Gpm6a	-3	8.99	1	3	3	3	278	31.1744	5.2749	59.3767	8.99	3	3
E9PSV8	Neuronal membrane glycoprotein M6-b OS=Rattus norvegicus GN=Gpm6b PE=4 SV=2 - [E9PSV8_RAT]	Gpm6b	-2	4.91	3	1	1	2	265	28.9571	5.75732	32.15	4.91	1	2
A0A0G2K398	Glutathione peroxidase OS=Rattus norvegicus GN=Gpx4 PE=1 SV=1 - [A0A0G2K398_RAT]	Gpx4	-1	5.61	5	1	1	1	196	22.0599	8.39697	32.97	5.61	1	1		0
P62994	Growth factor receptor-bound protein 2 OS=Rattus norvegicus GN=Grb2 PE=1 SV=1 - [GRB2_RAT]	Grb2	1	5.53	1	1	1	1	217	25.1904	6.31592					37.23	5.53	1	1
A0A0G2JTY6	Protein Grsf1 OS=Rattus norvegicus GN=Grsf1 PE=1 SV=1 - [A0A0G2JTY6_RAT]	Grsf1	3	10.24	3	3	3	3	381	43.5216	5.2749					116.08	10.24	3	3
Q5XI13	Glutamate-rich WD repeat-containing protein 1 OS=Rattus norvegicus GN=Grwd1 PE=2 SV=1 - [GRWD1_RAT]	Grwd1	1	2.25	1	1	1	1	445	49.138	4.88135					24.55	2.25	1	1
D3ZA32	Protein Gsdma OS=Rattus norvegicus GN=Gsdma PE=4 SV=1 - [D3ZA32_RAT]	Gsdma	0	4.93	1	2	2	2	446	49.7829	5.41455	57.52	2.02	1	1	29.77	2.91	1	1
A0A0G2JSH4	Glycogen synthase kinase 3 beta, isoform CRA_b OS=Rattus norvegicus GN=Gsk3b PE=1 SV=1 - [A0A0G2JSH4_RAT]	Gsk3b	-2	2.14	3	1	1	2	420	46.6809	8.77783	38.5182	2.14	1	2
Q68FP1	Gelsolin OS=Rattus norvegicus GN=Gsn PE=1 SV=1 - [GELS_RAT]	Gsn	1	1.67	1	1	1	1	780	86.0141	6.0874					26.34	1.67	1	1
G3V983	Glutathione S-transferase Mu 1 OS=Rattus norvegicus GN=Gstm1 PE=1 SV=2 - [G3V983_RAT]	Gstm1	-1	17.13	14	1	3	3	216	25.65	7.85498	73.15	9.72	2	2	34.44	7.41	1	1
P08009	Glutathione S-transferase Yb-3 OS=Rattus norvegicus GN=Gstm3 PE=1 SV=2 - [GSTM4_RAT]	Gstm3	-3	16.06	12	1	3	3	218	25.664	7.32764	86.56	16.06	3	3
Q9Z1B2	Glutathione S-transferase Mu 5 OS=Rattus norvegicus GN=Gstm5 PE=1 SV=3 - [GSTM5_RAT]	Gstm5	-2	7.11	1	2	2	2	225	26.6111	6.75635	38.91	7.11	2	2
P04906	Glutathione S-transferase P OS=Rattus norvegicus GN=Gstp1 PE=1 SV=2 - [GSTP1_RAT]	Gstp1	-2	12.86	2	2	2	2	210	23.4241	7.35693	98.34	12.86	2	2
Q5U2Y1	General transcription factor II-I OS=Rattus norvegicus GN=Gtf2i PE=1 SV=2 - [GTF2I_RAT]	Gtf2i	5	3.58	2	4	4	5	979	110.146	6.7417		0			74.2769	3.58	4	5
D2XV59	GTP-binding protein 1 OS=Rattus norvegicus GN=Gtpbp1 PE=1 SV=1 - [GTPB1_RAT]	Gtpbp1	1	2.39	1	1	1	1	669	72.4431	8.33838					57.74	2.39	1	1
Q99P77	Nucleolar GTP-binding protein 1 OS=Rattus norvegicus GN=Gtpbp4 PE=2 SV=3 - [NOG1_RAT]	Gtpbp4	10	15.86	2	8	8	10	637	74.2406	9.87646					265.646	15.86	8	10
A2RRU1	Glycogen [starch] synthase, muscle OS=Rattus norvegicus GN=Gys1 PE=1 SV=1 - [GYS1_RAT]	Gys1	2	4.34	1	2	2	2	738	84.0186	6.17627					57.63	4.34	2	2
P43278	Histone H1.0 OS=Rattus norvegicus GN=H1f0 PE=2 SV=2 - [H10_RAT]	H1f0	11	29.38	1	8	8	11	194	20.8722	10.9019					325.806	29.38	8	11
D3ZIX4	Protein H1fx OS=Rattus norvegicus GN=H1fx PE=1 SV=1 - [D3ZIX4_RAT]	H1fx	2	11.98	1	2	2	2	192	20.4763	11.1362					99.61	11.98	2	2
Q02874	Core histone macro-H2A.1 OS=Rattus norvegicus GN=H2afy PE=1 SV=4 - [H2AY_RAT]	H2afy	18	42.32	1	8	10	18	371	39.4794	9.78857					744.308	42.32	10	18
B1WC28	Core histone macro-H2A OS=Rattus norvegicus GN=H2afy2 PE=1 SV=1 - [B1WC28_RAT]	H2afy2	11	25	1	5	7	11	372	40.0674	9.68604					392.424	25	7	11
A0A0A0MXW3	Histone H2A OS=Rattus norvegicus GN=H2afz PE=3 SV=1 - [A0A0A0MXW3_RAT]	H2afz	13	31.5	4	3	5	21	127	13.4135	10.5796	121.923	12.6	2	4	411.26	31.5	5	17
Q00715	Histone H2B type 1 OS=Rattus norvegicus PE=1 SV=2 - [H2B1_RAT]	H2B1	61	55.2	10	0	10	93	125	13.9816	10.3599	582.386	33.6	4	16	2746.03	55.2	10	77
A1L1K8	Hyaluronan binding protein 4 OS=Rattus norvegicus GN=Habp4 PE=1 SV=1 - [A1L1K8_RAT]	Habp4	3	9.49	1	3	3	3	411	45.7984	6.84424					90.3333	9.49	3	3
Q64428	Trifunctional enzyme subunit alpha, mitochondrial OS=Rattus norvegicus GN=Hadha PE=1 SV=2 - [ECHA_RAT]	Hadha	20	22.94	2	16	16	20	763	82.6125	9.05615					375.012	22.94	16	20
Q60587	Trifunctional enzyme subunit beta, mitochondrial OS=Rattus norvegicus GN=Hadhb PE=1 SV=1 - [ECHB_RAT]	Hadhb	3	25.47	2	9	9	15	475	51.3815	9.46631	122.96	13.89	5	6	205.164	20.21	7	9
F1LQI1	Hydroxyacyl glutathione hydrolase OS=Rattus norvegicus GN=Hagh PE=1 SV=2 - [F1LQI1_RAT]	Hagh	-1	3.88	2	1	1	1	309	34.1365	7.94287	47.27	3.88	1	1
P21213	Histidine ammonia-lyase OS=Rattus norvegicus GN=Hal PE=1 SV=1 - [HUTH_RAT]	Hal	1	3.35	1	1	1	1	657	72.2385	6.50732					34.61	3.35	1	1
P03994	Hyaluronan and proteoglycan link protein 1 OS=Rattus norvegicus GN=Hapln1 PE=1 SV=2 - [HPLN1_RAT]	Hapln1	61	73.73	2	28	29	63	354	40.2361	7.95752	25.4	3.67	1	1	1908.84	73.73	29	62
G3V8G6	Hyaluronan and proteoglycan link protein 2 OS=Rattus norvegicus GN=Hapln2 PE=4 SV=1 - [G3V8G6_RAT]	Hapln2	13	33.14	2	11	11	13	341	37.9943	9.08545					267.563	33.14	11	13
D3Z9H2	Hyaluronan and proteoglycan link protein 4 (Predicted) OS=Rattus norvegicus GN=Hapln4 PE=4 SV=1 - [D3Z9H2_RAT]	Hapln4	17	29	1	9	10	17	400	42.7025	8.85107					447.014	29	10	17
P01946	Hemoglobin subunit alpha-1/2 OS=Rattus norvegicus GN=Hba1 PE=1 SV=3 - [HBA_RAT]	Hba1	-9	71.83	2	1	9	35	142	15.3188	7.97217	784.678	71.83	9	22	438.453	57.75	6	13
A0A0G2JSV6	RCG34342, isoform CRA_a OS=Rattus norvegicus GN=Hba-a2 PE=1 SV=1 - [A0A0G2JSV6_RAT]	Hba-a2	-10	71.83	2	1	9	36	142	15.2748	8.30908	823.888	71.83	9	23	464.32	57.75	6	13
P02091	Hemoglobin subunit beta-1 OS=Rattus norvegicus GN=Hbb PE=1 SV=3 - [HBB1_RAT]	Hbb	-11	60.54	4	2	10	19	147	15.9692	8.07471	436.187	60.54	10	15	88.0153	25.17	4	4
Q4QQW4	Histone deacetylase 1 OS=Rattus norvegicus GN=Hdac1 PE=1 SV=1 - [HDAC1_RAT]	Hdac1	2	5.19	4	2	2	2	482	55.0577	5.47803					58.51	5.19	2	2
A0A0G2QC41	Protein Hdac6 OS=Rattus norvegicus GN=Hdac6 PE=1 SV=1 - [A0A0G2QC41_RAT]	Hdac6	1	1.22	2	1	1	1	1152	125.415	5.8335					57.42	1.22	1	1
Q923W4	Hepatoma-derived growth factor-related protein 3 OS=Rattus norvegicus GN=Hdgfrp3 PE=1 SV=1 - [HDGR3_RAT]	Hdgfrp3	3	12.87	1	3	3	3	202	22.4329	8.39697					60.14	12.87	3	3
Q3KRF2	High density lipoprotein binding protein (Vigilin) OS=Rattus norvegicus GN=Hdlbp PE=1 SV=1 - [Q3KRF2_RAT]	Hdlbp	4	4.65	3	4	4	4	1268	141.608	6.94678					170.25	4.65	4	4
D3ZL86	Protein NEWGENE_1564769 OS=Rattus norvegicus GN=Heatr1 PE=1 SV=2 - [D3ZL86_RAT]	Heatr1	3	1.54	2	3	3	3	2143	241.068	7.09326					89.05	1.54	3	3
A0A0G2K7M6	Protein Hells OS=Rattus norvegicus GN=Hells PE=1 SV=1 - [A0A0G2K7M6_RAT]	Hells	1	0.73	3	1	1	1	821	95.4403	7.73779					0	0.73	1	1
D3ZZW6	Spermatid-specific linker histone H1-like protein OS=Rattus norvegicus GN=Hils1 PE=1 SV=1 - [HILS1_RAT]	Hils1	1	4.73	2	1	1	1	169	18.6053	12.147					37.27	4.73	1	1
D4A3K5	Histone H1.1 OS=Rattus norvegicus GN=Hist1h1a PE=1 SV=1 - [H11_RAT]	Hist1h1a	7	14.95	1	1	5	11	214	21.991	10.9897	54.47	4.67	2	2	241.627	14.95	5	9
D3ZBN0	Histone H1.5 OS=Rattus norvegicus GN=Hist1h1b PE=1 SV=1 - [H15_RAT]	Hist1h1b	18	27.93	1	6	10	18	222	22.6355	10.9604		0			452.031	27.93	10	18
D3ZLY9	Histone H2B OS=Rattus norvegicus GN=Hist1h2bh PE=3 SV=2 - [D3ZLY9_RAT]	Hist1h2bh	61	54.76	2	1	9	91	126	13.9116	10.3159	569.969	27.78	3	15	2742.63	54.76	9	76
P62804	Histone H4 OS=Rattus norvegicus GN=Hist1h4b PE=1 SV=2 - [H4_RAT]	Hist1h4b	45	62.14	1	15	15	81	103	11.3604	11.356	466.439	56.31	10	18	1995.52	62.14	15	63
D3ZWE0	Histone H2A OS=Rattus norvegicus GN=Hist2h2ab PE=3 SV=1 - [D3ZWE0_RAT]	Hist2h2ab	5	30	1	2	3	11	130	13.9908	10.8872	119.389	6.92	1	3	169.383	30	3	8
D4ACV3	Histone H2A OS=Rattus norvegicus GN=Hist2h2ac PE=3 SV=2 - [D4ACV3_RAT]	Hist2h2ac	32	37.3	4	2	7	54	126	13.6366	10.8579	426.191	36.51	4	11	1531.3	37.3	7	43
D4A817	Histone H2B OS=Rattus norvegicus GN=Hist2h2be PE=3 SV=3 - [D4A817_RAT]	Hist2h2be	62	54.76	2	3	10	98	126	13.9546	10.3159	600.527	41.27	6	18	2845.9	54.76	10	80
D3ZJ08	Histone H3 OS=Rattus norvegicus GN=Hist2h3c2 PE=1 SV=1 - [D3ZJ08_RAT]	Hist2h3c2	15	24.26	8	6	6	27	136	15.3785	11.2681	154.412	19.85	3	6	376.773	24.26	6	21
P05708	Hexokinase-1 OS=Rattus norvegicus GN=Hk1 PE=1 SV=4 - [HXK1_RAT]	Hk1	1	16.78	4	3	15	19	918	102.342	6.7124	179.614	9.26	9	9	126.341	11.76	9	10
M0RAQ6	Hexokinase OS=Rattus norvegicus GN=Hk1 PE=1 SV=2 - [M0RAQ6_RAT]	Hk1	-2	14.89	4	1	13	16	893	99.4931	7.13721	172.254	9.74	9	9	110.9	9.74	7	7
D4AA38	Protein Hlcs OS=Rattus norvegicus GN=Hlcs PE=1 SV=2 - [D4AA38_RAT]	Hlcs	-13	19.94	1	12	12	19	672	73.3063	5.51611	421.321	17.26	11	16	104.927	6.85	3	3
D3Z937	High mobility group 20A (Predicted) OS=Rattus norvegicus GN=Hmg20a PE=1 SV=1 - [D3Z937_RAT]	Hmg20a	1	4.03	1	1	1	1	347	39.878	6.58057					33.48	4.03	1	1
F1M3H8	Protein Hnrnpa0 OS=Rattus norvegicus GN=Hnrnpa0 PE=1 SV=3 - [F1M3H8_RAT]	Hnrnpa0	11	41.86	1	7	8	13	301	30.0575	9.31982	27.37	6.64	1	1	402.969	41.86	8	12
Q6P6G9	Heterogeneous nuclear ribonucleoprotein A1 OS=Rattus norvegicus GN=Hnrnpa1 PE=1 SV=1 - [Q6P6G9_RAT]	Hnrnpa1	31	57.19	7	15	18	39	313	33.599	9.23193	157.66	12.46	3	4	1245.16	57.19	18	35
F1LNF1	Heterogeneous nuclear ribonucleoproteins A2/B1 OS=Rattus norvegicus GN=Hnrnpa2b1 PE=1 SV=1 - [F1LNF1_RAT]	Hnrnpa2b1	54	63.64	4	23	26	74	352	37.2747	9.0708	201.702	23.01	7	10	2650.06	63.64	26	64
Q6URK4	Heterogeneous nuclear ribonucleoprotein A3 OS=Rattus norvegicus GN=Hnrnpa3 PE=1 SV=1 - [ROA3_RAT]	Hnrnpa3	47	45.12	4	22	23	61	379	39.6276	9.01221	172.127	11.35	6	7	1703.96	45.12	23	54
Q9QX80	CArG-binding factor A OS=Rattus norvegicus GN=Hnrnpab PE=1 SV=1 - [Q9QX80_RAT]	Hnrnpab	8	30.88	5	7	8	10	285	30.8343	7.91357	49.82	4.56	1	1	205.931	30.88	8	9
Q9JJ54	Heterogeneous nuclear ribonucleoprotein D0 OS=Rattus norvegicus GN=Hnrnpd PE=1 SV=2 - [HNRPD_RAT]	Hnrnpd	21	43.63	2	16	17	31	353	38.1942	7.81104	82.72	16.43	5	5	626.625	43.63	17	26
A0A0G2KAZ7	Heterogeneous nuclear ribonucleoprotein D-like OS=Rattus norvegicus GN=Hnrnpdl PE=1 SV=1 - [A0A0G2KAZ7_RAT]	Hnrnpdl	13	24.11	3	10	12	17	419	46.279	9.5249	28.66	5.49	2	2	317.613	24.11	12	15
Q794E4	Heterogeneous nuclear ribonucleoprotein F OS=Rattus norvegicus GN=Hnrnpf PE=1 SV=3 - [HNRPF_RAT]	Hnrnpf	4	25.78	1	5	7	14	415	45.7009	5.49072	101.966	9.88	3	5	372.616	25.78	7	9
A0A0G2JTG7	Heterogeneous nuclear ribonucleoprotein H OS=Rattus norvegicus GN=Hnrnph1 PE=1 SV=1 - [A0A0G2JTG7_RAT]	Hnrnph1	23	45.21	4	5	16	47	449	49.1684	6.30322	320.701	31.4	10	12	1448.01	45.21	16	35
Q6AY09	Heterogeneous nuclear ribonucleoprotein H2 OS=Rattus norvegicus GN=Hnrnph2 PE=1 SV=1 - [HNRH2_RAT]	Hnrnph2	30	40.76	1	5	15	50	449	49.2623	6.30322	281.001	28.95	9	10	1513.94	40.76	15	40
D4ABK7	Heterogeneous nuclear ribonucleoprotein H3 (2H9) (Predicted), isoform CRA_c OS=Rattus norvegicus GN=Hnrnph3 PE=1 SV=1 - [D4ABK7_RAT]	Hnrnph3	12	29.77	5	7	9	18	346	36.8461	6.87354	86.72	8.09	3	3	543.667	29.77	9	15
P61980	Heterogeneous nuclear ribonucleoprotein K OS=Rattus norvegicus GN=Hnrnpk PE=1 SV=1 - [HNRPK_RAT]	Hnrnpk	35	52.92	3	22	22	49	463	50.9444	5.5415	238.371	20.09	7	7	1249.67	52.92	22	42
F1LQ48	Protein Fblim1 OS=Rattus norvegicus GN=Hnrnpl PE=1 SV=2 - [F1LQ48_RAT]	Hnrnpl	39	45.43	6	20	20	43	623	67.8603	8.47021	41.93	7.06	2	2	1366.06	45.43	20	41
D4A3E1	Protein Hnrnpll OS=Rattus norvegicus GN=Hnrnpll PE=1 SV=1 - [D4A3E1_RAT]	Hnrnpll	2	4.06	1	2	2	2	591	64.3225	5.94775					69.44	4.06	2	2
F1LV13	Heterogeneous nuclear ribonucleoprotein M OS=Rattus norvegicus GN=Hnrnpm PE=1 SV=1 - [F1LV13_RAT]	Hnrnpm	88	61.45	4	41	41	102	690	73.6734	8.74854	192.751	14.78	7	7	2994.18	61.45	41	95
Q566E4	Heterogeneous nuclear ribonucleoprotein R OS=Rattus norvegicus GN=Hnrnpr PE=1 SV=1 - [Q566E4_RAT]	Hnrnpr	29	40.19	2	19	23	33	632	70.8302	8.1333	68.02	3.32	2	2	991.497	40.19	23	31
D4A962	Heterogeneous nuclear ribonucleoprotein U-like 1 (Predicted) OS=Rattus norvegicus GN=Hnrnpul1 PE=1 SV=1 - [D4A962_RAT]	Hnrnpul1	11	20.37	1	15	15	21	859	95.9426	6.63916	140.758	5.59	4	5	434.13	19.56	14	16
D4ABT8	Protein Hnrnpul2 OS=Rattus norvegicus GN=Hnrnpul2 PE=1 SV=1 - [D4ABT8_RAT]	Hnrnpul2	51	40.54	1	30	30	53	745	84.8069	4.90674	64.45	1.74	1	1	1575.32	40.54	30	52
Q6P747	Heterochromatin protein 1-binding protein 3 OS=Rattus norvegicus GN=Hp1bp3 PE=1 SV=1 - [HP1B3_RAT]	Hp1bp3	38	44.85	4	23	23	40	553	60.7692	9.67139	24.84	1.99	1	1	1229.91	44.85	23	39
P27605	Hypoxanthine-guanine phosphoribosyltransferase OS=Rattus norvegicus GN=Hprt1 PE=1 SV=1 - [HPRT_RAT]	Hprt1	-2	18.81	2	4	4	4	218	24.4615	6.53662	75.24	14.22	3	3	29.2	4.59	1	1
B0BMW2	3-hydroxyacyl-CoA dehydrogenase type-2 OS=Rattus norvegicus GN=Hsd17b10 PE=1 SV=1 - [B0BMW2_RAT]	Hsd17b10	4	40.61	2	7	7	10	261	27.2325	8.5874	51.7597	12.26	3	3	211.653	36.02	6	7
P82995	Heat shock protein HSP 90-alpha OS=Rattus norvegicus GN=Hsp90aa1 PE=1 SV=3 - [HS90A_RAT]	Hsp90aa1	-8	15.42	2	6	10	16	733	84.7618	5.0083	378.883	13.23	8	12	152.071	5.87	4	4
P34058	Heat shock protein HSP 90-beta OS=Rattus norvegicus GN=Hsp90ab1 PE=1 SV=4 - [HS90B_RAT]	Hsp90ab1	-2	22.79	5	10	14	24	724	83.2291	5.03369	427.503	15.88	10	13	368.1	17.13	10	11
D3ZC55	Heat shock 70kDa protein 12A (Predicted), isoform CRA_a OS=Rattus norvegicus GN=Hspa12a PE=1 SV=1 - [D3ZC55_RAT]	Hspa12a	4	19.41	2	13	13	20	675	74.7835	6.60986	197.886	11.7	7	8	217.909	17.63	11	12
P0DMW0	Heat shock 70 kDa protein 1A OS=Rattus norvegicus GN=Hspa1a PE=2 SV=1 - [HS71A_RAT]	Hspa1a	41	37.6	2	14	25	77	641	70.1421	5.8208	660.718	22.78	12	18	2123.07	37.6	25	59
P55063	Heat shock 70 kDa protein 1-like OS=Rattus norvegicus GN=Hspa1l PE=2 SV=2 - [HS71L_RAT]	Hspa1l	34	28.86	1	2	14	58	641	70.5052	6.23975	522.285	13.73	7	12	1558.07	28.86	14	46
F1LRV4	Heat shock 70 kDa protein 4 OS=Rattus norvegicus GN=Hspa4 PE=1 SV=1 - [F1LRV4_RAT]	Hspa4	3	10.95	2	5	7	7	840	93.9671	5.21143	30.64	2.5	2	2	204.65	8.45	5	5
B4F772	Heat shock 70 kDa protein 4L OS=Rattus norvegicus GN=Hspa4l PE=1 SV=1 - [B4F772_RAT]	Hspa4l	5	10.98	1	5	6	7	838	94.1614	5.69385	61.77	1.79	1	1	201.587	10.98	6	6
P06761	78 kDa glucose-regulated protein OS=Rattus norvegicus GN=Hspa5 PE=1 SV=1 - [GRP78_RAT]	Hspa5	16	39.91	1	21	23	52	654	72.3024	5.16064	555.307	25.08	14	18	1129.49	38.69	22	34
P63018	Heat shock cognate 71 kDa protein OS=Rattus norvegicus GN=Hspa8 PE=1 SV=1 - [HSP7C_RAT]	Hspa8	36	55.26	9	31	36	156	646	70.8272	5.51611	1973.22	52.79	29	60	3516.37	50.31	32	96
F1M953	Stress-70 protein, mitochondrial OS=Rattus norvegicus GN=Hspa9 PE=1 SV=1 - [F1M953_RAT]	Hspa9	-27	62.59	2	41	42	119	679	73.6988	6.16357	2225.68	54.64	37	73	1685.02	53.02	27	46
P63039	60 kDa heat shock protein, mitochondrial OS=Rattus norvegicus GN=Hspd1 PE=1 SV=1 - [CH60_RAT]	Hspd1	-8	53.4	1	29	29	82	573	60.9174	6.17627	1454.34	47.99	25	45	1401.87	49.04	23	37
P26772	10 kDa heat shock protein, mitochondrial OS=Rattus norvegicus GN=Hspe1 PE=1 SV=3 - [CH10_RAT]	Hspe1	-1	42.16	3	4	4	5	102	10.8949	8.92432	110.217	35.29	3	3	56.6	18.63	2	2
Q66HA8	Heat shock protein 105 kDa OS=Rattus norvegicus GN=Hsph1 PE=1 SV=1 - [HS105_RAT]	Hsph1	0	8.74	1	4	6	8	858	96.3574	5.5542	113.3	5.24	4	4	142.7	6.29	4	4
A0A0G2JVL8	Protein Iars OS=Rattus norvegicus GN=Iars PE=1 SV=1 - [A0A0G2JVL8_RAT]	Iars	3	2.63	3	4	4	5	1254	143.491	6.354	0	0.8	1	1	67.3	2.63	4	4
D4A435	Protein Icam5 OS=Rattus norvegicus GN=Icam5 PE=4 SV=1 - [D4A435_RAT]	Icam5	2	2.84	1	2	2	2	917	96.8437	6.20166					46.69	2.84	2	2
A0A0G2K7Q7	Insulin-degrading enzyme OS=Rattus norvegicus GN=Ide PE=1 SV=1 - [A0A0G2K7Q7_RAT]	Ide	3	2.66	2	3	3	3	978	113.09	6.34131					48.4733	2.66	3	3
Q99NA5	Isocitrate dehydrogenase [NAD] subunit alpha, mitochondrial OS=Rattus norvegicus GN=Idh3a PE=1 SV=1 - [IDH3A_RAT]	Idh3a	-3	8.2	2	3	3	3	366	39.588	6.91748	106.97	8.2	3	3
Q68FX0	Isocitrate dehydrogenase [NAD] subunit beta, mitochondrial OS=Rattus norvegicus GN=Idh3B PE=2 SV=1 - [IDH3B_RAT]	Idh3B	3	12.21	2	4	4	7	385	42.3268	8.74854	72.53	5.71	2	2	129.78	12.21	4	5
P41565	Isocitrate dehydrogenase [NAD] subunit gamma 1, mitochondrial OS=Rattus norvegicus GN=Idh3g PE=1 SV=2 - [IDHG1_RAT]	Idh3g	-3	11.2	2	3	3	3	393	42.8242	8.89502	132.99	11.2	3	3
Q8CGX0	Insulin-like growth factor 2 mRNA-binding protein 1 OS=Rattus norvegicus GN=Igf2bp1 PE=1 SV=1 - [IF2B1_RAT]	Igf2bp1	13	22.53	1	10	10	13	577	63.3972	9.20264					395.309	22.53	10	13
D3ZWZ6	Protein Igf2bp2 OS=Rattus norvegicus GN=Igf2bp2 PE=1 SV=3 - [D3ZWZ6_RAT]	Igf2bp2	5	11.82	2	3	5	5	592	65.3642	8.25049					275.523	11.82	5	5
A0A0G2K0Y2	Insulin-like growth factor 2, binding protein 3 OS=Rattus norvegicus GN=Igf2bp3 PE=1 SV=1 - [A0A0G2K0Y2_RAT]	Igf2bp3	7	17.27	2	5	7	7	579	63.5544	8.86572					354.009	17.27	7	7
A0A0G2JVP4	Protein Ighm OS=Rattus norvegicus GN=Ighm PE=1 SV=1 - [A0A0G2JVP4_RAT]	Ighm	-2	17.02	11	7	7	12	470	51.6758	6.52197	208.289	11.7	5	7	149.625	12.13	5	5
A0A0G2JVR3	DNA-binding protein SMUBP-2 OS=Rattus norvegicus GN=Ighmbp2 PE=1 SV=1 - [A0A0G2JVR3_RAT]	Ighmbp2	1	1.5	3	1	1	1	869	95.4307	7.98682					26.09	1.5	1	1
Q66HG8	Protein Red OS=Rattus norvegicus GN=Ik PE=1 SV=1 - [RED_RAT]	Ik	1	1.62	3	1	1	1	557	65.5478	6.63916					31.87	1.62	1	1
Q4KM46	Interleukin-34 OS=Rattus norvegicus GN=Il34 PE=2 SV=1 - [IL34_RAT]	Il34	6	17.09	1	4	4	6	234	26.7549	7.6792					164.351	17.09	4	6
B2RZC6	Ilf2 protein OS=Rattus norvegicus GN=Ilf2 PE=1 SV=1 - [B2RZC6_RAT]	Ilf2	30	49.23	3	15	15	32	390	43.0352	5.26221	34.03	3.08	1	1	1326.47	49.23	15	31
A0A0G2K2T6	Interleukin enhancer-binding factor 3 OS=Rattus norvegicus GN=Ilf3 PE=1 SV=1 - [A0A0G2K2T6_RAT]	Ilf3	43	37.35	4	19	24	43	897	95.7993	8.76318		0			1193.51	37.35	24	43
B2RZ12	IMP3, U3 small nucleolar ribonucleoprotein, homolog (Yeast) OS=Rattus norvegicus GN=Imp3 PE=1 SV=1 - [B2RZ12_RAT]	Imp3	2	17.93	1	2	2	2	184	21.6465	9.31982					50.54	17.93	2	2
Q5PQR5	U3 small nucleolar ribonucleoprotein protein IMP4 OS=Rattus norvegicus GN=Imp4 PE=2 SV=1 - [IMP4_RAT]	Imp4	2	7.9	2	2	2	2	291	33.6355	9.31982					74.06	7.9	2	2
Q5GFD9	Protein IMPACT OS=Rattus norvegicus GN=Impact PE=1 SV=1 - [IMPCT_RAT]	Impact	2	7.89	1	2	2	2	317	35.9722	5.16064					57.85	7.89	2	2
E9PU28	Inosine-5'-monophosphate dehydrogenase 2 OS=Rattus norvegicus GN=Impdh2 PE=1 SV=1 - [IMDH2_RAT]	Impdh2	1	2.14	2	1	1	1	514	55.7798	7.28369					41.5	2.14	1	1
P23565	Alpha-internexin OS=Rattus norvegicus GN=Ina PE=1 SV=2 - [AINX_RAT]	Ina	-16	48.51	1	1	27	54	505	56.0816	5.22412	959.797	45.35	26	35	508.937	34.46	17	19
G3V8Q2	Alpha-internexin OS=Rattus norvegicus GN=Ina PE=1 SV=1 - [G3V8Q2_RAT]	Ina	-17	48.81	1	1	27	53	506	56.2237	5.19873	944.79	45.65	26	35	499.513	31.82	16	18
D3ZKG7	Inositol polyphosphate-5-phosphatase F (Predicted), isoform CRA_c OS=Rattus norvegicus GN=Inpp5f PE=1 SV=1 - [D3ZKG7_RAT]	Inpp5f	-2	2.12	1	2	2	2	1130	127.181	6.97607	56.45	2.12	2	2
Q6TXH5	LRRGT00024 OS=Rattus norvegicus GN=Ints6 PE=1 SV=1 - [Q6TXH5_RAT]	Ints6	1	2.91	2	1	1	1	344	36.874	8.49951					26.84	2.91	1	1
M0RB74	Protein Ipo5 OS=Rattus norvegicus GN=Ipo5 PE=1 SV=2 - [M0RB74_RAT]	Ipo5	1	2.44	2	1	1	1	818	92.6035	4.93213					47.12	2.44	1	1
A0A0G2JUG7	Protein Iqsec1 OS=Rattus norvegicus GN=Iqsec1 PE=1 SV=1 - [A0A0G2JUG7_RAT]	Iqsec1	1	1.35	1	1	1	1	962	108.013	7.6792		0			40.36	1.35	1	1
B2RZ79	Iron-sulfur cluster scaffold homolog (E. coli) OS=Rattus norvegicus GN=Iscu PE=1 SV=1 - [B2RZ79_RAT]	Iscu	-1	4.79	1	1	1	1	167	17.9556	9.29053	0	4.79	1	1
D3ZBS2	Inter-alpha-trypsin inhibitor heavy chain H3 OS=Rattus norvegicus GN=Itih3 PE=1 SV=3 - [D3ZBS2_RAT]	Itih3	3	4.17	2	3	3	3	887	99.0057	6.31592					97.3633	4.17	3	3
Q6P0K8	Junction plakoglobin OS=Rattus norvegicus GN=Jup PE=1 SV=1 - [PLAK_RAT]	Jup	17	25.91	5	16	16	27	745	81.7488	6.13818	153.579	7.11	4	5	753.52	25.91	16	22
Q5XIM7	Lysine--tRNA ligase OS=Rattus norvegicus GN=Kars PE=1 SV=1 - [Q5XIM7_RAT]	Kars	5	7.35	5	5	5	5	626	71.5776	6.59521					62.39	7.35	5	5
D3ZCG0	Histone acetyltransferase OS=Rattus norvegicus GN=Kat7 PE=1 SV=3 - [D3ZCG0_RAT]	Kat7	1	5.78	4	1	1	1	294	34.4465	8.82178					48.8	5.78	1	1
Q7TPL3	BTB/POZ domain-containing adapter for CUL3-mediated RhoA degradation protein 3 OS=Rattus norvegicus GN=Kctd10 PE=1 SV=1 - [BACD3_RAT]	Kctd10	1	3.17	3	1	1	1	315	35.722	6.13818					41.6	3.17	1	1
A0A0G2K736	Protein Kdm1a OS=Rattus norvegicus GN=Kdm1a PE=1 SV=1 - [A0A0G2K736_RAT]	Kdm1a	2	1.85	3	2	2	2	865	93.912	6.46826					50.64	1.85	2	2
D3ZTJ7	F-box and leucine-rich repeat protein 11 (Predicted) OS=Rattus norvegicus GN=Kdm2a PE=1 SV=1 - [D3ZTJ7_RAT]	Kdm2a	1	1.03	1	1	1	1	1161	132.624	7.59131					62.06	1.03	1	1
Q91V33	KH domain-containing, RNA-binding, signal transduction-associated protein 1 OS=Rattus norvegicus GN=Khdrbs1 PE=1 SV=1 - [KHDR1_RAT]	Khdrbs1	1	3.16	1	1	1	1	443	48.2853	8.71924					55.45	3.16	1	1
F1LMN8	KH domain-containing, RNA-binding, signal transduction-associated protein 3 OS=Rattus norvegicus GN=Khdrbs3 PE=1 SV=2 - [F1LMN8_RAT]	Khdrbs3	2	6.94	2	2	2	2	346	38.7237	8.45557					56.7	6.94	2	2
M0R961	Far upstream element-binding protein 2 OS=Rattus norvegicus GN=Khsrp PE=1 SV=1 - [M0R961_RAT]	Khsrp	-1	2.5	3	2	2	3	721	74.1665	6.96143	38.76	2.5	2	2	47.28	1.39	1	1
F1M4A4	Kinesin-like protein OS=Rattus norvegicus GN=Kif1a PE=1 SV=3 - [F1M4A4_RAT]	Kif1a	-17	12.48	5	15	15	17	1707	192.813	6.20166	228.693	12.48	15	17		0
Q9WV63	Kinesin-like protein KIF2A OS=Rattus norvegicus GN=Kif2a PE=1 SV=2 - [KIF2A_RAT]	Kif2a	5	6.81	6	3	4	5	705	79.7426	6.68311					138.27	6.81	4	5
A0A0G2K070	Kinesin-like protein OS=Rattus norvegicus GN=Kif5c PE=1 SV=1 - [A0A0G2K070_RAT]	Kif5c	2	3.48	5	2	2	2	775	88.5878	6.23975					48.6	3.48	2	2
Q56R18	Importin subunit alpha OS=Rattus norvegicus GN=Kpna3 PE=1 SV=1 - [Q56R18_RAT]	Kpna3	4	11.13	1	1	4	4	521	57.7368	4.94482					115.64	11.13	4	4
Q56R17	Importin subunit alpha OS=Rattus norvegicus GN=Kpna4 PE=1 SV=1 - [Q56R17_RAT]	Kpna4	4	11.9	1	1	4	4	521	57.8867	4.94482					90.1653	11.9	4	4
Q56R15	Importin subunit alpha OS=Rattus norvegicus GN=Kpna6 PE=2 SV=1 - [Q56R15_RAT]	Kpna6	2	3.75	8	2	2	2	533	59.4942	4.98291					70.3	3.75	2	2
P52296	Importin subunit beta-1 OS=Rattus norvegicus GN=Kpnb1 PE=1 SV=1 - [IMB1_RAT]	Kpnb1	6	8.23	2	6	6	10	875	97.062	4.76709	94.64	2.74	2	2	256.589	6.51	5	8
A1A5R3	KRR1 small subunit processome component OS=Rattus norvegicus GN=Krr1 PE=1 SV=1 - [A1A5R3_RAT]	Krr1	4	6.05	1	2	2	4	380	43.5957	9.84717					191.92	6.05	2	4
A0A0G2JST3	Keratin, type II cytoskeletal 1 OS=Rattus norvegicus GN=Krt1 PE=1 SV=1 - [A0A0G2JST3_RAT]	Krt1	22	11.2	2	9	15	82	625	64.7171	7.92822	821.368	11.2	11	30	1737.92	11.2	14	52
Q6IFW6	Keratin, type I cytoskeletal 10 OS=Rattus norvegicus GN=Krt10 PE=3 SV=1 - [K1C10_RAT]	Krt10	18	21.1	10	15	18	74	526	56.4705	5.14795	814.993	19.77	13	28	1372.62	21.1	18	46
Q6IFV1	Keratin, type I cytoskeletal 14 OS=Rattus norvegicus GN=Krt14 PE=2 SV=1 - [K1C14_RAT]	Krt14	6	33.61	16	2	18	48	485	52.6509	5.16064	588.901	24.33	14	21	1050.86	32.16	16	27
Q6IFV3	Keratin, type I cytoskeletal 15 OS=Rattus norvegicus GN=Krt15 PE=1 SV=1 - [K1C15_RAT]	Krt15	17	12.98	13	3	11	37	447	48.8401	4.85596	258.441	7.83	5	10	526.351	12.98	11	27
Q6IFU9	Protein Krt16 OS=Rattus norvegicus GN=Krt16 PE=1 SV=1 - [Q6IFU9_RAT]	Krt16	4	20.95	10	7	13	28	463	50.7457	5.12256	366.322	17.49	10	12	536.093	19.44	11	16
Q6IFU8	Keratin, type I cytoskeletal 17 OS=Rattus norvegicus GN=Krt17 PE=1 SV=1 - [K1C17_RAT]	Krt17	10	31.64	18	4	20	44	433	48.0931	5.021	404.497	23.09	13	17	594.313	29.56	18	27
A0A0G2JWX4	Keratin, type II cytoskeletal 2 epidermal OS=Rattus norvegicus GN=Krt2 PE=1 SV=1 - [A0A0G2JWX4_RAT]	Krt2	6	7.89	2	7	11	36	684	69.0632	7.69385	277.869	7.75	10	15	430.333	7.89	10	21
Q6IFW0	RCG32608 OS=Rattus norvegicus GN=Krt33b PE=2 SV=1 - [Q6IFW0_RAT]	Krt33b	1	4.46	11	1	2	7	404	45.8062	4.81787	68.9415	1.73	1	3	82.0527	4.46	2	4
Q6IFU7	Keratin, type I cytoskeletal 42 OS=Rattus norvegicus GN=Krt42 PE=3 SV=1 - [K1C42_RAT]	Krt42	12	28.76	13	4	16	46	452	50.1819	5.16064	405.477	21.46	12	17	964.375	28.76	15	29
Q6P6Q2	Keratin, type II cytoskeletal 5 OS=Rattus norvegicus GN=Krt5 PE=1 SV=1 - [K2C5_RAT]	Krt5	8	37.33	8	17	34	124	576	61.7877	7.79639	1446.17	32.12	29	58	1954.02	37.33	32	66
Q4FZU2	Keratin, type II cytoskeletal 6A OS=Rattus norvegicus GN=Krt6a PE=1 SV=1 - [K2C6A_RAT]	Krt6a	5	19.02	8	3	16	63	552	59.2127	7.94287	794.445	17.93	12	29	1006.93	19.02	15	34
Q6IG04	Keratin, type II cytoskeletal 72 OS=Rattus norvegicus GN=Krt72 PE=3 SV=2 - [K2C72_RAT]	Krt72	7	7.88	4	2	6	15	520	56.8159	7.35693	117.66	5.58	4	4	257.638	7.88	6	11
Q6IG05	Keratin, type II cytoskeletal 75 OS=Rattus norvegicus GN=Krt75 PE=3 SV=2 - [K2C75_RAT]	Krt75	3	15.87	6	2	16	61	542	58.9906	8.07471	755.867	14.94	12	29	969.174	15.87	14	32
Q6IFZ5	Protein Krt76 OS=Rattus norvegicus GN=Krt76 PE=2 SV=1 - [Q6IFZ5_RAT]	Krt76	5	7.75	3	1	7	17	581	61.7205	8.38232	97.3748	3.96	4	6	225.241	7.75	6	11
Q6IG01	Keratin, type II cytoskeletal 1b OS=Rattus norvegicus GN=Krt77 PE=3 SV=1 - [K2C1B_RAT]	Krt77	3	11.56	2	2	12	37	519	57.2196	5.64307	439.922	11.56	9	17	600.044	11.56	11	20
A0A0G2JUR6	Protein Krt78 (Fragment) OS=Rattus norvegicus GN=Krt78 PE=4 SV=1 - [A0A0G2JUR6_RAT]	Krt78	4	7.94	5	1	5	12	428	48.6013	5.45264	100.02	6.78	3	4	292.285	7.94	4	8
Q10758	Keratin, type II cytoskeletal 8 OS=Rattus norvegicus GN=Krt8 PE=1 SV=3 - [K2C8_RAT]	Krt8	1	12.42	10	1	12	29	483	53.9853	5.99854	241.318	12.42	10	14	398.716	8.7	9	15
Q6IMF1	Keratin, type II cytoskeletal 80 OS=Rattus norvegicus GN=Krt80 PE=3 SV=1 - [K2C80_RAT]	Krt80	2	3.76	1	2	2	2	452	50.5188	6.20166					61.54	3.76	2	2
A0A0G2K126	Protein Krt86 OS=Rattus norvegicus GN=Krt86 PE=3 SV=1 - [A0A0G2K126_RAT]	Krt86	2	8.85	13	3	5	6	486	53.2659	5.87158	45.36	3.09	2	2	86.57	7.41	4	4
D4A4Z9	Protein Ktn1 OS=Rattus norvegicus GN=Ktn1 PE=1 SV=2 - [D4A4Z9_RAT]	Ktn1	3	3.09	1	3	3	3	1325	151.702	6.01123					63.0267	3.09	3	3
Q32PX9	Lactation elevated protein 1 OS=Rattus norvegicus GN=Lace1 PE=2 SV=1 - [LACE1_RAT]	Lace1	-2	3.96	1	2	2	2	480	54.468	8.42627	43.85	3.96	2	2
D3ZFJ6	Lactamase, beta (Predicted) OS=Rattus norvegicus GN=Lactb PE=1 SV=1 - [D3ZFJ6_RAT]	Lactb	11	16.18	1	8	8	11	550	60.382	8.82178					276.87	16.18	8	11
Q9QX69	LanC-like protein 1 OS=Rattus norvegicus GN=Lancl1 PE=1 SV=2 - [LANC1_RAT]	Lancl1	-4	17.79	1	6	6	6	399	45.2105	7.6499	147.35	13.03	5	5	67.5	4.76	1	1
Q68FQ9	LanC lantibiotic synthetase component C-like 2 (Bacterial) OS=Rattus norvegicus GN=Lancl2 PE=1 SV=1 - [Q68FQ9_RAT]	Lancl2	1	7.11	1	2	2	3	450	50.9356	7.45947	30.89	4	1	1	63.76	7.11	2	2
F1M062	Protein Larp1 OS=Rattus norvegicus GN=Larp1 PE=1 SV=3 - [F1M062_RAT]	Larp1	19	18.69	1	15	15	19	931	106.874	8.20654					453.816	18.69	15	19
A0A0G2K4I2	Protein Larp4b OS=Rattus norvegicus GN=Larp4b PE=1 SV=1 - [A0A0G2K4I2_RAT]	Larp4b	1	3.33	2	1	1	1	660	72.8587	6.32861					51.62	3.33	1	1
M0RC12	La-related protein 7 OS=Rattus norvegicus GN=Larp7 PE=1 SV=2 - [M0RC12_RAT]	Larp7	1	3.6	3	1	1	1	389	43.3563	9.74463					62.21	3.6	1	1
Q5PPJ6	Leucyl-tRNA synthetase OS=Rattus norvegicus GN=Lars PE=1 SV=1 - [Q5PPJ6_RAT]	Lars	3	3.74	1	3	3	3	1178	134.192	7.28369					48.2633	3.74	3	3
Q6P9U7	L-lactate dehydrogenase OS=Rattus norvegicus GN=Ldha PE=2 SV=1 - [Q6P9U7_RAT]	Ldha	-2	14.81	2	3	4	6	270	29.8128	9.05615	96.59	14.81	4	4	75.56	7.41	2	2
P42123	L-lactate dehydrogenase B chain OS=Rattus norvegicus GN=Ldhb PE=1 SV=2 - [LDHB_RAT]	Ldhb	-3	18.26	1	4	5	9	334	36.5891	6.04932	231.893	18.26	5	6	153.37	12.57	3	3
A0A0G2K0W4	Protein Leng8 OS=Rattus norvegicus GN=Leng8 PE=1 SV=1 - [A0A0G2K0W4_RAT]	Leng8	1	0.98	2	1	1	1	818	90.2309	9.0708					32.63	0.98	1	1
A0A096MKE9	DNA ligase OS=Rattus norvegicus GN=Lig3 PE=1 SV=1 - [A0A096MKE9_RAT]	Lig3	14	17.76	2	14	14	14	1002	111.945	8.92432					298.609	17.76	14	14
Q792I0	Protein lin-7 homolog C OS=Rattus norvegicus GN=Lin7c PE=1 SV=1 - [LIN7C_RAT]	Lin7c	2	8.12	4	1	1	2	197	21.8205	8.42627					56.54	8.12	1	2
G3V8L3	Lamin A, isoform CRA_b OS=Rattus norvegicus GN=Lmna PE=1 SV=1 - [G3V8L3_RAT]	Lmna	6	10.98	6	6	6	8	665	74.2667	6.97607	23.68	2.11	1	1	127.08	10.98	6	7
G3V7U4	Lamin-B1 OS=Rattus norvegicus GN=Lmnb1 PE=1 SV=1 - [G3V7U4_RAT]	Lmnb1	9	20.27	3	10	10	11	587	66.6457	5.16064	37.06	1.36	1	1	182.801	18.91	9	10
M0R7I0	Importin subunit alpha OS=Rattus norvegicus GN=LOC100359600 PE=3 SV=1 - [M0R7I0_RAT]	LOC100359600	3	3.78	3	1	1	3	529	57.815	5.57959					49.09	3.78	1	3
A0A0G2K3A6	Protein LOC100359993 OS=Rattus norvegicus GN=LOC100359993 PE=4 SV=1 - [A0A0G2K3A6_RAT]	LOC100359993	-2	24.55	16	2	2	2	110	12.2249	7.95752	76.3942	24.55	2	2
A0A0G2K9I8	Uncharacterized protein OS=Rattus norvegicus GN=LOC100361025 PE=4 SV=1 - [A0A0G2K9I8_RAT]	LOC100361025	1	4.25	2	1	1	1	353	40.477	5.59229					47.73	4.25	1	1
D3ZSP1	Protein LOC100361838 OS=Rattus norvegicus GN=LOC100361838 PE=4 SV=1 - [D3ZSP1_RAT]	LOC100361838	2	11.96	4	1	1	2	92	10.7536	9.15869					72.2	11.96	1	2
A0A0G2JYA4	Serine/threonine-protein phosphatase OS=Rattus norvegicus GN=LOC100362453 PE=3 SV=1 - [A0A0G2JYA4_RAT]	LOC100362453	-3	16.18	3	4	4	5	309	35.5003	5.42725	124.34	16.18	4	4	57.99	4.53	1	1
A0A0H2UHM7	Protein LOC100909441 OS=Rattus norvegicus GN=LOC100909441 PE=3 SV=1 - [A0A0H2UHM7_RAT]	LOC100909441	-3	58.04	3	1	27	225	448	49.7744	5.09717	4354.83	40.63	20	114	4214.9	57.81	26	111
A0A0G2K273	Eukaryotic translation initiation factor 3 subunit E OS=Rattus norvegicus GN=LOC100909481 PE=3 SV=1 - [A0A0G2K273_RAT]	LOC100909481	1	2.02	2	1	1	1	445	52.1953	6.03662		0			45.18	2.02	1	1
M0R497	Cellular tumor antigen p53 OS=Rattus norvegicus GN=LOC100910954 PE=3 SV=1 - [M0R497_RAT]	LOC100910954	4	24.14	2	4	4	4	261	29.4425	8.47021					92.96	24.14	4	4
M0RCJ9	Protein LOC100911027 OS=Rattus norvegicus GN=LOC100911027 PE=4 SV=2 - [M0RCJ9_RAT]	LOC100911027	0	7.01	2	1	1	2	157	16.8908	4.80518	40.21	7.01	1	1	40.23	7.01	1	1
D3ZIT3	Protein LOC100911256 OS=Rattus norvegicus GN=LOC100911256 PE=1 SV=3 - [D3ZIT3_RAT]	LOC100911256	3	0.52	2	1	1	3	1746	202.193	4.97021					0	0.52	1	3
A0A0G2K7B3	Heterogeneous nuclear ribonucleoprotein C OS=Rattus norvegicus GN=LOC100911576 PE=1 SV=1 - [A0A0G2K7B3_RAT]	LOC100911576	50	49.67	3	19	19	60	300	33.0362	5.03369	170.857	12.33	4	5	1666.37	49.67	19	55
M0R548	Protein LOC100912029 OS=Rattus norvegicus GN=LOC100912029 PE=4 SV=1 - [M0R548_RAT]	LOC100912029	1	1.85	2	1	1	1	647	72.6901	9.67139					56.94	1.85	1	1
G3V678	Protein LOC100912534 OS=Rattus norvegicus GN=LOC100912534 PE=1 SV=1 - [G3V678_RAT]	LOC100912534	2	14.67	1	2	2	2	150	17.1324	4.67822					38.53	14.67	2	2
D3ZDP4	Protein LOC102548013 OS=Rattus norvegicus GN=LOC102548013 PE=4 SV=2 - [D3ZDP4_RAT]	LOC102548013	1	0.29	1	1	1	1	2058	231.572	9.67139					38.23	0.29	1	1
A0A0G2KB55	SUMO-conjugating enzyme OS=Rattus norvegicus GN=LOC102553386 PE=3 SV=1 - [A0A0G2KB55_RAT]	LOC102553386	1	6.62	2	1	1	1	151	17.3359	8.66064					28.66	6.62	1	1
Q64599	Hemiferrin OS=Rattus norvegicus GN=LOC286987 PE=2 SV=1 - [Q64599_RAT]	LOC286987	0	4.17	1	1	1	2	216	24.0755	7.66455	39.68	4.17	1	1	33.92	4.17	1	1
A0A0G2JSV3	Protein LOC314140 OS=Rattus norvegicus GN=LOC314140 PE=1 SV=1 - [A0A0G2JSV3_RAT]	LOC314140	0	17.3	5	4	4	4	318	34.7839	6.97607	75.16	9.43	2	2	35.18	7.86	2	2
D3ZEL0	Protein LOC500684 OS=Rattus norvegicus GN=LOC500684 PE=4 SV=2 - [D3ZEL0_RAT]	LOC500684	4	3.67	3	3	3	4	873	101.342	7.50342					55.95	3.67	3	4
A0A0G2JT76	Protein LOC500881 OS=Rattus norvegicus GN=LOC500881 PE=4 SV=1 - [A0A0G2JT76_RAT]	LOC500881	6	7.01	2	5	5	6	770	84.7236	9.08545					218.01	7.01	5	6
D3ZE63	Protein LOC679748 OS=Rattus norvegicus GN=LOC679748 PE=4 SV=1 - [D3ZE63_RAT]	LOC679748	-1	9.57	2	1	1	1	115	12.5973	7.89893	50.79	9.57	1	1
D4A5L9	Protein LOC679794 OS=Rattus norvegicus GN=LOC679794 PE=3 SV=1 - [D4A5L9_RAT]	LOC679794	-1	13.33	2	1	1	1	105	11.628	9.5835	66.04	13.33	1	1
M0RDM4	Histone H2A OS=Rattus norvegicus GN=LOC680322 PE=3 SV=1 - [M0RDM4_RAT]	LOC680322	29	36.72	12	2	7	51	128	14.0599	11.0337	395.278	35.94	4	11	1533.95	36.72	7	40
D3ZZM8	Protein LOC680432 OS=Rattus norvegicus GN=LOC680432 PE=3 SV=1 - [D3ZZM8_RAT]	LOC680432	-2	2.92	4	2	2	2	926	100.174	6.90283	69.09	2.92	2	2
A0A0G2K654	Protein LOC684681 OS=Rattus norvegicus GN=LOC684681 PE=1 SV=1 - [A0A0G2K654_RAT]	LOC684681	32	41.51	3	9	17	40	212	21.3037	11.0044	82.73	17.45	4	4	1074.04	41.51	17	36
F1M6N0	Protein LOC686143 OS=Rattus norvegicus GN=LOC686143 PE=4 SV=3 - [F1M6N0_RAT]	LOC686143	-1	2.82	1	1	1	1	284	29.2246	7.84033	45.59	2.82	1	1
F1M6U2	Protein LOC688526 OS=Rattus norvegicus GN=LOC688526 PE=4 SV=1 - [F1M6U2_RAT]	LOC688526	2	5.32	2	1	1	2	301	34.1086	11.5903					38.94	5.32	1	2
Q924S5	Lon protease homolog, mitochondrial OS=Rattus norvegicus GN=Lonp1 PE=2 SV=1 - [LONM_RAT]	Lonp1	-2	5.47	1	4	4	4	950	105.726	6.59521	44.9467	4.11	3	3	31.38	1.37	1	1
F1LM33	Leucine-rich PPR motif-containing protein, mitochondrial OS=Rattus norvegicus GN=Lrpprc PE=1 SV=2 - [F1LM33_RAT]	Lrpprc	-2	4.02	2	4	4	6	1392	156.581	6.60986	137.914	4.02	4	4	131.1	2.23	2	2
Q5RJR8	Leucine-rich repeat-containing protein 59 OS=Rattus norvegicus GN=Lrrc59 PE=1 SV=1 - [LRC59_RAT]	Lrrc59	2	7.82	1	2	2	2	307	34.8477	9.5249					58.04	7.82	2	2
Q62813	Limbic system-associated membrane protein OS=Rattus norvegicus GN=Lsamp PE=1 SV=1 - [LSAMP_RAT]	Lsamp	3	7.69	4	3	3	3	338	37.3012	6.68311					43.233	7.69	3	3
D4A8G0	Protein Lsm12 OS=Rattus norvegicus GN=Lsm12 PE=1 SV=1 - [D4A8G0_RAT]	Lsm12	2	6.67	1	1	1	2	195	21.6871	7.73779					82.19	6.67	1	2
A0A0G2JUK2	Protein Lsm14a OS=Rattus norvegicus GN=Lsm14a PE=1 SV=1 - [A0A0G2JUK2_RAT]	Lsm14a	1	4.97	2	1	1	1	463	50.5753	9.5249					33.65	4.97	1	1
A0A0G2JZY0	Protein Lsm14b OS=Rattus norvegicus GN=Lsm14b PE=1 SV=1 - [A0A0G2JZY0_RAT]	Lsm14b	2	8.02	1	2	2	2	424	46.1812	9.40771					74.45	8.02	2	2
A0A0G2KAB8	Protein Lsm2 OS=Rattus norvegicus GN=Lsm2 PE=1 SV=1 - [A0A0G2KAB8_RAT]	Lsm2	1	25.33	3	1	1	1	75	8.46943	7.12256					42.92	25.33	1	1
A0A0G2QBZ8	LUC7-like (S. cerevisiae) OS=Rattus norvegicus GN=Luc7l PE=2 SV=1 - [A0A0G2QBZ8_RAT]	Luc7l	2	9.93	2	1	2	2	272	32.5039	10.2427					81.34	9.93	2	2
B2RYP6	LUC7-like 2 (S. cerevisiae) OS=Rattus norvegicus GN=Luc7l2 PE=1 SV=1 - [B2RYP6_RAT]	Luc7l2	5	14.29	1	4	5	5	392	46.5547	10.0962					177.87	14.29	5	5
D3ZFB2	Protein Luc7l3 OS=Rattus norvegicus GN=Luc7l3 PE=1 SV=1 - [D3ZFB2_RAT]	Luc7l3	3	6.11	1	3	3	3	491	58.3881	9.94971					109.812	6.11	3	3
F1M8E9	Lysozyme f2 OS=Rattus norvegicus GN=Lyz2 PE=1 SV=1 - [F1M8E9_RAT]	Lyz2	-1	4.73	5	1	1	1	148	16.7072	8.93896	19.9	4.73	1	1
Q562C6	Leucine zipper transcription factor-like protein 1 OS=Rattus norvegicus GN=Lztfl1 PE=2 SV=1 - [LZTL1_RAT]	Lztfl1	1	3.34	1	1	1	1	299	34.6171	5.30029					0	3.34	1	1
O08873	MAP kinase-activating death domain protein OS=Rattus norvegicus GN=Madd PE=1 SV=1 - [MADD_RAT]	Madd	-1	0.75	2	1	1	1	1602	177.88	6.03662	75.92	0.75	1	1
A0A0G2K9W5	Melanoma-associated antigen D1 OS=Rattus norvegicus GN=Maged1 PE=1 SV=1 - [A0A0G2K9W5_RAT]	Maged1	1	1.42	2	1	1	1	565	64.5628	7.1958					22.45	1.42	1	1
Q27W02	Protein mago nashi homolog OS=Rattus norvegicus GN=Magoh PE=2 SV=1 - [MGN_RAT]	Magoh	5	30.82	2	3	3	5	146	17.1528	6.11279					129.02	30.82	3	5
Q5EB56	MAK16 homolog (S. cerevisiae) OS=Rattus norvegicus GN=Mak16 PE=1 SV=1 - [Q5EB56_RAT]	Mak16	4	12.97	1	3	3	4	293	34.8486	5.64307					141.49	12.97	3	4
P34926	Microtubule-associated protein 1A OS=Rattus norvegicus GN=Map1a PE=1 SV=1 - [MAP1A_RAT]	Map1a	56	19.68	8	40	42	68	2774	299.348	4.94482	177.524	2.2	6	6	1880.99	19.43	41	62
F1LRL9	Microtubule-associated protein 1B OS=Rattus norvegicus GN=Map1b PE=1 SV=1 - [F1LRL9_RAT]	Map1b	13	12.15	3	18	20	27	2461	269.477	4.80518	251.18	3.58	7	7	686.618	11.58	18	20
Q6XVN8	Microtubule-associated proteins 1A/1B light chain 3A OS=Rattus norvegicus GN=Map1lc3a PE=1 SV=1 - [MLP3A_RAT]	Map1lc3a	1	11.57	1	1	1	1	121	14.2634	8.67529					56.94	11.57	1	1
F1MAQ5	Microtubule-associated protein OS=Rattus norvegicus GN=Map2 PE=1 SV=3 - [F1MAQ5_RAT]	Map2	7	15.89	6	20	20	23	1825	198.342	4.84326	313.62	5.1	8	8	469.842	12.71	15	15
A0A0G2JW88	Microtubule-associated protein OS=Rattus norvegicus GN=Map4 PE=1 SV=1 - [A0A0G2JW88_RAT]	Map4	-1	1.73	2	3	3	3	2201	233.25	5.61768	44.22	1.23	2	2	49.6	0.5	1	1
F1M754	Mitogen-activated protein kinase kinase kinase kinase 4 (Predicted) OS=Rattus norvegicus GN=Map4k4 PE=1 SV=2 - [F1M754_RAT]	Map4k4	0	0.59	8	1	1	2	1178	134.973	7.6499	0	0.59	1	1	41.58	0.59	1	1
Q63560	Microtubule-associated protein 6 OS=Rattus norvegicus GN=Map6 PE=1 SV=1 - [MAP6_RAT]	Map6	-3	26.89	2	14	14	31	952	100.423	9.43701	454.828	26.89	13	17	569.071	22.37	9	14
D4A644	Protein Map7d1 OS=Rattus norvegicus GN=Map7d1 PE=1 SV=1 - [D4A644_RAT]	Map7d1	2	3.06	1	2	2	2	817	90.364	9.979					108.24	3.06	2	2
P63086	Mitogen-activated protein kinase 1 OS=Rattus norvegicus GN=Mapk1 PE=1 SV=3 - [MK01_RAT]	Mapk1	-1	10.61	20	4	4	5	358	41.2492	6.97607	66.9117	7.54	3	3	50.4928	5.03	2	2
M0R8A4	Microtubule-associated protein RP/EB family member 2 OS=Rattus norvegicus GN=Mapre2 PE=1 SV=2 - [M0R8A4_RAT]	Mapre2	2	16.6	3	2	2	2	247	28.1199	5.31299					50.1	16.6	2	2
D3ZKD9	Microtubule-associated protein OS=Rattus norvegicus GN=Mapt PE=1 SV=2 - [D3ZKD9_RAT]	Mapt	-3	22.46	5	6	6	9	374	39.119	9.49561	94.5296	22.46	6	6	55.7	9.36	2	3
D3Z941	Protein Mars OS=Rattus norvegicus GN=Mars PE=1 SV=1 - [D3Z941_RAT]	Mars	5	8.43	1	5	5	5	902	101.517	6.45557					199.468	8.43	5	5
A0A0G2JSR7	Matrin-3 OS=Rattus norvegicus GN=Matr3 PE=1 SV=1 - [A0A0G2JSR7_RAT]	Matr3	69	41.66	5	40	40	89	845	94.4438	6.25244	184.916	14.2	10	10	2490.76	40.83	39	79
F2Z3T4	Muscleblind-like protein 2 OS=Rattus norvegicus GN=Mbnl2 PE=1 SV=1 - [MBNL2_RAT]	Mbnl2	3	11.8	4	3	3	3	373	40.1304	8.99756					72.9116	11.8	3	3
P02688	Myelin basic protein OS=Rattus norvegicus GN=Mbp PE=1 SV=3 - [MBP_RAT]	Mbp	7	48.72	2	1	10	71	195	21.489	11.2388	823.812	43.59	9	32	1028.56	48.72	10	39
I7EFB0	Myelin basic protein transcript variant N (Fragment) OS=Rattus norvegicus GN=Mbp PE=2 SV=1 - [I7EFB0_RAT]	Mbp	6	44.02	2	1	10	66	209	22.9255	10.272	708.03	39.23	9	30	836.895	44.02	10	36
D3ZPF2	Protein Mcat OS=Rattus norvegicus GN=Mcat PE=1 SV=1 - [D3ZPF2_RAT]	Mcat	1	3.95	1	1	1	1	380	41.8051	8.08936					61.48	3.95	1	1
F1LP30	Methylcrotonoyl-CoA carboxylase subunit alpha, mitochondrial OS=Rattus norvegicus GN=Mccc1 PE=1 SV=1 - [F1LP30_RAT]	Mccc1	-41	73.01	2	58	58	593	715	79.2454	7.13721	10612.9	71.05	50	317	9399.09	72.17	56	276
Q5XIT9	Methylcrotonoyl-CoA carboxylase beta chain, mitochondrial OS=Rattus norvegicus GN=Mccc2 PE=2 SV=1 - [MCCB_RAT]	Mccc2	4	78.33	1	45	45	306	563	61.4784	8.30908	5743.15	64.48	35	151	5963.46	78.33	43	155
O88989	Malate dehydrogenase, cytoplasmic OS=Rattus norvegicus GN=Mdh1 PE=1 SV=3 - [MDHC_RAT]	Mdh1	-8	29.04	1	8	8	10	334	36.46	6.58057	241.082	26.35	7	9	31.8	2.69	1	1
P04636	Malate dehydrogenase, mitochondrial OS=Rattus norvegicus GN=Mdh2 PE=1 SV=2 - [MDHM_RAT]	Mdh2	-7	46.45	2	13	13	17	338	35.6608	8.67529	394.005	38.17	11	12	184.737	16.57	4	5
Q5XIN1	Protein Mdm4 OS=Rattus norvegicus GN=Mdm4 PE=1 SV=1 - [MDM4_RAT]	Mdm4	-1	1.63	1	1	1	1	490	55.1857	5.2749	21.04	1.63	1	1
A0A0G2JWK2	Methyl-CpG-binding protein 2 OS=Rattus norvegicus GN=Mecp2 PE=1 SV=1 - [A0A0G2JWK2_RAT]	Mecp2	22	27.24	2	13	13	22	492	53.0159	9.96436					515.446	27.24	13	22
D4ACM9	Inositol hexakisphosphate and diphosphoinositol-pentakisphosphate kinase 1 OS=Rattus norvegicus GN=Mfap1a PE=1 SV=1 - [D4ACM9_RAT]	Mfap1a	2	9.34	1	2	2	2	439	51.9367	4.98291					64.26	9.34	2	2
D4ADS4	Protein Mgst3 OS=Rattus norvegicus GN=Mgst3 PE=1 SV=1 - [D4ADS4_RAT]	Mgst3	1	8.55	1	1	1	1	152	16.7216	9.49561					37.56	8.55	1	1
Q6P7D5	Mid1-interacting protein 1 OS=Rattus norvegicus GN=Mid1ip1 PE=1 SV=1 - [M1IP1_RAT]	Mid1ip1	-2	10.38	1	2	2	2	183	20.401	5.70654	30.49	10.38	2	2
Q5XI23	Makorin, ring finger protein, 2 OS=Rattus norvegicus GN=Mkrn2 PE=1 SV=1 - [Q5XI23_RAT]	Mkrn2	1	2.88	1	1	1	1	417	46.8063	7.35693					30.87	2.88	1	1
Q5FVQ4	Malectin OS=Rattus norvegicus GN=Mlec PE=2 SV=1 - [MLEC_RAT]	Mlec	1	4.47	2	1	1	1	291	32.3978	5.5542					58.76	4.47	1	1
D3ZPN3	Myeloid leukemia factor 2 (Predicted), isoform CRA_a OS=Rattus norvegicus GN=Mlf2 PE=1 SV=1 - [D3ZPN3_RAT]	Mlf2	1	4.86	1	1	1	1	247	28.0372	6.97607					26.48	4.86	1	1
D3ZUC2	Protein Mov10 OS=Rattus norvegicus GN=Mov10 PE=1 SV=1 - [D3ZUC2_RAT]	Mov10	3	3.39	1	3	3	3	1004	113.689	9.1001		0			66.16	3.39	3	3
B1WBW0	U3 small nucleolar ribonucleoprotein protein MPP10 OS=Rattus norvegicus GN=Mphosph10 PE=2 SV=1 - [B1WBW0_RAT]	Mphosph10	3	8.58	2	3	3	3	676	77.8084	4.98291					65.2533	8.58	3	3
G3V8T1	M-phase phosphoprotein 8 OS=Rattus norvegicus GN=Mphosph8 PE=2 SV=1 - [MPP8_RAT]	Mphosph8	2	2.47	3	2	2	2	851	96.7236	6.11279					54.01	2.47	2	2
D3ZAA9	Membrane protein, palmitoylated 2 (MAGUK p55 subfamily member 2), isoform CRA_a OS=Rattus norvegicus GN=Mpp2 PE=1 SV=2 - [D3ZAA9_RAT]	Mpp2	-3	4.89	2	3	3	3	552	61.5268	6.44287	49.0375	4.89	3	3		0
P83565	39S ribosomal protein L40, mitochondrial OS=Rattus norvegicus GN=Mrpl40 PE=1 SV=2 - [RM40_RAT]	Mrpl40	4	7.77	1	1	1	4	206	24.3818	9.5542					124.38	7.77	1	4
Q5RK00	39S ribosomal protein L46, mitochondrial OS=Rattus norvegicus GN=Mrpl46 PE=2 SV=1 - [RM46_RAT]	Mrpl46	3	9.75	1	3	3	3	277	31.6535	7.44482					35.82	9.75	3	3
D3ZF99	Mitochondrial ribosomal protein L55 (Predicted), isoform CRA_b OS=Rattus norvegicus GN=Mrpl55 PE=1 SV=2 - [D3ZF99_RAT]	Mrpl55	1	12.6	1	1	1	1	127	15.0529	10.3452					42.66	12.6	1	1
D3ZTR1	Protein Mrps17 OS=Rattus norvegicus GN=Mrps17 PE=1 SV=1 - [D3ZTR1_RAT]	Mrps17	2	14.17	1	2	2	2	127	13.9906	9.68604					42.66	14.17	2	2
Q0D2L2	Protein Mrps22 OS=Rattus norvegicus GN=Mrps22 PE=1 SV=1 - [Q0D2L2_RAT]	Mrps22	3	11.42	1	3	3	3	359	41.2094	8.30908					48.57	11.42	3	3
Q4QR80	28S ribosomal protein S25, mitochondrial OS=Rattus norvegicus GN=Mrps25 PE=2 SV=1 - [RT25_RAT]	Mrps25	2	7.6	1	2	2	2	171	19.7622	8.99756					49.65	7.6	2	2
D4ABM5	Mitochondrial ribosomal protein S34 (Predicted), isoform CRA_a OS=Rattus norvegicus GN=Mrps34 PE=1 SV=1 - [D4ABM5_RAT]	Mrps34	3	10.55	1	3	3	3	218	25.7837	10.272					49.7134	10.55	3	3
F1LTU4	Protein Mrto4 OS=Rattus norvegicus GN=Mrto4 PE=1 SV=2 - [F1LTU4_RAT]	Mrto4	4	20.73	2	4	4	4	193	22.148	5.52881					97.65	20.73	4	4
F1LRH1	RCG21724, isoform CRA_a OS=Rattus norvegicus GN=Msi1 PE=4 SV=2 - [F1LRH1_RAT]	Msi1	2	6.75	2	2	2	2	311	33.5007	9.17334					75.8	6.75	2	2
F1LWE6	Protein Msi2 OS=Rattus norvegicus GN=Msi2 PE=1 SV=3 - [F1LWE6_RAT]	Msi2	2	9.71	1	2	2	2	278	29.7677	9.17334					43.68	9.71	2	2
B2GV01	Metastasis-associated gene family, member 2 OS=Rattus norvegicus GN=Mta2 PE=1 SV=1 - [B2GV01_RAT]	Mta2	1	2.99	1	1	1	1	668	74.9126	9.67139					24.26	2.99	1	1
Q9Z1W6	Protein LYRIC OS=Rattus norvegicus GN=Mtdh PE=1 SV=2 - [LYRIC_RAT]	Mtdh	3	6.71	1	3	3	3	581	63.9307	9.29053					145.493	6.71	3	3
B2GUZ3	Mthfd1l protein OS=Rattus norvegicus GN=Mthfd1l PE=1 SV=1 - [B2GUZ3_RAT]	Mthfd1l	-2	5.12	1	4	4	4	977	105.776	7.50342	86.7933	3.58	3	3	71.44	1.54	1	1
P62775	Myotrophin OS=Rattus norvegicus GN=Mtpn PE=1 SV=2 - [MTPN_RAT]	Mtpn	-1	14.41	1	1	1	1	118	12.8526	5.51611	34.18	14.41	1	1
Q05BA4	Myadm protein OS=Rattus norvegicus GN=Myadm PE=1 SV=1 - [Q05BA4_RAT]	Myadm	1	3.14	2	1	1	1	318	35.0951	8.30908					21.4	3.14	1	1
O35821	Myb-binding protein 1A OS=Rattus norvegicus GN=Mybbp1a PE=1 SV=2 - [MBB1A_RAT]	Mybbp1a	4	3.65	1	4	4	4	1344	152.191	8.95361					111.283	3.65	4	4
D4AEI5	Protein Myef2 OS=Rattus norvegicus GN=Myef2 PE=1 SV=1 - [D4AEI5_RAT]	Myef2	53	54.65	2	31	31	69	591	63.3093	8.86572	140.53	8.97	6	8	1611.18	54.65	31	61
G3V9Y1	Myosin, heavy polypeptide 10, non-muscle, isoform CRA_b OS=Rattus norvegicus GN=Myh10 PE=1 SV=1 - [G3V9Y1_RAT]	Myh10	-1	1.57	3	3	3	5	1976	228.857	5.5415	82.1533	1.57	3	3	31.43	0.86	2	2
G3V6P7	Myosin, heavy polypeptide 9, non-muscle OS=Rattus norvegicus GN=Myh9 PE=1 SV=1 - [G3V6P7_RAT]	Myh9	4	2.96	4	4	4	4	1960	226.273	5.65576		0			137.617	2.96	4	4
A0A0G2K9S4	Unconventional myosin-Va OS=Rattus norvegicus GN=Myo5a PE=1 SV=1 - [A0A0G2K9S4_RAT]	Myo5a	0	0.97	6	2	2	2	1746	202.94	8.76318	40.63	0.4	1	1	31.12	0.57	1	1
A0A0G2JUZ3	Protein Mypop OS=Rattus norvegicus GN=Mypop PE=4 SV=1 - [A0A0G2JUZ3_RAT]	Mypop	1	5.88	2	1	1	1	391	41.5689	10.1401					88.62	5.88	1	1
D3ZD89	NMDA receptor-regulated gene 1 (Predicted), isoform CRA_b OS=Rattus norvegicus GN=Naa15 PE=1 SV=2 - [D3ZD89_RAT]	Naa15	1	1.5	1	1	1	1	865	100.946	7.60596					25.58	1.5	1	1
B2RYX0	Naca protein OS=Rattus norvegicus GN=Naca PE=1 SV=1 - [B2RYX0_RAT]	Naca	3	19.53	2	3	3	3	215	23.3697	4.56396					136.757	19.53	3	3
Q5BJV5	Nacad protein (Fragment) OS=Rattus norvegicus GN=Nacad PE=2 SV=1 - [Q5BJV5_RAT]	Nacad	1	2.72	2	1	1	1	588	61.6476	5.87158					20.54	2.72	1	1
Q9Z2G8	Nucleosome assembly protein 1-like 1 OS=Rattus norvegicus GN=Nap1l1 PE=1 SV=1 - [NP1L1_RAT]	Nap1l1	1	2.82	3	1	1	1	390	45.2849	4.50049					47.07	2.82	1	1
P85969	Beta-soluble NSF attachment protein OS=Rattus norvegicus GN=Napb PE=1 SV=1 - [SNAB_RAT]	Napb	1	4.38	2	1	1	1	297	33.4485	5.46533					53	4.38	1	1
A0A0G2JV51	Protein Nat10 OS=Rattus norvegicus GN=Nat10 PE=1 SV=1 - [A0A0G2JV51_RAT]	Nat10	17	17.38	8	15	15	17	1024	115.294	8.33838					478.118	17.38	15	17
F1LUV9	Neural cell adhesion molecule 1 OS=Rattus norvegicus GN=Ncam1 PE=1 SV=3 - [F1LUV9_RAT]	Ncam1	-5	7.8	5	5	5	5	833	91.5787	4.90674	144.26	7.8	5	5
P55067	Neurocan core protein OS=Rattus norvegicus GN=Ncan PE=1 SV=1 - [NCAN_RAT]	Ncan	27	12.01	4	13	13	27	1257	135.46	5.51611					886.285	12.01	13	27
Q56A27	Nuclear cap-binding protein subunit 1 OS=Rattus norvegicus GN=Ncbp1 PE=1 SV=1 - [NCBP1_RAT]	Ncbp1	14	14.68	1	10	10	14	790	91.8517	6.63916					233.207	14.68	10	14
D3ZXL5	Similar to RIKEN cDNA 1200014J11 (Predicted) OS=Rattus norvegicus GN=Ncbp3 PE=1 SV=1 - [D3ZXL5_RAT]	Ncbp3	1	1.3	1	1	1	1	615	70.0431	5.87158					22.82	1.3	1	1
D3ZQ18	Protein Nccrp1 OS=Rattus norvegicus GN=Nccrp1 PE=4 SV=1 - [D3ZQ18_RAT]	Nccrp1	1	3.09	1	1	1	1	291	32.9838	6.53662					31.39	3.09	1	1
O35095	Neurochondrin OS=Rattus norvegicus GN=Ncdn PE=1 SV=2 - [NCDN_RAT]	Ncdn	2	11.25	1	6	6	12	729	78.8727	5.61768	174.05	7.41	4	5	266.777	9.19	5	7
Q562B3	Nckap1 protein (Fragment) OS=Rattus norvegicus GN=Nckap1 PE=2 SV=1 - [Q562B3_RAT]	Nckap1	0	6.5	4	3	3	4	477	53.8764	5.59229	48.35	4.61	2	2	51.07	4.4	2	2
P13383	Nucleolin OS=Rattus norvegicus GN=Ncl PE=1 SV=3 - [NUCL_RAT]	Ncl	60	38.57	3	20	34	60	713	77.101	4.7417		0			2223.29	38.57	34	60
D3ZEI6	Nuclear receptor coactivator 5 (Predicted) OS=Rattus norvegicus GN=Ncoa5 PE=1 SV=1 - [D3ZEI6_RAT]	Ncoa5	11	23.88	1	11	11	11	578	65.2777	9.81787		0			159.52	23.88	11	11
A0A096XKT9	NADH-ubiquinone oxidoreductase chain 5 OS=Rattus norvegicus GN=ND5 PE=3 SV=1 - [A0A096XKT9_RAT]	ND5	-1	1.81	8	1	1	1	609	68.538	9.26123	30.91	1.81	1	1
Q4KM72	Ndnl2 protein (Fragment) OS=Rattus norvegicus GN=Ndnl2 PE=2 SV=1 - [Q4KM72_RAT]	Ndnl2	1	2.62	1	1	1	1	305	34.5522	9.23193					22.1	2.62	1	1
B2RZD6	Ndufa4 protein OS=Rattus norvegicus GN=Ndufa4 PE=1 SV=1 - [B2RZD6_RAT]	Ndufa4	-4	47.56	1	5	5	10	82	9.32087	9.5249	157.587	47.56	5	7	73.39	25.61	3	3
Q66HF1	NADH-ubiquinone oxidoreductase 75 kDa subunit, mitochondrial OS=Rattus norvegicus GN=Ndufs1 PE=1 SV=1 - [NDUS1_RAT]	Ndufs1	-3	6.46	1	4	4	5	727	79.3616	5.89697	99.65	6.46	4	4	50.23	1.93	1	1
Q5RJN0	NADH dehydrogenase (Ubiquinone) Fe-S protein 7 OS=Rattus norvegicus GN=Ndufs7 PE=1 SV=1 - [Q5RJN0_RAT]	Ndufs7	-1	4.13	1	1	1	1	218	23.9294	9.99365	47.16	4.13	1	1
Q5XIH3	NADH dehydrogenase (Ubiquinone) flavoprotein 1 OS=Rattus norvegicus GN=Ndufv1 PE=1 SV=1 - [Q5XIH3_RAT]	Ndufv1	-1	2.16	1	1	1	1	464	50.6986	8.07471	39.31	2.16	1	1
F1LRZ7	Neurofilament heavy polypeptide OS=Rattus norvegicus GN=Nefh PE=1 SV=1 - [F1LRZ7_RAT]	Nefh	-12	18.33	2	15	18	32	1064	114.343	5.80811	571.592	18.33	18	22	257.79	6.86	7	10
P19527	Neurofilament light polypeptide OS=Rattus norvegicus GN=Nefl PE=1 SV=3 - [NFL_RAT]	Nefl	-11	43.91	1	22	25	51	542	61.298	4.65283	750.865	36.72	23	31	508.863	33.39	15	20
P12839	Neurofilament medium polypeptide OS=Rattus norvegicus GN=Nefm PE=1 SV=4 - [NFM_RAT]	Nefm	-23	36.52	2	26	30	53	846	95.7336	4.79248	856.802	31.44	27	38	355.325	22.1	14	15
A0A0G2K9F2	Protein Nemf OS=Rattus norvegicus GN=Nemf PE=1 SV=1 - [A0A0G2K9F2_RAT]	Nemf	1	1.28	1	1	1	1	781	89.547	5.97314					27.89	1.28	1	1
D3ZW56	Neurofascin OS=Rattus norvegicus GN=Nfasc PE=1 SV=3 - [D3ZW56_RAT]	Nfasc	1	1.47	3	1	1	1	1157	130.178	6.75635					22	1.47	1	1
Q9QY89	Nuclear factor I-A (Fragment) OS=Rattus norvegicus GN=NFIA PE=2 SV=1 - [Q9QY89_RAT]	NFIA	3	28.47	12	1	4	5	144	16.9591	9.77393	26.85	7.64	1	1	82.5467	28.47	4	4
O70187	Nuclear factor 1 OS=Rattus norvegicus GN=Nfib PE=1 SV=2 - [O70187_RAT]	Nfib	3	9.05	4	1	4	5	420	47.469	8.86572	26.85	2.62	1	1	71.1367	9.05	4	4
Q9QY87	Nuclear factor I-C (Fragment) OS=Rattus norvegicus GN=Nfic PE=2 SV=1 - [Q9QY87_RAT]	Nfic	3	27.08	3	1	4	5	144	16.661	9.87646	26.85	7.64	1	1	62.9933	27.08	4	4
F2Z3R4	Nuclear factor 1 OS=Rattus norvegicus GN=Nfix PE=1 SV=1 - [F2Z3R4_RAT]	Nfix	5	12.02	6	2	5	7	441	48.8366	8.47021	26.85	2.49	1	1	83.56	12.02	5	6
Q99P39	Cysteine desulfurase, mitochondrial OS=Rattus norvegicus GN=Nfs1 PE=2 SV=1 - [NFS1_RAT]	Nfs1	-1	2.66	3	1	1	1	451	49.9809	8.71924	23.22	2.66	1	1
B1WC56	Nola2 protein OS=Rattus norvegicus GN=Nhp2 PE=1 SV=1 - [B1WC56_RAT]	Nhp2	3	23.53	1	2	2	3	153	17.281	7.97217					127.827	23.53	2	3
Q9WV50	60S ribosome subunit biogenesis protein NIP7 homolog OS=Rattus norvegicus GN=Nip7 PE=2 SV=1 - [NIP7_RAT]	Nip7	1	10.56	1	1	1	1	180	20.4185	8.25049					97.28	10.56	1	1
Q5EBA4	Nipsnap1 protein (Fragment) OS=Rattus norvegicus GN=Nipsnap1 PE=2 SV=1 - [Q5EBA4_RAT]	Nipsnap1	-1	21.91	2	4	4	5	283	33.194	9.37842	107.713	13.43	3	3	47.93	13.78	2	2
B5DFJ1	NFKB inhibitor interacting Ras-like 1 OS=Rattus norvegicus GN=Nkiras1 PE=2 SV=1 - [B5DFJ1_RAT]	Nkiras1	2	12.5	1	2	2	2	192	21.5972	6.354					77.41	12.5	2	2
A0A0G2JTH1	Protein Nkrfl OS=Rattus norvegicus GN=Nkrfl PE=1 SV=1 - [A0A0G2JTH1_RAT]	Nkrfl	3	6.63	1	3	3	3	573	64.3172	8.646					63	6.63	3	3
Q6LCQ4	Nucloside diphosphate kinase (Fragment) OS=Rattus norvegicus GN=Nme1 PE=4 SV=1 - [Q6LCQ4_RAT]	Nme1	-1	47.62	4	2	2	3	42	4.78867	10.4185	30.06	47.62	2	2	24.73	28.57	1	1
A0JPJ0	Nicotinamide-nucleotide adenylyltransferase OS=Rattus norvegicus GN=Nmnat1 PE=1 SV=1 - [A0JPJ0_RAT]	Nmnat1	9	21.75	2	6	6	9	285	32.5139	8.88037					343.921	21.75	6	9
Q66H99	Nucleolar protein 10 OS=Rattus norvegicus GN=Nol10 PE=2 SV=1 - [NOL10_RAT]	Nol10	3	5.81	1	3	3	3	688	80.1883	8.19189					104.04	5.81	3	3
A0A0G2K1A9	Protein Nol11 OS=Rattus norvegicus GN=Nol11 PE=1 SV=1 - [A0A0G2K1A9_RAT]	Nol11	1	1.81	1	1	1	1	717	80.5254	6.78564					25.07	1.81	1	1
B0BNB6	Nol6 protein OS=Rattus norvegicus GN=Nol6 PE=1 SV=1 - [B0BNB6_RAT]	Nol6	1	2.68	3	1	1	1	299	34.0029	9.18799					39.07	2.68	1	1
F1LPS3	Nucleolar and coiled-body phosphoprotein 1 OS=Rattus norvegicus GN=Nolc1 PE=1 SV=1 - [F1LPS3_RAT]	Nolc1	7	7.53	3	5	5	7	704	73.5206	9.53955					194.889	7.53	5	7
Q5FVM4	Non-POU domain-containing octamer-binding protein OS=Rattus norvegicus GN=Nono PE=1 SV=3 - [NONO_RAT]	Nono	7	10.29	1	4	5	7	476	54.8906	8.95361					126.89	10.29	5	7
Q1RP77	Nucleolar protein 16 OS=Rattus norvegicus GN=Nop16 PE=2 SV=1 - [NOP16_RAT]	Nop16	8	37.08	1	5	5	8	178	21.104	9.90576					193.696	37.08	5	8
Q4KLK7	Nucleolar protein 5A OS=Rattus norvegicus GN=Nop56 PE=1 SV=1 - [Q4KLK7_RAT]	Nop56	30	36.22	2	19	19	30	588	65.3586	9.01221					1061.01	36.22	19	30
Q9QZ86	Nucleolar protein 58 OS=Rattus norvegicus GN=Nop58 PE=1 SV=1 - [NOP58_RAT]	Nop58	28	37.64	2	16	16	28	534	60.0326	8.51416					1034.99	37.64	16	28
D3ZKI9	Protein Nop9 OS=Rattus norvegicus GN=Nop9 PE=4 SV=1 - [D3ZKI9_RAT]	Nop9	1	2.37	1	1	1	1	634	69.6586	7.79639					23.29	2.37	1	1
D4AAF8	RNA-binding protein Nova-1 OS=Rattus norvegicus GN=Nova1 PE=4 SV=2 - [D4AAF8_RAT]	Nova1	5	13.73	4	4	4	5	466	47.4798	8.54346					171.62	13.73	4	5
F1M9V7	Protein Npepps OS=Rattus norvegicus GN=Npepps PE=1 SV=1 - [F1M9V7_RAT]	Npepps	1	1.3	1	1	1	1	920	103.279	5.77002					82.68	1.3	1	1
P13084	Nucleophosmin OS=Rattus norvegicus GN=Npm1 PE=1 SV=1 - [NPM_RAT]	Npm1	37	39.73	2	5	9	45	292	32.5398	4.76709	55.84	13.7	3	4	1827.2	39.73	9	41
D3ZXI2	Nucleophosmin OS=Rattus norvegicus GN=Npm1 PE=1 SV=2 - [D3ZXI2_RAT]	Npm1	6	24.28	2	2	6	12	243	27.2788	7.75244	28.66	7.82	2	3	244.925	24.28	6	9
P97546	Neuroplastin OS=Rattus norvegicus GN=Nptn PE=1 SV=2 - [NPTN_RAT]	Nptn	1	3.05	1	1	1	1	393	43.9042	8.38232					36.45	3.05	1	1
Q04940	Neurogranin OS=Rattus norvegicus GN=Nrgn PE=1 SV=1 - [NEUG_RAT]	Nrgn	-2	19.23	1	1	1	2	78	7.49151	7.04932	71.74	19.23	1	2
Q9QZX1	Nucleolin-related protein NRP OS=Rattus norvegicus GN=NRP PE=2 SV=1 - [Q9QZX1_RAT]	NRP	27	19.72	1	2	16	27	715	77.3927	4.66553		0			884.602	19.72	16	27
Q2I0Y6	RCG44568 OS=Rattus norvegicus GN=Nsa2 PE=1 SV=1 - [Q2I0Y6_RAT]	Nsa2	2	4.23	3	1	1	2	260	30.0175	10.2427					32.04	4.23	1	2
A0A0G2K6U1	Vesicle-fusing ATPase OS=Rattus norvegicus GN=Nsf PE=1 SV=1 - [A0A0G2K6U1_RAT]	Nsf	1	47.72	5	37	37	83	744	82.591	6.94678	968.02	37.1	29	41	945.974	40.73	27	42
D4A3S8	NOL1/NOP2/Sun domain family, member 2 (Predicted) OS=Rattus norvegicus GN=Nsun2 PE=1 SV=1 - [D4A3S8_RAT]	Nsun2	1	2.05	1	1	1	1	782	88.0345	7.03467					39.83	2.05	1	1
D3ZAI6	Protein Nt5dc3 OS=Rattus norvegicus GN=Nt5dc3 PE=1 SV=2 - [D3ZAI6_RAT]	Nt5dc3	-1	1.65	1	1	1	1	546	63.086	8.6167	32.51	1.65	1	1
Q3B8R8	Nudt16l1 protein (Fragment) OS=Rattus norvegicus GN=Nudt16l1 PE=2 SV=1 - [Q3B8R8_RAT]	Nudt16l1	3	19.49	5	3	3	3	195	21.5433	9.49561		0			65.39	19.49	3	3
Q4KM65	Cleavage and polyadenylation specificity factor subunit 5 OS=Rattus norvegicus GN=Nudt21 PE=2 SV=1 - [CPSF5_RAT]	Nudt21	1	3.96	1	1	1	1	227	26.2237	8.82178					36.49	3.96	1	1
D3ZC82	Protein LOC687994 OS=Rattus norvegicus GN=Nufip2 PE=1 SV=2 - [D3ZC82_RAT]	Nufip2	2	3.33	2	2	2	2	691	75.6147	8.70459					80.43	3.33	2	2
F1LW91	Protein Numa1 OS=Rattus norvegicus GN=Numa1 PE=1 SV=2 - [F1LW91_RAT]	Numa1	4	1.98	3	4	4	4	2019	226.771	5.64307					65.51	1.98	4	4
F1LSL2	Nuclear pore complex protein Nup107 OS=Rattus norvegicus GN=Nup107 PE=1 SV=2 - [F1LSL2_RAT]	Nup107	6	5.73	2	5	5	6	925	106.809	5.49072					114.28	5.73	5	6
D3Z8B2	Protein Nup133 OS=Rattus norvegicus GN=Nup133 PE=1 SV=3 - [D3Z8B2_RAT]	Nup133	2	3.21	1	2	2	2	1154	128.279	5.13525					123.23	3.21	2	2
G3V662	Nuclear pore complex protein Nup153 OS=Rattus norvegicus GN=Nup153 PE=1 SV=1 - [G3V662_RAT]	Nup153	3	1.98	2	3	3	3	1468	152.74	8.89502					41.72	1.98	3	3
F1LS02	Nuclear pore complex protein Nup155 OS=Rattus norvegicus GN=Nup155 PE=1 SV=1 - [F1LS02_RAT]	Nup155	2	1.8	3	2	2	2	1389	154.759	6.23975					60.2	1.8	2	2
D3ZBL6	Protein Nup160 OS=Rattus norvegicus GN=Nup160 PE=1 SV=3 - [D3ZBL6_RAT]	Nup160	3	3.43	1	3	3	3	1226	137.775	5.59229		0			86.9133	3.43	3	3
D4A7R3	Nucleoporin 205kDa (Predicted) OS=Rattus norvegicus GN=Nup205 PE=1 SV=1 - [D4A7R3_RAT]	Nup205	12	6.03	1	12	12	12	2008	227.086	6.31592					194.549	6.03	12	12
D4ACK1	Protein Nup214 OS=Rattus norvegicus GN=Nup214 PE=1 SV=2 - [D4ACK1_RAT]	Nup214	1	0.5	1	1	1	1	1790	181.015	7.53271					47.32	0.5	1	1
Q68FY1	Nucleoporin NUP53 OS=Rattus norvegicus GN=Nup35 PE=1 SV=1 - [NUP53_RAT]	Nup35	2	7.69	1	2	2	2	325	34.7796	9.24658					79.76	7.69	2	2
M0R9Y3	Protein Nup43 OS=Rattus norvegicus GN=Nup43 PE=1 SV=1 - [M0R9Y3_RAT]	Nup43	1	4.83	2	1	1	1	352	38.8818	5.37646					43.94	4.83	1	1
Q4QQS8	Nuclear pore complex protein Nup85 OS=Rattus norvegicus GN=Nup85 PE=2 SV=1 - [NUP85_RAT]	Nup85	1	1.52	1	1	1	1	656	74.8328	5.68115					42.88	1.52	1	1
Q66HC5	Nuclear pore complex protein Nup93 OS=Rattus norvegicus GN=Nup93 PE=1 SV=1 - [NUP93_RAT]	Nup93	4	3.54	1	3	3	4	819	93.2434	5.71924					63.7796	3.54	3	4
P49793	Nuclear pore complex protein Nup98-Nup96 OS=Rattus norvegicus GN=Nup98 PE=1 SV=2 - [NUP98_RAT]	Nup98	1	0.55	1	1	1	1	1816	197.16	6.22705					26.77	0.55	1	1
D3ZTY9	Nuclear VCP-like (Predicted) OS=Rattus norvegicus GN=Nvl PE=1 SV=1 - [D3ZTY9_RAT]	Nvl	4	5.61	2	3	3	4	855	94.3885	6.13818					105.82	5.61	3	4
F1MA52	Nuclear RNA export factor 1 OS=Rattus norvegicus GN=Nxf1 PE=1 SV=1 - [F1MA52_RAT]	Nxf1	1	3.56	2	1	1	1	618	70.4406	8.646					36.98	3.56	1	1
Q5XI78	2-oxoglutarate dehydrogenase, mitochondrial OS=Rattus norvegicus GN=Ogdh PE=1 SV=1 - [ODO1_RAT]	Ogdh	-1	4.2	2	4	4	5	1023	116.221	6.771	82.7027	2.83	3	3	41.87	2.64	2	2
G3V6F4	O-linked N-acetylglucosamine (GlcNAc) transferase (UDP-N-acetylglucosamine:polypeptide-N-acetylglucosaminyl transferase), isoform CRA_b OS=Rattus norvegicus GN=Ogt PE=1 SV=2 - [G3V6F4_RAT]	Ogt	5	4.34	4	5	5	5	1036	115.661	6.65381					113.84	4.34	5	5
Q2TA68	Dynamin-like 120 kDa protein, mitochondrial OS=Rattus norvegicus GN=Opa1 PE=1 SV=1 - [OPA1_RAT]	Opa1	0	1.56	2	2	2	2	960	111.238	7.53271	30.67	0.73	1	1	0	0.83	1	1
F1M2I5	Opioid-binding protein/cell adhesion molecule OS=Rattus norvegicus GN=Opcml PE=4 SV=3 - [F1M2I5_RAT]	Opcml	1	3.09	3	1	1	1	291	32.1922	6.40479					42.56	3.09	1	1
B2GV06	Succinyl-CoA:3-ketoacid coenzyme A transferase 1, mitochondrial OS=Rattus norvegicus GN=Oxct1 PE=1 SV=1 - [SCOT1_RAT]	Oxct1	-2	7.88	1	2	2	2	520	56.1681	8.47021	44.33	7.88	2	2
Q9EPH8	Polyadenylate-binding protein 1 OS=Rattus norvegicus GN=Pabpc1 PE=1 SV=1 - [PABP1_RAT]	Pabpc1	89	57.55	7	20	37	97	636	70.6559	9.49561	79.1886	6.45	4	4	2763.9	57.55	37	93
D4A233	Polyadenylate-binding protein OS=Rattus norvegicus GN=Pabpc2 PE=3 SV=1 - [D4A233_RAT]	Pabpc2	36	20.32	3	1	15	38	630	69.1267	8.89502	33.98	1.75	1	1	1119.2	20.32	15	37
G3V9N0	Polyadenylate-binding protein OS=Rattus norvegicus GN=Pabpc4 PE=1 SV=2 - [G3V9N0_RAT]	Pabpc4	59	41.15	4	3	27	61	644	70.789	9.26123	33.98	1.71	1	1	1866.84	41.15	27	60
Q5I0G7	Pabpc4 protein (Fragment) OS=Rattus norvegicus GN=Pabpc4 PE=2 SV=1 - [Q5I0G7_RAT]	Pabpc4	34	37.35	1	1	15	34	415	44.8241	9.75928					1051.24	37.35	15	34
G3V7Z8	Poly(A) binding protein, nuclear 1, isoform CRA_a OS=Rattus norvegicus GN=Pabpn1 PE=1 SV=1 - [G3V7Z8_RAT]	Pabpn1	2	3.64	1	1	1	2	302	32.2908	5.17334					131.49	3.64	1	2
F1LPG3	Phosphofurin acidic cluster sorting protein 1 OS=Rattus norvegicus GN=Pacs1 PE=1 SV=1 - [F1LPG3_RAT]	Pacs1	1	0.94	2	1	1	1	961	104.686	7.54736					20.43	0.94	1	1
A0A0G2JWR2	Protein kinase C and casein kinase substrate in neurons protein 1 OS=Rattus norvegicus GN=Pacsin1 PE=1 SV=1 - [A0A0G2JWR2_RAT]	Pacsin1	-1	2.49	2	1	1	1	441	50.3435	5.22412	41.59	2.49	1	1
D3ZZF8	Polyadenylate binding protein-interacting protein 1 (Predicted) OS=Rattus norvegicus GN=Paip1 PE=1 SV=2 - [D3ZZF8_RAT]	Paip1	1	2.45	3	1	1	1	367	42.0343	4.51318					60.31	2.45	1	1
Q32PZ0	PAK1 interacting protein 1 OS=Rattus norvegicus GN=Pak1ip1 PE=1 SV=1 - [Q32PZ0_RAT]	Pak1ip1	1	2.09	1	1	1	1	382	42.2075	8.57275					34.46	2.09	1	1
D3ZM14	Protein Palb2 OS=Rattus norvegicus GN=Palb2 PE=4 SV=2 - [D3ZM14_RAT]	Palb2	-1	0.63	1	1	1	3	1110	120.467	6.20166	46.49	0.63	1	2	31.13	0.63	1	1
G3V7T3	Pantothenate kinase 4 OS=Rattus norvegicus GN=Pank4 PE=1 SV=1 - [G3V7T3_RAT]	Pank4	-1	1.81	2	1	1	1	773	86.1341	6.31592	31.81	1.81	1	1
A0A0G2JZ98	Protein Parn OS=Rattus norvegicus GN=Parn PE=1 SV=1 - [A0A0G2JZ98_RAT]	Parn	1	2.66	5	1	1	1	488	56.0303	5.97314		0			48.64	2.66	1	1
P27008	Poly [ADP-ribose] polymerase 1 OS=Rattus norvegicus GN=Parp1 PE=1 SV=4 - [PARP1_RAT]	Parp1	4	6.31	1	4	4	4	1014	112.589	8.96826					139.25	6.31	4	4
Q5PQT0	PAS domain containing serine/threonine kinase OS=Rattus norvegicus GN=Pask PE=1 SV=1 - [Q5PQT0_RAT]	Pask	-1	0.65	1	1	1	1	1385	151.061	5.24951	31.78	0.65	1	1
D4A8C8	Protein Paxbp1 OS=Rattus norvegicus GN=Paxbp1 PE=1 SV=1 - [D4A8C8_RAT]	Paxbp1	2	2.4	1	2	2	2	918	104.612	5.66846					64.3553	2.4	2	2
D3ZT52	Protein Pbrm1 OS=Rattus norvegicus GN=Pbrm1 PE=1 SV=2 - [D3ZT52_RAT]	Pbrm1	2	0.98	1	2	2	2	1726	197.054	7.21045		0			39.1652	0.98	2	2
P52873	Pyruvate carboxylase, mitochondrial OS=Rattus norvegicus GN=Pc PE=1 SV=2 - [PYC_RAT]	Pc	-283	86.42	5	138	139	2893	1178	129.695	6.81494	48725.4	79.12	126	1588	41675.4	80.81	119	1305
Q6AYU2	Pcbp2 protein OS=Rattus norvegicus GN=Pcbp2 PE=2 SV=1 - [Q6AYU2_RAT]	Pcbp2	11	26.8	4	7	7	19	362	38.1974	6.78564	121.31	11.33	3	4	664.59	26.8	7	15
P14882	Propionyl-CoA carboxylase alpha chain, mitochondrial OS=Rattus norvegicus GN=Pcca PE=1 SV=3 - [PCCA_RAT]	Pcca	-12	64.59	1	3	64	596	737	81.5711	7.69385	10362.1	60.65	58	304	10542.9	61.33	56	292
A0A0G2K401	Propionyl-CoA carboxylase alpha chain, mitochondrial OS=Rattus norvegicus GN=Pcca PE=1 SV=1 - [A0A0G2K401_RAT]	Pcca	-19	68.46	2	7	68	613	723	79.761	7.21045	10501.3	64.45	62	316	10513.4	66.11	61	297
P07633	Propionyl-CoA carboxylase beta chain, mitochondrial OS=Rattus norvegicus GN=Pccb PE=2 SV=1 - [PCCB_RAT]	Pccb	-7	60.44	1	1	30	203	541	58.589	7.47412	3599.32	56.19	28	105	3826.96	60.26	29	98
Q68FZ8	Propionyl coenzyme A carboxylase, beta polypeptide OS=Rattus norvegicus GN=Pccb PE=1 SV=1 - [Q68FZ8_RAT]	Pccb	-11	68.95	1	5	34	219	541	58.6411	7.84033	4128.77	61	30	115	4216.72	68.76	33	104
B1H263	RGD1307041 protein (Fragment) OS=Rattus norvegicus GN=Pcid2 PE=2 SV=1 - [B1H263_RAT]	Pcid2	1	4.02	2	1	1	1	398	45.9448	8.52881					27.71	4.02	1	1
P22062	Protein-L-isoaspartate(D-aspartate) O-methyltransferase OS=Rattus norvegicus GN=Pcmt1 PE=1 SV=2 - [PIMT_RAT]	Pcmt1	0	18.94	1	2	2	2	227	24.6257	7.6792	40.67	11.45	1	1	94	7.49	1	1
P04961	Proliferating cell nuclear antigen OS=Rattus norvegicus GN=Pcna PE=1 SV=1 - [PCNA_RAT]	Pcna	1	2.68	1	1	1	1	261	28.7303	4.69092					23	2.68	1	1
D3ZNI3	Protein Pdcd11 OS=Rattus norvegicus GN=Pdcd11 PE=1 SV=1 - [D3ZNI3_RAT]	Pdcd11	4	2.45	1	4	4	4	1876	209.347	8.89502					168.469	2.45	4	4
B5DEP1	Pdcd6 protein OS=Rattus norvegicus GN=Pdcd6 PE=2 SV=1 - [B5DEP1_RAT]	Pdcd6	1	5.82	2	1	1	1	189	21.6867	5.64307					42.44	5.82	1	1
Q9QZA2	Programmed cell death 6-interacting protein OS=Rattus norvegicus GN=Pdcd6ip PE=1 SV=2 - [PDC6I_RAT]	Pdcd6ip	1	0.8	1	1	1	1	873	96.5705	6.52197					21.5	0.8	1	1
F7FKI5	Pyruvate dehydrogenase E1 component subunit alpha OS=Rattus norvegicus GN=Pdha1 PE=1 SV=2 - [F7FKI5_RAT]	Pdha1	-9	24.68	5	10	10	17	389	43.0856	8.19189	360.837	24.68	10	13	76.07	13.37	4	4
P49432	Pyruvate dehydrogenase E1 component subunit beta, mitochondrial OS=Rattus norvegicus GN=Pdhb PE=1 SV=2 - [ODPB_RAT]	Pdhb	-4	29.53	2	8	8	16	359	38.957	6.65381	238.84	22.01	6	10	112.665	17.55	5	6
Q5BJX2	Pdhx protein (Fragment) OS=Rattus norvegicus GN=Pdhx PE=2 SV=1 - [Q5BJX2_RAT]	Pdhx	-1	5.53	3	2	2	3	380	40.8647	8.68994	92.2835	5.53	2	2	46.85	3.16	1	1
F1MA54	[Pyruvate dehydrogenase (acetyl-transferring)] kinase isozyme 1, mitochondrial OS=Rattus norvegicus GN=Pdk1 PE=1 SV=2 - [F1MA54_RAT]	Pdk1	1	1.38	3	1	1	1	434	49.0678	8.00146		0			34.47	1.38	1	1
Q9JID3	PDK2.1 pyruvate dehydrogenase kinase 2 subunit variant p45 OS=Rattus norvegicus GN=Pdk2 PE=2 SV=1 - [Q9JID3_RAT]	Pdk2	-1	1.79	3	1	1	1	392	43.8561	6.65381	22.8	1.79	1	1
P31044	Phosphatidylethanolamine-binding protein 1 OS=Rattus norvegicus GN=Pebp1 PE=1 SV=3 - [PEBP1_RAT]	Pebp1	-1	4.28	1	1	1	1	187	20.7884	5.79541	48.86	4.28	1	1
Q56B11	Proline-, glutamic acid- and leucine-rich protein 1 OS=Rattus norvegicus GN=Pelp1 PE=1 SV=2 - [PELP1_RAT]	Pelp1	3	1.86	2	2	2	3	1130	119.064	4.32275					81.1633	1.86	2	3
D3ZA68	Progressive external ophthalmoplegia 1 homolog (Human) (Predicted) OS=Rattus norvegicus GN=Peo1 PE=1 SV=1 - [D3ZA68_RAT]	Peo1	1	1.46	1	1	1	1	683	76.842	9.08545		0			43.59	1.46	1	1
Q3B8N8	Pescadillo homolog OS=Rattus norvegicus GN=Pes1 PE=2 SV=1 - [PESC_RAT]	Pes1	6	8.7	1	6	6	6	586	67.5619	7.1958					106.47	8.7	6	6
P30835	ATP-dependent 6-phosphofructokinase, liver type OS=Rattus norvegicus GN=Pfkl PE=1 SV=3 - [PFKAL_RAT]	Pfkl	1	9.62	2	1	6	13	780	85.2844	7.40088	169.717	8.46	5	6	220.826	7.31	5	7
Q52KS1	ATP-dependent 6-phosphofructokinase OS=Rattus norvegicus GN=Pfkm PE=1 SV=1 - [Q52KS1_RAT]	Pfkm	2	33.97	4	17	21	48	780	85.2886	7.88428	624.493	28.97	18	23	867.607	32.56	19	25
P47860	ATP-dependent 6-phosphofructokinase, platelet type OS=Rattus norvegicus GN=Pfkp PE=1 SV=2 - [PFKAP_RAT]	Pfkp	-5	40.1	2	27	30	53	788	85.6654	7.28369	876.506	28.68	22	29	793.217	29.06	19	24
Q9EPC6	Profilin-2 OS=Rattus norvegicus GN=Pfn2 PE=1 SV=3 - [PROF2_RAT]	Pfn2	0	25.71	2	3	3	4	140	14.9923	6.99072	84.18	20	2	2	99.72	15.71	2	2
P25113	Phosphoglycerate mutase 1 OS=Rattus norvegicus GN=Pgam1 PE=1 SV=4 - [PGAM1_RAT]	Pgam1	-1	17.72	3	3	3	5	254	28.8139	7.18115	69.91	17.72	3	3	53.24	5.51	1	2
G3V9N1	RCG21137 OS=Rattus norvegicus GN=Pgam5 PE=1 SV=1 - [G3V9N1_RAT]	Pgam5	17	39.24	2	11	11	17	288	31.9805	8.67529					369.766	39.24	11	17
P16617	Phosphoglycerate kinase 1 OS=Rattus norvegicus GN=Pgk1 PE=1 SV=2 - [PGK1_RAT]	Pgk1	-5	22.3	3	6	6	7	417	44.51	7.89893	146.8	17.99	5	6	38.9	4.32	1	1
B5DFL1	Phc2 protein (Fragment) OS=Rattus norvegicus GN=Phc2 PE=2 SV=1 - [B5DFL1_RAT]	Phc2	1	2.13	2	1	1	1	422	45.8925	9.68604					33.96	2.13	1	1
Q7TPJ6	Ac2-246 OS=Rattus norvegicus GN=Phf5a PE=1 SV=1 - [Q7TPJ6_RAT]	Phf5a	3	23.53	2	3	3	3	102	11.4805	8.39697					55.1352	23.53	3	3
O08651	D-3-phosphoglycerate dehydrogenase OS=Rattus norvegicus GN=Phgdh PE=1 SV=3 - [SERA_RAT]	Phgdh	1	1.69	1	1	1	1	533	56.4572	6.7124					32.94	1.69	1	1
F1M3B3	Protein Phip OS=Rattus norvegicus GN=Phip PE=1 SV=2 - [F1M3B3_RAT]	Phip	2	1.37	1	1	1	2	1758	199.254	8.80713					38.98	1.37	1	2
Q6AYN4	Phytanoyl-CoA hydroxylase-interacting protein-like OS=Rattus norvegicus GN=Phyhipl PE=1 SV=2 - [PHIPL_RAT]	Phyhipl	0	4.8	2	2	2	2	375	42.3849	6.58057	33.88	3.2	1	1	23.68	1.6	1	1
Q66WT9	Clathrin-assembly lymphoid myeloid leukemia protein OS=Rattus norvegicus GN=Picalm PE=2 SV=1 - [Q66WT9_RAT]	Picalm	1	5.36	6	1	2	3	597	64.6731	9.01221	65.75	2.01	1	1	122.8	5.36	2	2
P0C0R5	Phosphoinositide 3-kinase regulatory subunit 4 OS=Rattus norvegicus GN=Pik3r4 PE=3 SV=2 - [PI3R4_RAT]	Pik3r4	6	4.86	1	6	6	6	1358	152.35	7.18115					127.747	4.86	6	6
F1LX22	Phosphatidylinositol 5-phosphate 4-kinase type-2 alpha OS=Rattus norvegicus GN=Pip4k2a PE=1 SV=3 - [F1LX22_RAT]	Pip4k2a	-1	4.64	3	1	1	1	194	21.5678	4.95752	40.36	4.64	1	1
Q3MID5	Phosphatidylinositol 4-phosphate 5-kinase type-1 gamma OS=Rattus norvegicus GN=Pip5k1c PE=1 SV=1 - [Q3MID5_RAT]	Pip5k1c	4	7.08	4	4	4	4	636	69.6132	5.8208					102.345	7.08	4	4
P11980	Pyruvate kinase PKM OS=Rattus norvegicus GN=Pkm PE=1 SV=3 - [KPYM_RAT]	Pkm	-9	24.48	4	11	11	17	531	57.7809	7.06396	358.132	22.79	10	13	102.37	7.16	3	4
P30427	Plectin OS=Rattus norvegicus GN=Plec PE=1 SV=2 - [PLEC_RAT]	Plec	1	0.36	12	1	3	3	4687	533.214	5.90967	33.27	0.19	1	1	58.8	0.17	2	2
P60203	Myelin proteolipid protein OS=Rattus norvegicus GN=Plp1 PE=1 SV=2 - [MYPR_RAT]	Plp1	-1	15.52	6	4	4	9	277	30.0571	8.35303	150.39	15.52	4	5	109.06	15.52	4	4
Q9WUC8	Pleiotropic regulator 1 OS=Rattus norvegicus GN=Plrg1 PE=2 SV=1 - [PLRG1_RAT]	Plrg1	8	15.56	1	6	6	8	514	57.1531	9.17334					216.29	15.56	6	8
D3ZQN3	Protein Pnmal2 OS=Rattus norvegicus GN=Pnmal2 PE=4 SV=1 - [D3ZQN3_RAT]	Pnmal2	2	5.4	1	2	2	2	667	72.3454	5.13525					71.17	5.4	2	2
D3ZAY8	Protein Pnn OS=Rattus norvegicus GN=Pnn PE=1 SV=1 - [D3ZAY8_RAT]	Pnn	12	14.68	1	10	10	12	729	82.5605	7.40088					199.805	14.68	10	12
D3ZWE3	Premature ovarian failure 1B (Predicted) OS=Rattus norvegicus GN=Pof1b PE=1 SV=2 - [D3ZWE3_RAT]	Pof1b	1	1.87	1	1	1	1	587	67.6174	6.27783					69.97	1.87	1	1
D3ZV33	Pogo transposable element with ZNF domain (Predicted), isoform CRA_a OS=Rattus norvegicus GN=Pogz PE=1 SV=1 - [D3ZV33_RAT]	Pogz	1	0.52	2	1	1	1	1357	149.756	7.50342					30.8	0.52	1	1
G3V8M1	DNA polymerase OS=Rattus norvegicus GN=Pold1 PE=1 SV=1 - [G3V8M1_RAT]	Pold1	1	0.63	2	1	1	1	1103	123.496	7.50342					0	0.63	1	1
E9PT51	DNA-directed polymerase delta interacting protein 2 OS=Rattus norvegicus GN=Poldip2 PE=1 SV=3 - [E9PT51_RAT]	Poldip2	-1	2.17	1	1	1	1	368	41.7711	8.63135	30.51	2.17	1	1
G3V7B7	DNA-directed RNA polymerase OS=Rattus norvegicus GN=Polr1a PE=1 SV=1 - [G3V7B7_RAT]	Polr1a	1	0.64	2	1	1	1	1716	193.973	6.88818					22.93	0.64	1	1
A0A0G2K5T6	Protein Polr1c OS=Rattus norvegicus GN=Polr1c PE=1 SV=1 - [A0A0G2K5T6_RAT]	Polr1c	1	6.92	3	1	1	1	260	29.2452	5.99854					83.08	6.92	1	1
D4A5A6	DNA-directed RNA polymerase OS=Rattus norvegicus GN=Polr2a PE=1 SV=1 - [D4A5A6_RAT]	Polr2a	5	3.4	1	5	5	5	1970	217.069	7.37158					192.445	3.4	5	5
G3V8Y5	DNA-directed RNA polymerase OS=Rattus norvegicus GN=Polr2b PE=1 SV=1 - [G3V8Y5_RAT]	Polr2b	6	5.96	1	6	6	6	1174	133.811	6.87354					139.68	5.96	6	6
Q5EB90	Polymerase (RNA) II (DNA directed) polypeptide C, 33kDa OS=Rattus norvegicus GN=Polr2c PE=1 SV=1 - [Q5EB90_RAT]	Polr2c	1	6.91	1	1	1	1	275	31.4237	4.91943					42.91	6.91	1	1
B0BNE2	DNA-directed RNA polymerases I, II, and III subunit RPABC1 OS=Rattus norvegicus GN=Polr2e PE=2 SV=1 - [RPAB1_RAT]	Polr2e	2	10.95	1	2	2	2	210	24.5547	5.94775					67.95	10.95	2	2
Q5FVQ2	Peter pan homolog (Drosophila) OS=Rattus norvegicus GN=Ppan PE=1 SV=1 - [Q5FVQ2_RAT]	Ppan	1	1.49	1	1	1	1	470	52.5067	10.1987					29.69	1.49	1	1
P10111	Peptidyl-prolyl cis-trans isomerase A OS=Rattus norvegicus GN=Ppia PE=1 SV=2 - [PPIA_RAT]	Ppia	-7	39.02	4	7	7	9	164	17.8628	8.1626	238.615	39.02	7	8	33.98	7.32	1	1
G3V6Y9	Peptidyl-prolyl cis-trans isomerase G OS=Rattus norvegicus GN=Ppig PE=1 SV=1 - [G3V6Y9_RAT]	Ppig	2	3.19	2	2	2	2	752	88.2658	10.2573					57.76	3.19	2	2
Q4KLI4	Peptidyl-prolyl cis-trans isomerase OS=Rattus norvegicus GN=Ppil1 PE=1 SV=1 - [Q4KLI4_RAT]	Ppil1	3	15.06	1	3	3	3	166	18.2391	7.98682					32.1667	15.06	3	3
Q80Z30	Protein phosphatase 1E OS=Rattus norvegicus GN=Ppm1e PE=1 SV=1 - [PPM1E_RAT]	Ppm1e	-1	1.73	1	1	1	1	750	83.3865	4.89404	65.35	1.73	1	1
A0A0G2JYS8	Serine/threonine-protein phosphatase OS=Rattus norvegicus GN=Ppp1ca PE=1 SV=1 - [A0A0G2JYS8_RAT]	Ppp1ca	15	39.43	8	2	9	15	317	36.002	6.53662					401.573	39.43	9	15
P62142	Serine/threonine-protein phosphatase PP1-beta catalytic subunit OS=Rattus norvegicus GN=Ppp1cb PE=1 SV=3 - [PP1B_RAT]	Ppp1cb	13	34.56	2	1	8	13	327	37.1626	6.18896					383.422	34.56	8	13
D4A6A8	Protein Ppp1r13b OS=Rattus norvegicus GN=Ppp1r13b PE=1 SV=1 - [D4A6A8_RAT]	Ppp1r13b	-1	0.58	5	1	1	1	1042	114.264	6.45557	0	0.58	1	1
Q6J4I0	Protein phosphatase 1 regulatory subunit 1B OS=Rattus norvegicus GN=Ppp1r1b PE=1 SV=1 - [PPR1B_RAT]	Ppp1r1b	-2	21.46	2	2	2	2	205	22.8989	4.60205	80.11	21.46	2	2
O35867	Neurabin-1 OS=Rattus norvegicus GN=Ppp1r9a PE=1 SV=1 - [NEB1_RAT]	Ppp1r9a	1	1.92	1	1	1	1	1095	122.661	5.13525					42.69	1.92	1	1
Q5XI34	Protein Ppp2r1a OS=Rattus norvegicus GN=Ppp2r1a PE=1 SV=1 - [Q5XI34_RAT]	Ppp2r1a	-1	9.68	3	5	5	5	589	65.2809	5.10986	82.1857	4.24	3	3	112.412	5.43	2	2
P36876	Serine/threonine-protein phosphatase 2A 55 kDa regulatory subunit B alpha isoform OS=Rattus norvegicus GN=Ppp2r2a PE=2 SV=1 - [2ABA_RAT]	Ppp2r2a	0	4.92	3	2	2	2	447	51.6455	6.20166	39.88	2.46	1	1	44.05	2.46	1	1
P63329	Serine/threonine-protein phosphatase 2B catalytic subunit alpha isoform OS=Rattus norvegicus GN=Ppp3ca PE=1 SV=1 - [PP2BA_RAT]	Ppp3ca	-7	20.15	5	4	9	19	521	58.6063	5.85889	209.683	20.15	9	13	95.0942	8.06	4	6
A0A0G2K7T5	Serine/threonine-protein phosphatase OS=Rattus norvegicus GN=Ppp3cb PE=1 SV=1 - [A0A0G2K7T5_RAT]	Ppp3cb	-2	11.47	2	1	5	6	497	56.3611	5.79541	66.02	8.05	4	4	66.74	5.23	2	2
A0A0H2UHV6	Calcineurin subunit B type 1 OS=Rattus norvegicus GN=Ppp3r1 PE=4 SV=1 - [A0A0H2UHV6_RAT]	Ppp3r1	-1	11.25	3	1	1	1	160	18.1961	4.91943	23.33	11.25	1	1
Q64620	Serine/threonine-protein phosphatase 6 catalytic subunit OS=Rattus norvegicus GN=Ppp6c PE=2 SV=2 - [PPP6_RAT]	Ppp6c	2	4.26	1	2	2	2	305	35.1365	5.69385					21.31	4.26	2	2
A0A0G2JSH9	Peroxiredoxin-2 OS=Rattus norvegicus GN=Prdx2 PE=1 SV=1 - [A0A0G2JSH9_RAT]	Prdx2	-1	18.18	2	4	4	7	198	21.7841	5.59229	74.82	18.18	3	4	58.4333	9.09	2	3
G3V7I0	Peroxiredoxin 3 OS=Rattus norvegicus GN=Prdx3 PE=1 SV=1 - [G3V7I0_RAT]	Prdx3	-2	17.12	2	4	4	4	257	28.2815	7.54736	52.0443	12.84	3	3	26.41	4.28	1	1
Q9Z0V5	Peroxiredoxin-4 OS=Rattus norvegicus GN=Prdx4 PE=2 SV=1 - [PRDX4_RAT]	Prdx4	1	6.59	1	1	2	3	273	30.9881	6.65381	66.99	4.03	1	1	63.82	6.59	2	2
A0A0G2JSS8	Peroxiredoxin 5, isoform CRA_c OS=Rattus norvegicus GN=Prdx5 PE=1 SV=1 - [A0A0G2JSS8_RAT]	Prdx5	-3	33.8	2	6	6	9	213	22.1926	8.66064	133.87	33.8	6	6	64.5267	14.08	2	3
O35244	Peroxiredoxin-6 OS=Rattus norvegicus GN=Prdx6 PE=1 SV=3 - [PRDX6_RAT]	Prdx6	-3	14.73	1	3	3	3	224	24.803	5.93506	68.08	14.73	3	3
P68182	cAMP-dependent protein kinase catalytic subunit beta OS=Rattus norvegicus GN=Prkacb PE=1 SV=2 - [KAPCB_RAT]	Prkacb	-1	6.55	4	2	2	3	351	40.682	8.55811	50.12	6.55	2	2	45.83	3.42	1	1
Q6LCA5	CAMP-dependent protein kinase type I regulatory subunit (Fragment) OS=Rattus norvegicus GN=Prkar1a PE=2 SV=1 - [Q6LCA5_RAT]	Prkar1a	1	4.8	2	1	1	1	250	28.1824	4.93213					49.19	4.8	1	1
G3V8Q6	Protein kinase, cAMP-dependent, regulatory, type 2, alpha, isoform CRA_a OS=Rattus norvegicus GN=Prkar2a PE=1 SV=1 - [G3V8Q6_RAT]	Prkar2a	-3	12.22	3	1	4	5	401	45.4517	4.93213	113.82	12.22	4	4	38.32	2.99	1	1
A0A0G2K5G0	cAMP-dependent protein kinase type II-beta regulatory subunit OS=Rattus norvegicus GN=Prkar2b PE=4 SV=1 - [A0A0G2K5G0_RAT]	Prkar2b	-3	25.16	3	2	5	7	310	34.7055	5.05908	161.77	25.16	5	5	80.68	9.35	2	2
A0A0G2K5Q0	Protein kinase C OS=Rattus norvegicus GN=Prkcb PE=1 SV=1 - [A0A0G2K5Q0_RAT]	Prkcb	1	1.23	4	1	1	1	652	74.483	6.43018		0			38.12	1.23	1	1
P63319	Protein kinase C gamma type OS=Rattus norvegicus GN=Prkcg PE=1 SV=1 - [KPCG_RAT]	Prkcg	-1	4.59	2	3	3	3	697	78.3071	7.45947	32.12	3.73	2	2	34.46	0.86	1	1
G3V7J2	Interferon-inducible double-stranded RNA-dependent protein kinase activator A OS=Rattus norvegicus GN=Prkra PE=1 SV=1 - [G3V7J2_RAT]	Prkra	24	42.81	2	12	12	24	313	34.3636	8.55811					653.377	42.81	12	24
Q9JMJ4	Pre-mRNA-processing factor 19 OS=Rattus norvegicus GN=Prpf19 PE=1 SV=2 - [PRP19_RAT]	Prpf19	18	34.13	1	11	11	20	504	55.2044	6.60986	22.43	2.18	1	1	611.805	34.13	11	19
D3ZGL5	PRP38 pre-mRNA processing factor 38 (Yeast) domain containing A (Predicted), isoform CRA_b OS=Rattus norvegicus GN=Prpf38a PE=1 SV=1 - [D3ZGL5_RAT]	Prpf38a	3	9.62	1	3	3	3	312	37.3954	9.93506					93.4494	9.62	3	3
D4A7J8	PRP4 pre-mRNA processing factor 4 homolog (Yeast) OS=Rattus norvegicus GN=Prpf4 PE=1 SV=1 - [D4A7J8_RAT]	Prpf4	1	1.92	1	1	1	1	521	58.3063	7.28369					62.18	1.92	1	1
D3ZJ92	Pre-mRNA processing factor 40 homolog A (Yeast) (Predicted) OS=Rattus norvegicus GN=Prpf40a PE=1 SV=1 - [D3ZJ92_RAT]	Prpf40a	4	5.35	1	4	4	4	953	108.405	7.56201					62.32	5.35	4	4
A0A0G2K249	Serine/threonine-protein kinase PRP4 homolog OS=Rattus norvegicus GN=Prpf4b PE=1 SV=1 - [A0A0G2K249_RAT]	Prpf4b	3	4.05	2	3	3	3	888	103.144	9.979					63.1933	4.05	3	3
A1A5S1	Pre-mRNA-processing factor 6 OS=Rattus norvegicus GN=Prpf6 PE=1 SV=1 - [PRP6_RAT]	Prpf6	2	2.34	1	2	2	2	941	106.697	8.08936					71.07	2.34	2	2
G3V6H2	Pre-mRNA processing factor 8, isoform CRA_a OS=Rattus norvegicus GN=Prpf8 PE=1 SV=1 - [G3V6H2_RAT]	Prpf8	38	16.7	2	32	32	38	2335	273.443	8.83643		0			915.843	16.7	32	38
Q6MG48	Protein PRRC2A OS=Rattus norvegicus GN=Prrc2a PE=1 SV=1 - [PRC2A_RAT]	Prrc2a	1	0.37	1	1	1	1	2161	228.908	9.45166					28.32	0.37	1	1
P00762	Anionic trypsin-1 OS=Rattus norvegicus GN=Prss1 PE=1 SV=1 - [TRY1_RAT]	Prss1	2	9.76	1	2	2	12	246	25.9427	4.89404	271.9	8.13	1	5	324.809	9.76	2	7
F1SW39	PC4 and SFRS1 interacting protein 1 OS=Rattus norvegicus GN=Psip1 PE=1 SV=1 - [F1SW39_RAT]	Psip1	9	22.35	3	9	9	11	528	59.5795	9.12939	54.35	2.46	1	1	186.917	19.89	8	10
P21670	Proteasome subunit alpha type-4 OS=Rattus norvegicus GN=Psma4 PE=1 SV=1 - [PSA4_RAT]	Psma4	1	8.81	2	2	2	3	261	29.4792	7.72314	57.93	3.83	1	1	73.4	8.81	2	2
P34064	Proteasome subunit alpha type-5 OS=Rattus norvegicus GN=Psma5 PE=1 SV=1 - [PSA5_RAT]	Psma5	1	2.9	2	1	1	1	241	26.3742	4.85596		0			44.66	2.9	1	1
P60901	Proteasome subunit alpha type-6 OS=Rattus norvegicus GN=Psma6 PE=1 SV=1 - [PSA6_RAT]	Psma6	-1	13.01	2	3	3	5	246	27.3818	6.75635	57.6567	13.01	3	3	65.06	7.72	2	2
P40112	Proteasome subunit beta type-3 OS=Rattus norvegicus GN=Psmb3 PE=1 SV=1 - [PSB3_RAT]	Psmb3	1	8.78	1	1	1	1	205	22.9494	6.55127					65.08	8.78	1	1
G3V8U9	Proteasome subunit beta type OS=Rattus norvegicus GN=Psmb4 PE=1 SV=2 - [G3V8U9_RAT]	Psmb4	-1	4.31	2	1	1	1	232	25.7438	6.34131	36.19	4.31	1	1
G3V7Q6	Proteasome subunit beta type OS=Rattus norvegicus GN=Psmb5 PE=1 SV=1 - [G3V7Q6_RAT]	Psmb5	1	6.08	2	1	1	1	263	28.5412	7.02002					25.27	6.08	1	1
P62193	26S protease regulatory subunit 4 OS=Rattus norvegicus GN=Psmc1 PE=2 SV=1 - [PRS4_RAT]	Psmc1	1	4.77	1	1	1	1	440	49.1537	6.21436					31.83	4.77	1	1
G3V7L6	26S protease regulatory subunit 7 OS=Rattus norvegicus GN=Psmc2 PE=1 SV=1 - [G3V7L6_RAT]	Psmc2	1	7.62	2	2	2	3	433	48.6031	5.94775	52.73	2.54	1	1	55.5	7.62	2	2
Q63569	26S protease regulatory subunit 6A OS=Rattus norvegicus GN=Psmc3 PE=2 SV=1 - [PRS6A_RAT]	Psmc3	1	9.79	3	3	3	3	439	49.1294	5.23682	37.76	2.05	1	1	74.65	7.74	2	2
Q63570	26S protease regulatory subunit 6B OS=Rattus norvegicus GN=Psmc4 PE=1 SV=1 - [PRS6B_RAT]	Psmc4	3	7.89	1	3	3	3	418	47.3786	5.21143					150.24	7.89	3	3
P62198	26S protease regulatory subunit 8 OS=Rattus norvegicus GN=Psmc5 PE=1 SV=1 - [PRS8_RAT]	Psmc5	0	6.9	1	2	2	2	406	45.5971	7.54736	39.52	2.22	1	1	81.82	4.68	1	1
Q32PW9	Psmc6 protein (Fragment) OS=Rattus norvegicus GN=Psmc6 PE=2 SV=1 - [Q32PW9_RAT]	Psmc6	1	11.02	2	3	3	5	381	43.2607	7.48877	71.45	6.82	2	2	114.833	11.02	3	3
Q5PPJ7	Psmd1 protein (Fragment) OS=Rattus norvegicus GN=Psmd1 PE=2 SV=1 - [Q5PPJ7_RAT]	Psmd1	1	1.42	6	1	1	1	846	93.2626	6.39209					95.01	1.42	1	1
Q4FZT9	26S proteasome non-ATPase regulatory subunit 2 OS=Rattus norvegicus GN=Psmd2 PE=1 SV=1 - [PSMD2_RAT]	Psmd2	0	5.18	1	4	4	6	908	100.124	5.19873	131.337	3.52	3	3	114.353	3.96	3	3
Q5U2S7	Proteasome (Prosome, macropain) 26S subunit, non-ATPase, 3 OS=Rattus norvegicus GN=Psmd3 PE=1 SV=1 - [Q5U2S7_RAT]	Psmd3	2	5.28	1	2	2	2	530	60.6503	8.44092					65.1275	5.28	2	2
Q9ESH1	26S proteasome subunit S5a OS=Rattus norvegicus GN=Psmd4 PE=2 SV=1 - [Q9ESH1_RAT]	Psmd4	1	11.94	2	3	3	3	377	40.7052	4.79248	33.17	3.18	1	1	67.35	8.75	2	2
Q3B8P5	Psmd8 protein (Fragment) OS=Rattus norvegicus GN=Psmd8 PE=2 SV=1 - [Q3B8P5_RAT]	Psmd8	1	2.81	2	1	1	1	285	32.3167	6.37939					28.91	2.81	1	1
A0A0G2JYN7	Paraspeckle component 1 OS=Rattus norvegicus GN=Pspc1 PE=1 SV=1 - [A0A0G2JYN7_RAT]	Pspc1	1	4.95	2	1	1	1	465	52.8455	5.99854					32.78	4.95	1	1
D3ZB30	Polypyrimidine tract binding protein 1, isoform CRA_c OS=Rattus norvegicus GN=Ptbp1 PE=1 SV=1 - [D3ZB30_RAT]	Ptbp1	17	25.66	4	7	10	19	530	56.9004	9.17334	33.03	1.51	1	1	638.825	25.66	10	18
Q66H20	Polypyrimidine tract-binding protein 2 OS=Rattus norvegicus GN=Ptbp2 PE=1 SV=1 - [PTBP2_RAT]	Ptbp2	7	19.02	1	5	6	9	531	57.4528	8.66064	33.03	1.51	1	1	199.045	19.02	6	8
Q9Z118	Polypyrimidine tract-binding protein 3 OS=Rattus norvegicus GN=Ptbp3 PE=2 SV=1 - [PTBP3_RAT]	Ptbp3	4	7.84	2	1	4	6	523	56.6803	9.12939	33.03	1.53	1	1	96.9496	7.84	4	5
P70600	Protein-tyrosine kinase 2-beta OS=Rattus norvegicus GN=Ptk2b PE=1 SV=1 - [FAK2_RAT]	Ptk2b	1	0.79	3	1	1	1	1009	115.71	6.32861					0	0.79	1	1
P41499	Tyrosine-protein phosphatase non-receptor type 11 OS=Rattus norvegicus GN=Ptpn11 PE=1 SV=4 - [PTN11_RAT]	Ptpn11	1	2.35	1	1	1	1	597	68.4154	7.28369					24.66	2.35	1	1
A0A0H2UHZ6	Poly(U)-binding-splicing factor PUF60 OS=Rattus norvegicus GN=Puf60 PE=1 SV=1 - [A0A0H2UHZ6_RAT]	Puf60	6	15.99	2	5	5	6	563	60.0827	5.2876					248.627	15.99	5	6
D3Z8L5	Protein Pum1 OS=Rattus norvegicus GN=Pum1 PE=1 SV=2 - [D3Z8L5_RAT]	Pum1	4	4.47	3	4	4	4	1186	126.212	6.85889					114.85	4.47	4	4
F1LPS8	Transcriptional activator protein Pur-alpha OS=Rattus norvegicus GN=Pura PE=1 SV=3 - [F1LPS8_RAT]	Pura	65	55.71	3	21	26	77	289	31.884	8.5874	104.55	28.37	6	6	2326.19	55.71	26	71
A0A0G2JUX5	Transcriptional activator protein Pur-beta OS=Rattus norvegicus GN=Purb PE=1 SV=1 - [A0A0G2JUX5_RAT]	Purb	52	73.19	2	1	25	60	317	33.5116	5.42725	111.847	12.93	4	4	1575.48	73.19	25	56
Q68A21	Transcriptional activator protein Pur-beta OS=Rattus norvegicus GN=Purb PE=1 SV=3 - [PURB_RAT]	Purb	49	73.02	2	1	25	57	315	33.3976	5.42725	111.847	13.02	4	4	1440.55	73.02	25	53
D3ZYS1	Protein Purg OS=Rattus norvegicus GN=Purg PE=1 SV=1 - [D3ZYS1_RAT]	Purg	11	25.64	2	6	9	15	351	39.8102	9.61279	34.8	3.99	2	2	315.849	25.64	9	13
D4A1H8	Protein Pwp1 OS=Rattus norvegicus GN=Pwp1 PE=1 SV=1 - [D4A1H8_RAT]	Pwp1	3	5.8	1	3	3	3	500	55.7753	4.85596					56.0675	5.8	3	3
D3ZV54	Protein Pwp2 OS=Rattus norvegicus GN=Pwp2 PE=1 SV=1 - [D3ZV54_RAT]	Pwp2	3	2.72	1	3	3	3	920	102.918	6.23975					76.3356	2.72	3	3
G3V6Y6	Alpha-1,4 glucan phosphorylase OS=Rattus norvegicus GN=Pygb PE=1 SV=2 - [G3V6Y6_RAT]	Pygb	0	27.07	2	13	18	30	846	96.7134	6.90283	393.743	19.62	13	15	451.303	21.04	13	15
B1WBU9	Alpha-1,4 glucan phosphorylase OS=Rattus norvegicus GN=Pygm PE=2 SV=1 - [B1WBU9_RAT]	Pygm	5	19.48	5	8	13	25	842	97.2607	7.10791	256.015	10.81	7	10	412.274	16.39	11	15
M0RDR7	Protein LOC100911132 OS=Rattus norvegicus GN=LOC100911132 PE=4 SV=1 - [M0RDR7_RAT]	Qars1	8	12.9	2	8	8	8	775	87.7429	7.15186					180.89	12.9	8	8
B0BNF5	Qk protein OS=Rattus norvegicus GN=Qk PE=2 SV=1 - [B0BNF5_RAT]	Qk	2	10.15	6	2	2	2	325	35.9547	6.18896					67.86	10.15	2	2
Q7TQ88	Ac1075 (Fragment) OS=Rattus norvegicus GN=Rab10 PE=2 SV=1 - [Q7TQ88_RAT]	Rab10	1	8.03	2	1	1	1	137	15.3897	6.78564					41.12	8.03	1	1
B0BMW0	RAB14, member RAS oncogene family OS=Rattus norvegicus GN=Rab14 PE=1 SV=1 - [B0BMW0_RAT]	Rab14	-1	3.72	2	1	1	1	215	23.8819	6.21436	0	3.72	1	1
Q6NYB7	Ras-related protein Rab-1A OS=Rattus norvegicus GN=Rab1A PE=1 SV=3 - [RAB1A_RAT]	Rab1A	-2	8.78	6	2	2	2	205	22.6634	6.21436	32.45	8.78	2	2
F1LP82	Ras-related protein Rab-2A OS=Rattus norvegicus GN=Rab2a PE=1 SV=3 - [F1LP82_RAT]	Rab2a	-1	6.31	3	1	1	1	206	22.7904	6.53662	54.03	6.31	1	1
P63012	Ras-related protein Rab-3A OS=Rattus norvegicus GN=Rab3a PE=1 SV=1 - [RAB3A_RAT]	Rab3a	-7	34.55	6	7	7	11	220	24.9541	5.03369	274.544	34.55	7	9	70.83	10	2	2
P63245	Guanine nucleotide-binding protein subunit beta-2-like 1 OS=Rattus norvegicus GN=Gnb2l1 PE=1 SV=3 - [GBLP_RAT]	Rack1	47	82.65	3	23	23	55	317	35.0546	7.69385	114.37	14.51	4	4	1700.12	82.65	23	51
Q4KLH7	Protein Rad21 OS=Rattus norvegicus GN=Rad21 PE=1 SV=1 - [Q4KLH7_RAT]	Rad21	2	4.57	1	2	2	2	635	71.9469	4.64014					38.57	4.57	2	2
G3V9X6	DNA repair protein RAD50 OS=Rattus norvegicus GN=Rad50 PE=1 SV=1 - [G3V9X6_RAT]	Rad50	1	1.22	2	1	1	1	1312	153.742	6.97607					28.23	1.22	1	1
Q3SWS8	mRNA export factor OS=Rattus norvegicus GN=Rae1 PE=1 SV=1 - [RAE1L_RAT]	Rae1	1	1.63	1	1	1	1	368	40.8929	7.85498					32.17	1.63	1	1
Q5PQR0	Protein Raly OS=Rattus norvegicus GN=Raly PE=1 SV=1 - [Q5PQR0_RAT]	Raly	8	22.71	2	6	6	8	295	31.0311	9.46631					184.386	22.71	6	8
P62828	GTP-binding nuclear protein Ran OS=Rattus norvegicus GN=Ran PE=1 SV=3 - [RAN_RAT]	Ran	4	32.87	3	6	6	10	216	24.4076	7.48877	73.8667	14.35	3	3	186.021	32.87	6	7
Q66H32	Protein Rangap1 OS=Rattus norvegicus GN=Rangap1 PE=1 SV=1 - [Q66H32_RAT]	Rangap1	3	7.89	2	3	3	3	431	46.3772	4.55127					112.763	7.89	3	3
F1M7Y3	Protein Rap1gds1 OS=Rattus norvegicus GN=Rap1gds1 PE=1 SV=2 - [F1M7Y3_RAT]	Rap1gds1	-1	4.18	2	2	2	3	478	52.2156	5.79541	54.8475	4.18	2	2	39.52	1.46	1	1
P40329	Arginine--tRNA ligase, cytoplasmic OS=Rattus norvegicus GN=Rars PE=1 SV=2 - [SYRC_RAT]	Rars	6	10.15	1	6	6	6	660	75.762	7.04932		0			80.76	10.15	6	6
D3ZWW3	Protein Rasal3 OS=Rattus norvegicus GN=Rasal3 PE=1 SV=1 - [D3ZWW3_RAT]	Rasal3	1	0.59	1	1	1	1	1015	111.79	9.0708					0	0.59	1	1
B5DFB2	Protein Rbbp4 OS=Rattus norvegicus GN=Rbbp4 PE=1 SV=1 - [B5DFB2_RAT]	Rbbp4	3	11.29	3	3	3	5	425	47.6261	4.89404	25.88	1.88	1	1	143.86	11.29	3	4
D3ZC01	Protein Rbbp5 OS=Rattus norvegicus GN=Rbbp5 PE=1 SV=1 - [D3ZC01_RAT]	Rbbp5	1	2.23	1	1	1	1	538	59.0126	5.12256					22.7	2.23	1	1
D3ZSL1	RNA binding protein fox-1 homolog OS=Rattus norvegicus GN=Rbfox1 PE=4 SV=1 - [D3ZSL1_RAT]	Rbfox1	-1	30.05	2	3	10	13	416	44.5277	6.91748	164.529	22.6	7	7	143.386	21.15	5	6
A0A0G2JYY7	RNA binding protein fox-1 homolog OS=Rattus norvegicus GN=Rbfox2 PE=1 SV=1 - [A0A0G2JYY7_RAT]	Rbfox2	-1	20.5	3	1	8	11	400	42.4769	7.25439	146.419	17.5	6	6	149.056	15.75	4	5
A0A0G2K2J4	RNA binding protein fox-1 homolog OS=Rattus norvegicus GN=Rbfox3 PE=4 SV=1 - [A0A0G2K2J4_RAT]	Rbfox3	5	20.38	2	3	6	9	314	34.0307	7.26904	52.0129	5.73	2	2	202.106	17.83	5	7
P70501	RNA-binding protein 10 OS=Rattus norvegicus GN=Rbm10 PE=1 SV=1 - [RBM10_RAT]	Rbm10	2	3.52	2	2	2	2	852	94.3302	6.72705					47.99	3.52	2	2
A0A0G2JYP3	Uncharacterized protein OS=Rattus norvegicus PE=4 SV=1 - [A0A0G2JYP3_RAT]	Rbm12b	3	2.95	2	3	3	3	746	86.9261	7.51807					52.71	2.95	3	3
M0R9Q1	Protein LOC100911677 OS=Rattus norvegicus GN=Rbm14 PE=1 SV=1 - [M0R9Q1_RAT]	Rbm14	5	14.65	3	7	7	11	669	69.4509	9.67139	110.39	5.08	2	3	355.755	13.15	6	8
M0R3Z8	Protein Rbm15 OS=Rattus norvegicus GN=Rbm15 PE=1 SV=2 - [M0R3Z8_RAT]	Rbm15	4	6.86	1	4	4	4	962	105.695	10.0815					120.94	6.86	4	4
Q6AY02	Protein Rbm17 OS=Rattus norvegicus GN=Rbm17 PE=1 SV=1 - [Q6AY02_RAT]	Rbm17	2	5.68	1	2	2	2	405	45.3201	5.8208					63.64	5.68	2	2
Q4V7D7	Pre-mRNA-splicing factor RBM22 OS=Rattus norvegicus GN=Rbm22 PE=2 SV=1 - [RBM22_RAT]	Rbm22	1	2.62	1	1	1	1	420	46.8334	8.54346					44.86	2.62	1	1
D3Z8R4	Protein Rbm25l1 OS=Rattus norvegicus GN=Rbm25l1 PE=1 SV=3 - [D3Z8R4_RAT]	Rbm25l1	2	4.53	2	2	2	2	817	96.4647	6.39209		0			68.53	4.53	2	2
A0A0G2JVD0	Protein Rbm28 OS=Rattus norvegicus GN=Rbm28 PE=1 SV=1 - [A0A0G2JVD0_RAT]	Rbm28	3	3.71	2	3	3	3	700	78.1878	9.5542					65.79	3.71	3	3
Q5M9F1	RNA-binding protein 34 OS=Rattus norvegicus GN=Rbm34 PE=1 SV=1 - [RBM34_RAT]	Rbm34	2	6.78	1	2	2	2	428	47.6316	10.1987					50.99	6.78	2	2
Q5BJP4	Protein LOC100910882 OS=Rattus norvegicus GN=Rbm39 PE=1 SV=1 - [Q5BJP4_RAT]	Rbm39	7	15.27	1	8	8	9	524	58.6473	10.1255	58.34	2.1	1	1	174.835	15.27	8	8
D4A1W5	Protein Rbm4 OS=Rattus norvegicus GN=Rbm4 PE=1 SV=2 - [D4A1W5_RAT]	Rbm4	6	25.48	2	2	6	6	365	40.3256	7.06396					194.434	25.48	6	6
G3V9K8	Developmentally regulated RNA-binding protein 1 OS=Rattus norvegicus GN=Rbm45 PE=1 SV=1 - [G3V9K8_RAT]	Rbm45	5	11.97	2	5	5	5	476	53.4018	7.07861					126.671	11.97	5	5
Q64LC9	RNA-binding protein 4B OS=Rattus norvegicus GN=Rbm4b PE=1 SV=2 - [RBM4B_RAT]	Rbm4b	5	18.21	2	1	5	5	357	39.9662	6.7417					156.98	18.21	5	5
Q27W01	RNA-binding protein 8A OS=Rattus norvegicus GN=Rbm8a PE=1 SV=1 - [RBM8A_RAT]	Rbm8a	2	10.92	1	1	1	2	174	19.8767	5.71924					89.96	10.92	1	2
F1LU19	Protein Rbms3 OS=Rattus norvegicus GN=Rbms3 PE=1 SV=3 - [F1LU19_RAT]	Rbms3	1	3.77	6	1	1	1	398	43.8006	8.66064					21.62	3.77	1	1
Q4V898	RNA-binding motif protein, X chromosome OS=Rattus norvegicus GN=Rbmx PE=1 SV=1 - [RBMX_RAT]	Rbmx	39	46.92	3	5	22	43	390	42.2324	10.0522	52.98	4.62	2	2	1272.53	46.92	22	41
P84586	RNA-binding motif protein, X chromosome retrogene-like OS=Rattus norvegicus GN=Rbmxrtl PE=1 SV=1 - [RMXRL_RAT]	Rbmxrtl	40	48.2	5	7	24	42	388	42.1783	9.99365	36.5	2.58	1	1	1179.77	48.2	24	41
B1H227	LOC682908 protein OS=Rattus norvegicus GN=Rcc1 PE=1 SV=1 - [B1H227_RAT]	Rcc1	5	18.53	1	3	3	5	421	45.0828	7.91357					253.26	18.53	3	5
F1LVV4	Protein Rcc2 OS=Rattus norvegicus GN=Rcc2 PE=1 SV=1 - [F1LVV4_RAT]	Rcc2	2	6.09	1	2	2	2	427	46.6224	8.20654					40.35	6.09	2	2
G3V7Z1	Methylosome subunit pICln OS=Rattus norvegicus GN=Rcl1 PE=1 SV=3 - [G3V7Z1_RAT]	Rcl1	4	12.87	5	3	3	4	373	40.7846	9.26123					111.662	12.87	3	4
B2RZ37	Receptor expression-enhancing protein 5 OS=Rattus norvegicus GN=Reep5 PE=1 SV=1 - [REEP5_RAT]	Reep5	-1	5.29	1	1	1	1	189	21.417	8.11865	40.9	5.29	1	1
Q5M830	Protein Rfc3 OS=Rattus norvegicus GN=Rfc3 PE=1 SV=1 - [Q5M830_RAT]	Rfc3	1	3.37	1	1	1	1	356	40.453	8.47021					33.1	3.37	1	1
B5DF29	Protein Rfc5 OS=Rattus norvegicus GN=Rfc5 PE=1 SV=1 - [B5DF29_RAT]	Rfc5	1	2.96	1	1	1	1	338	38.0739	7.81104					26.18	2.96	1	1
D3ZQ82	Protein Rfx1 OS=Rattus norvegicus GN=Rfx1 PE=1 SV=1 - [D3ZQ82_RAT]	Rfx1	3	4.56	4	3	3	3	964	103.668	6.34131					98.97	4.56	3	3
D3ZKC9	Protein RGD1559904 OS=Rattus norvegicus GN=RGD1559904 PE=1 SV=3 - [D3ZKC9_RAT]	RGD1559904	2	1.71	1	2	2	2	1811	201.403	4.98291					67.83	1.71	2	2
D4A6W6	Protein RGD1561333 OS=Rattus norvegicus GN=RGD1561333 PE=3 SV=1 - [D4A6W6_RAT]	RGD1561333	40	52.53	2	18	18	40	257	28.1393	10.7847					1123.24	52.53	18	40
D3ZF07	Protein RGD1562402 OS=Rattus norvegicus GN=RGD1562402 PE=3 SV=2 - [D3ZF07_RAT]	RGD1562402	4	19.61	1	1	3	4	153	16.796	10.8286					100.103	19.61	3	4
F1LYI5	Protein RGD1564138 OS=Rattus norvegicus GN=RGD1564138 PE=4 SV=3 - [F1LYI5_RAT]	RGD1564138	3	18.37	10	3	3	3	147	16.4002	11.4292					45.4751	18.37	3	3
E9PTN6	Glyceraldehyde-3-phosphate dehydrogenase OS=Rattus norvegicus GN=RGD1564688 PE=3 SV=1 - [E9PTN6_RAT]	RGD1564688	-4	38.44	5	1	15	80	333	35.9923	8.03076	1473.24	30.33	12	42	1310.83	36.04	14	38
M0R660	Glyceraldehyde-3-phosphate dehydrogenase OS=Rattus norvegicus GN=RGD1565368 PE=1 SV=1 - [M0R660_RAT]	RGD1565368	4	61.26	17	4	26	160	333	35.7601	8.25049	2420.83	60.36	21	78	2765.73	58.86	24	82
A0A0G2KB73	Protein Rif1 OS=Rattus norvegicus GN=Rif1 PE=1 SV=1 - [A0A0G2KB73_RAT]	Rif1	4	1.86	1	4	4	4	2416	266.08	5.99854					104.616	1.86	4	4
A0A0G2KAV8	Regulating synaptic membrane exocytosis protein 1 OS=Rattus norvegicus GN=Rims1 PE=1 SV=1 - [A0A0G2KAV8_RAT]	Rims1	1	1.52	6	1	1	1	1448	161.225	9.64209					45.45	1.52	1	1
P97595	Mast cell protease 9 (Fragment) OS=Rattus norvegicus GN=RMCP-9 PE=2 SV=1 - [P97595_RAT]	RMCP-9	-2	8.37	2	1	1	2	239	26.2975	9.15869	29.18	8.37	1	2
B2GV23	Rnf14 protein (Fragment) OS=Rattus norvegicus GN=Rnf14 PE=2 SV=1 - [B2GV23_RAT]	Rnf14	1	4.45	2	1	1	1	382	43.3817	5.35107					26.16	4.45	1	1
Q4KLY4	E3 ubiquitin-protein ligase RING2 OS=Rattus norvegicus GN=Rnf2 PE=2 SV=1 - [RING2_RAT]	Rnf2	2	5.84	3	2	2	2	308	34.2209	6.60986					75.01	5.84	2	2
A0A0G2K858	E3 ubiquitin-protein ligase RNF8 OS=Rattus norvegicus GN=Rnf8 PE=3 SV=1 - [A0A0G2K858_RAT]	Rnf8	1	1.44	2	1	1	1	487	55.6093	7.97217		0			0	1.44	1	1
A0A0G2KAT3	Platelet-derived growth factor subunit A OS=Rattus norvegicus GN=Rpa1 PE=1 SV=1 - [A0A0G2KAT3_RAT]	Rpa1	5	11.89	2	5	5	5	614	67.6372	8.03076					253.73	11.89	5	5
Q63528	Replication protein A 32 kDa subunit OS=Rattus norvegicus GN=Rpa2 PE=2 SV=2 - [RFA2_RAT]	Rpa2	1	4.44	1	1	1	1	270	29.3275	5.75732					48.21	4.44	1	1
Q5RJS9	Ribosome production factor 1 OS=Rattus norvegicus GN=Rpf1 PE=2 SV=2 - [RPF1_RAT]	Rpf1	1	1.74	3	1	1	1	345	39.3567	9.87646					29.47	1.74	1	1
B0BN82	Brix domain containing 1 OS=Rattus norvegicus GN=Rpf2 PE=1 SV=1 - [B0BN82_RAT]	Rpf2	5	24.51	1	5	5	5	306	35.2341	10.0229					72.02	24.51	5	5
F1LPB9	Rabphilin-3A OS=Rattus norvegicus GN=Rph3a PE=1 SV=1 - [F1LPB9_RAT]	Rph3a	-1	1.02	2	1	1	1	684	75.7557	8.17725	0	1.02	1	1		0
Q6PDV7	60S ribosomal protein L10 OS=Rattus norvegicus GN=Rpl10 PE=1 SV=3 - [RL10_RAT]	Rpl10	41	69.16	2	18	18	45	214	24.5879	10.0815	80.99	10.28	2	2	1337.33	69.16	18	43
P62907	60S ribosomal protein L10a OS=Rattus norvegicus GN=Rpl10a PE=1 SV=2 - [RL10A_RAT]	Rpl10a	39	55.3	4	15	15	45	217	24.8155	9.93506	67.47	17.05	3	3	905.069	55.3	15	42
Q4V8I6	60S ribosomal protein L11 OS=Rattus norvegicus GN=Rpl11 PE=1 SV=1 - [Q4V8I6_RAT]	Rpl11	15	46.11	3	10	10	17	167	19.0121	9.80322	55.34	8.38	1	1	446.463	46.11	10	16
P23358	60S ribosomal protein L12 OS=Rattus norvegicus GN=Rpl12 PE=2 SV=1 - [RL12_RAT]	Rpl12	22	72.73	4	10	10	26	165	17.8346	9.42236	56.85	15.15	2	2	980.209	72.73	10	24
P41123	60S ribosomal protein L13 OS=Rattus norvegicus GN=Rpl13 PE=1 SV=2 - [RL13_RAT]	Rpl13	28	48.34	5	17	17	40	211	24.2944	11.5464	138.6	20.85	5	6	1176.4	48.34	17	34
P35427	60S ribosomal protein L13a OS=Rattus norvegicus GN=Rpl13a PE=1 SV=2 - [RL13A_RAT]	Rpl13a	32	45.32	2	14	14	34	203	23.4614	11.019	29.07	3.94	1	1	571.031	45.32	14	33
F1LSW7	60S ribosomal protein L14 OS=Rattus norvegicus GN=Rpl14 PE=4 SV=2 - [F1LSW7_RAT]	Rpl14	23	43.93	5	12	12	23	214	23.308	11.0044					596.007	43.93	12	23
P61314	60S ribosomal protein L15 OS=Rattus norvegicus GN=Rpl15 PE=1 SV=2 - [RL15_RAT]	Rpl15	15	48.53	3	11	11	17	204	24.1311	11.6196	0	3.43	1	1	465.275	48.53	11	16
P24049	60S ribosomal protein L17 OS=Rattus norvegicus GN=Rpl17 PE=2 SV=3 - [RL17_RAT]	Rpl17	32	60.87	6	16	16	34	184	21.3834	10.1841	52.98	4.89	1	1	941.418	60.87	16	33
P12001	60S ribosomal protein L18 OS=Rattus norvegicus GN=Rpl18 PE=1 SV=2 - [RL18_RAT]	Rpl18	30	46.81	3	11	11	34	188	21.6452	11.7808	72.06	13.3	2	2	839.223	46.81	11	32
P62718	60S ribosomal protein L18a OS=Rattus norvegicus GN=Rpl18a PE=2 SV=1 - [RL18A_RAT]	Rpl18a	26	47.73	2	13	13	26	176	20.7189	10.7114					860.137	47.73	13	26
P84100	60S ribosomal protein L19 OS=Rattus norvegicus GN=Rpl19 PE=1 SV=1 - [RL19_RAT]	Rpl19	16	34.18	5	10	10	18	196	23.4512	11.4731	43.81	4.59	1	1	543.463	34.18	10	17
D3ZPN7	Protein LOC100360604 OS=Rattus norvegicus GN=LOC100360604 PE=4 SV=1 - [D3ZPN7_RAT]	Rpl21	16	49.38	31	11	11	16	160	18.6662	10.5503					330.426	49.38	11	16
Q6PDV8	Protein LOC100360057 OS=Rattus norvegicus GN=LOC100360057 PE=2 SV=1 - [Q6PDV8_RAT]	Rpl22	12	42.19	3	8	8	14	128	14.7498	9.18799	54.61	10.16	1	1	416.832	42.19	8	13
B2RZD5	Protein LOC688712 OS=Rattus norvegicus GN=Rpl22l1 PE=2 SV=1 - [B2RZD5_RAT]	Rpl22l1	1	9.84	2	1	1	1	122	14.4586	9.45166					25.62	9.84	1	1
P62832	60S ribosomal protein L23 OS=Rattus norvegicus GN=Rpl23 PE=2 SV=1 - [RL23_RAT]	Rpl23	19	49.29	1	9	9	25	140	14.8561	10.5063	121.357	21.43	2	3	693	49.29	9	22
D3ZTH8	Protein LOC689899 OS=Rattus norvegicus GN=LOC689899 PE=3 SV=1 - [D3ZTH8_RAT]	Rpl23a	22	53.85	10	11	11	22	156	17.7421	10.3892					651.659	53.85	11	22
P83732	60S ribosomal protein L24 OS=Rattus norvegicus GN=Rpl24 PE=2 SV=1 - [RL24_RAT]	Rpl24	15	35.03	3	8	8	15	157	17.7679	11.2534					524.763	35.03	8	15
G3V6I9	60S ribosomal protein L26 OS=Rattus norvegicus GN=Rpl26 PE=1 SV=1 - [G3V6I9_RAT]	Rpl26	29	48.28	6	13	13	29	145	17.2475	10.5503					421.725	48.28	13	29
P61354	60S ribosomal protein L27 OS=Rattus norvegicus GN=Rpl27 PE=2 SV=2 - [RL27_RAT]	Rpl27	15	50.74	3	7	7	19	136	15.7877	10.5649	59.62	12.5	2	2	401.232	50.74	7	17
A0A0G2K7W6	Uncharacterized protein OS=Rattus norvegicus GN=RGD1562402 PE=3 SV=1 - [A0A0G2K7W6_RAT]	Rpl27a	8	36.49	3	5	7	8	148	16.5771	10.9897					228.181	36.49	7	8
D3ZJD3	Protein LOC100362069 OS=Rattus norvegicus GN=RGD1565183 PE=4 SV=1 - [D3ZJD3_RAT]	Rpl28	16	40.88	5	9	9	16	137	15.5555	11.9272					423.109	40.88	9	16
P21531	60S ribosomal protein L3 OS=Rattus norvegicus GN=Rpl3 PE=1 SV=3 - [RL3_RAT]	Rpl3	73	59.55	2	33	33	77	403	46.1068	10.2134	46.46	5.21	2	2	2119.39	59.55	33	75
P62890	60S ribosomal protein L30 OS=Rattus norvegicus GN=Rpl30 PE=3 SV=2 - [RL30_RAT]	Rpl30	19	77.39	5	8	10	23	115	12.7757	9.62744	77.16	24.35	2	2	738.389	77.39	10	21
M0RD99	Protein Rpl30l1 OS=Rattus norvegicus GN=Rpl30l1 PE=4 SV=2 - [M0RD99_RAT]	Rpl30l1	11	33.91	3	1	3	11	115	12.7676	9.39307					389.655	33.91	3	11
P62902	60S ribosomal protein L31 OS=Rattus norvegicus GN=Rpl31 PE=2 SV=1 - [RL31_RAT]	Rpl31	19	50.4	18	11	11	19	125	14.4539	10.5356					424.516	50.4	11	19
P62912	60S ribosomal protein L32 OS=Rattus norvegicus GN=Rpl32 PE=1 SV=2 - [RL32_RAT]	Rpl32	15	42.96	3	7	7	15	135	15.8498	11.3267					358.604	42.96	7	15
B2RZD4	60S ribosomal protein L34 OS=Rattus norvegicus GN=Rpl34 PE=2 SV=1 - [B2RZD4_RAT]	Rpl34	6	34.19	4	6	6	8	117	13.2845	11.4731	26.31	8.55	1	1	155.839	34.19	6	7
P17078	60S ribosomal protein L35 OS=Rattus norvegicus GN=Rpl35 PE=1 SV=3 - [RL35_RAT]	Rpl35	11	30.89	5	6	6	11	123	14.5436	11.0483					268.025	30.89	6	11
D3ZZN4	Protein LOC100362338 OS=Rattus norvegicus GN=LOC100362338 PE=4 SV=1 - [D3ZZN4_RAT]	Rpl35a	13	51.82	5	10	10	13	110	12.6148	11.0483					127.748	51.82	10	13
D3ZZ95	60S ribosomal protein L36 OS=Rattus norvegicus GN=LOC100361060 PE=3 SV=1 - [D3ZZ95_RAT]	Rpl36	15	36.79	6	7	7	15	106	12.402	11.6636					275.597	36.79	7	15
P83883	60S ribosomal protein L36a OS=Rattus norvegicus GN=Rpl36a PE=1 SV=2 - [RL36A_RAT]	Rpl36a	3	18.87	1	3	3	3	106	12.4328	10.5796					85.9867	18.87	3	3
D4A7Z2	Ribosomal protein L37 OS=Rattus norvegicus GN=LOC100360654 PE=3 SV=2 - [D4A7Z2_RAT]	Rpl37	2	13.4	3	2	2	2	97	11.1079	11.7368					35.26	13.4	2	2
A0A0H2UHU1	60S ribosomal protein L37a OS=Rattus norvegicus GN=Rpl37a PE=3 SV=1 - [A0A0H2UHU1_RAT]	Rpl37a	6	50	4	4	4	6	92	10.2694	10.2866					256.88	50	4	6
P63174	60S ribosomal protein L38 OS=Rattus norvegicus GN=Rpl38 PE=1 SV=2 - [RL38_RAT]	Rpl38	12	57.14	5	6	6	14	70	8.21273	10.0962	32.64	17.14	1	1	324.531	57.14	6	13
A0A0H2UI11	60S ribosomal protein L39 OS=Rattus norvegicus GN=Rpl39 PE=1 SV=1 - [A0A0H2UI11_RAT]	Rpl39	1	20	2	1	1	1	50	6.27161	12.5571					44.09	20	1	1
Q6P3V9	60S ribosomal protein L4 OS=Rattus norvegicus GN=Rpl4 PE=1 SV=1 - [Q6P3V9_RAT]	Rpl4	74	57.01	2	32	32	76	421	47.2711	11.019	44.72	2.85	1	1	2313.31	57.01	32	75
P09895	60S ribosomal protein L5 OS=Rattus norvegicus GN=Rpl5 PE=1 SV=3 - [RL5_RAT]	Rpl5	86	58.92	2	27	27	92	297	34.4367	9.74463	50.5133	16.5	3	3	2247.89	58.92	27	89
Q6P790	60S ribosomal protein L6 (Fragment) OS=Rattus norvegicus GN=Rpl6 PE=2 SV=1 - [Q6P790_RAT]	Rpl6	37	41.41	4	16	16	37	297	33.4529	10.7847		0			1297.32	41.41	16	37
B0K031	60S ribosomal protein L7 OS=Rattus norvegicus GN=Rpl7 PE=1 SV=1 - [B0K031_RAT]	Rpl7	49	59.62	5	27	27	51	260	30.294	10.8726	63.34	4.23	1	1	1110.86	59.62	27	50
F1M013	Protein LOC100910109 OS=Rattus norvegicus GN=Rpl7a PE=4 SV=2 - [F1M013_RAT]	Rpl7a	51	43.77	15	16	18	51	265	29.846	10.6089					1743.01	43.77	18	51
D4A1K2	Protein Rpl7l1 OS=Rattus norvegicus GN=Rpl7l1 PE=1 SV=1 - [D4A1K2_RAT]	Rpl7l1	2	6.91	1	2	2	2	246	28.5137	10.5796					53.4442	6.91	2	2
P17077	60S ribosomal protein L9 OS=Rattus norvegicus GN=Rpl9 PE=1 SV=1 - [RL9_RAT]	Rpl9	21	54.17	9	9	14	25	192	21.8798	9.94971	41.28	8.85	2	2	756.443	50.52	13	23
F1M7A9	Protein RGD1561928 OS=Rattus norvegicus GN=RGD1561928 PE=4 SV=2 - [F1M7A9_RAT]	Rpl9	10	27	1	1	6	12	200	22.55	9.31982	41.28	5	1	1	377.119	27	6	11
P19945	60S acidic ribosomal protein P0 OS=Rattus norvegicus GN=Rplp0 PE=1 SV=2 - [RLA0_RAT]	Rplp0	43	63.09	2	19	19	55	317	34.1938	6.25244	168.8	23.97	6	6	1597.08	63.09	19	49
P19944	60S acidic ribosomal protein P1 OS=Rattus norvegicus GN=Rplp1 PE=3 SV=1 - [RLA1_RAT]	Rplp1	12	67.54	3	4	4	14	114	11.4907	4.32275	36.71	14.04	1	1	571.038	67.54	4	13
P02401	60S acidic ribosomal protein P2 OS=Rattus norvegicus GN=Rplp2 PE=1 SV=2 - [RLA2_RAT]	Rplp2	19	96.52	2	10	10	21	115	11.6849	4.53857	24.33	28.7	1	1	855.627	96.52	10	20
P07153	Dolichyl-diphosphooligosaccharide--protein glycosyltransferase subunit 1 OS=Rattus norvegicus GN=Rpn1 PE=2 SV=1 - [RPN1_RAT]	Rpn1	4	9.75	2	4	4	4	605	68.2616	6.50732					102.97	9.75	4	4
P63326	40S ribosomal protein S10 OS=Rattus norvegicus GN=Rps10 PE=2 SV=1 - [RS10_RAT]	Rps10	39	53.33	8	11	13	41	165	18.9038	10.1548	46.91	5.45	1	1	1072.26	53.33	13	40
P62282	40S ribosomal protein S11 OS=Rattus norvegicus GN=Rps11 PE=1 SV=3 - [RS11_RAT]	Rps11	23	58.86	2	13	13	27	158	18.419	10.3013	37.7643	13.29	2	2	606.173	58.86	13	25
Q6PDW1	40S ribosomal protein S12 OS=Rattus norvegicus GN=Rps12 PE=1 SV=1 - [Q6PDW1_RAT]	Rps12	19	65.15	4	10	11	25	132	14.5055	7.21045	59.66	27.27	3	3	796.644	65.15	11	22
D3ZEB8	40S ribosomal protein S12 OS=Rattus norvegicus PE=3 SV=1 - [D3ZEB8_RAT]	Rps12	4	26.02	1	1	2	4	123	13.5078	6.31592					119.52	26.02	2	4
P62278	40S ribosomal protein S13 OS=Rattus norvegicus GN=Rps13 PE=1 SV=2 - [RS13_RAT]	Rps13	27	56.95	4	14	14	41	151	17.2117	10.5356	190.247	33.77	6	7	925.438	56.95	14	34
P13471	40S ribosomal protein S14 OS=Rattus norvegicus GN=Rps14 PE=2 SV=3 - [RS14_RAT]	Rps14	32	43.05	3	10	10	32	151	16.2485	10.0522					1226.23	43.05	10	32
P62845	40S ribosomal protein S15 OS=Rattus norvegicus GN=Rps15 PE=1 SV=2 - [RS15_RAT]	Rps15	15	33.79	3	5	5	15	145	17.0292	10.3892					355.246	33.79	5	15
P62246	40S ribosomal protein S15a OS=Rattus norvegicus GN=Rps15a PE=1 SV=2 - [RS15A_RAT]	Rps15a	22	75.38	8	11	11	24	130	14.83	10.1255	26.28	10.77	1	1	508.396	75.38	11	23
P62250	40S ribosomal protein S16 OS=Rattus norvegicus GN=Rps16 PE=1 SV=2 - [RS16_RAT]	Rps16	34	64.38	6	14	14	34	146	16.435	10.2134					1008.52	64.38	14	34
A0A0H2UHQ8	40S ribosomal protein S17 OS=Rattus norvegicus GN=Rps17 PE=3 SV=1 - [A0A0H2UHQ8_RAT]	Rps17	42	74.63	9	12	12	42	134	15.3693	9.77393					1444.39	74.63	12	42
A0A0H2UHT6	40S ribosomal protein S18 OS=Rattus norvegicus GN=Rps18 PE=1 SV=1 - [A0A0H2UHT6_RAT]	Rps18	19	61.59	8	17	17	29	151	17.5768	10.9897	72.5897	23.18	4	5	684.499	57.62	16	24
D4A6G6	Protein LOC100362339 OS=Rattus norvegicus GN=LOC100362339 PE=4 SV=1 - [D4A6G6_RAT]	Rps19 like	27	51.72	9	12	12	31	145	16.1076	10.4038	59.88	13.1	2	2	847.677	51.72	12	29
A0A0H2UHG7	40S ribosomal protein S20 OS=Rattus norvegicus GN=Rps20 PE=3 SV=1 - [A0A0H2UHG7_RAT]	Rps20	16	33.05	11	6	6	20	118	13.2333	9.93506	42.99	5.93	1	2	487.394	33.05	6	18
A0A0G2JXC3	40S ribosomal protein S21 OS=Rattus norvegicus GN=Rps21 PE=1 SV=1 - [A0A0G2JXC3_RAT]	Rps21	5	41.98	4	4	4	5	81	8.86043	8.51416					167.21	41.98	4	5
P62268	40S ribosomal protein S23 OS=Rattus norvegicus GN=Rps23 PE=1 SV=3 - [RS23_RAT]	Rps23	6	30.07	3	5	5	8	143	15.7977	10.4917	66.51	7.69	1	1	216.004	30.07	5	7
A0A096MIU7	40S ribosomal protein S24 OS=Rattus norvegicus GN=Rps24 PE=3 SV=2 - [A0A096MIU7_RAT]	Rps24	14	29.77	5	4	4	14	131	15.1873	10.9019					544.271	29.77	4	14
A0A0H2UHU0	40S ribosomal protein S25 OS=Rattus norvegicus GN=Rps25 PE=4 SV=1 - [A0A0H2UHU0_RAT]	Rps25	14	50.81	6	10	10	16	124	13.6027	10.1108	61.52	7.26	1	1	379.103	50.81	10	15
P62856	40S ribosomal protein S26 OS=Rattus norvegicus GN=Rps26 PE=3 SV=3 - [RS26_RAT]	Rps26	4	26.96	6	3	3	4	115	13.0071	11.0044					123.325	26.96	3	4
Q71TY3	40S ribosomal protein S27 OS=Rattus norvegicus GN=Rps27 PE=1 SV=3 - [RS27_RAT]	Rps27	8	39.29	3	4	4	8	84	9.45484	9.45166					229.615	39.29	4	8
P62982	Ubiquitin-40S ribosomal protein S27a OS=Rattus norvegicus GN=Rps27a PE=1 SV=2 - [RS27A_RAT]	Rps27a	30	62.82	10	11	13	42	156	17.9395	9.64209	228.484	31.41	5	6	1003.73	62.82	13	36
F1M927	Protein RGD1560997 OS=Rattus norvegicus GN=Rps27a-ps5 PE=4 SV=2 - [F1M927_RAT]	Rps27a-ps5	3	18.18	1	1	3	5	154	17.8614	9.71533	41.23	5.84	1	1	57.79	18.18	3	4
P62859	40S ribosomal protein S28 OS=Rattus norvegicus GN=Rps28 PE=1 SV=1 - [RS28_RAT]	Rps28	9	60.87	3	6	6	11	69	7.8362	10.6968	81.97	15.94	1	1	259.894	60.87	6	10
P62275	40S ribosomal protein S29 OS=Rattus norvegicus GN=Rps29 PE=1 SV=2 - [RS29_RAT]	Rps29	2	19.64	1	1	1	2	56	6.6723	10.1255					78.87	19.64	1	2
O55215	Ribosomal protein S2 OS=Rattus norvegicus GN=Rps2-ps6 PE=2 SV=1 - [O55215_RAT]	Rps2-ps6	23	56	15	15	15	25	250	27.2135	9.62744	36.46	2.8	1	1	652.993	56	15	24
P62909	40S ribosomal protein S3 OS=Rattus norvegicus GN=Rps3 PE=1 SV=1 - [RS3_RAT]	Rps3	75	83.54	3	28	28	79	243	26.6574	9.65674	131.27	10.29	2	2	2252.73	83.54	28	77
P49242	40S ribosomal protein S3a OS=Rattus norvegicus GN=Rps3a PE=1 SV=2 - [RS3A_RAT]	Rps3a	62	69.32	3	27	27	74	264	29.9257	9.72998	105.48	16.29	4	6	2150.7	69.32	27	68
X1WI37	Protein LOC100362640 (Fragment) OS=Rattus norvegicus GN=Rps4x PE=1 SV=1 - [X1WI37_RAT]	Rps4x	64	72.14	4	26	26	66	262	29.448	10.1548	55.23	2.67	1	1	1625.77	72.14	26	65
B0BN81	40S ribosomal protein S5 OS=Rattus norvegicus GN=Rps5 PE=1 SV=1 - [B0BN81_RAT]	Rps5	35	43.63	3	13	13	39	204	22.8921	9.71533	79.51	11.76	2	2	1017.74	43.63	13	37
P62755	40S ribosomal protein S6 OS=Rattus norvegicus GN=Rps6 PE=1 SV=1 - [RS6_RAT]	Rps6	38	40.56	3	17	17	42	249	28.663	10.8433	67.64	7.23	2	2	1446.36	40.56	17	40
D3ZY17	Protein Rps6ka5 OS=Rattus norvegicus GN=Rps6ka5 PE=1 SV=1 - [D3ZY17_RAT]	Rps6ka5	2	4.63	2	2	2	2	518	58.2221	7.43018					46.19	4.63	2	2
P62083	40S ribosomal protein S7 OS=Rattus norvegicus GN=Rps7 PE=1 SV=1 - [RS7_RAT]	Rps7	40	70.1	2	17	17	40	194	22.1133	10.0962					1027.06	70.1	17	40
P62243	40S ribosomal protein S8 OS=Rattus norvegicus GN=Rps8 PE=1 SV=2 - [RS8_RAT]	Rps8	36	62.02	4	17	17	36	208	24.1902	10.3159					1133.35	62.02	17	36
P29314	40S ribosomal protein S9 OS=Rattus norvegicus GN=Rps9 PE=1 SV=4 - [RS9_RAT]	Rps9	27	53.09	4	18	18	33	194	22.5776	10.6528	85.0867	17.01	3	3	532.959	53.09	18	30
P38983	40S ribosomal protein SA OS=Rattus norvegicus GN=Rpsa PE=1 SV=3 - [RSSA_RAT]	Rpsa	31	58.64	1	16	16	37	295	32.8034	4.86865	146.297	5.76	1	3	1293.9	58.64	16	34
Q5PQL2	Cell differentiation protein RCD1 homolog OS=Rattus norvegicus GN=Rqcd1 PE=1 SV=1 - [RCD1_RAT]	Rqcd1	1	4.68	1	1	1	1	299	33.5799	8.03076					26.64	4.68	1	1
F1M853	Protein Rrbp1 OS=Rattus norvegicus GN=Rrbp1 PE=1 SV=3 - [F1M853_RAT]	Rrbp1	277	49.42	1	80	80	303	1453	157.409	9.0708	422.138	8.19	11	13	10378.1	49.42	80	290
M0R3M8	Protein Rrp12 OS=Rattus norvegicus GN=Rrp12 PE=1 SV=1 - [M0R3M8_RAT]	Rrp12	5	3.48	1	4	5	5	1293	143.041	8.73389					84.6	3.48	5	5
Q5M947	RRP15-like protein OS=Rattus norvegicus GN=Rrp15 PE=1 SV=1 - [RRP15_RAT]	Rrp15	1	3.93	1	1	1	1	280	30.9066	8.5874					29.87	3.93	1	1
D3ZY39	Protein Rrp1b OS=Rattus norvegicus GN=Rrp1b PE=1 SV=3 - [D3ZY39_RAT]	Rrp1b	2	2.32	1	2	2	2	733	81.4257	9.80322		0			31.98	2.32	2	2
A0A096MJD6	Ribosomal RNA-processing protein 8 OS=Rattus norvegicus GN=Rrp8 PE=4 SV=1 - [A0A096MJD6_RAT]	Rrp8	1	6.51	2	1	1	1	215	24.2345	8.36768					56.11	6.51	1	1
B0BND5	Protein Rrp9 OS=Rattus norvegicus GN=Rrp9 PE=1 SV=1 - [B0BND5_RAT]	Rrp9	4	5.86	1	3	3	4	478	52.4699	7.69385					98.5842	5.86	3	4
A1A5P2	Ribosome biogenesis regulatory protein homolog OS=Rattus norvegicus GN=Rrs1 PE=2 SV=1 - [RRS1_RAT]	Rrs1	5	9.32	1	5	5	5	365	41.5115	10.7847					103.501	9.32	5	5
D4A1U7	Protein Rsbn1 OS=Rattus norvegicus GN=Rsbn1 PE=4 SV=1 - [D4A1U7_RAT]	Rsbn1	1	1.64	1	1	1	1	795	89.2311	8.646					73.92	1.64	1	1
Q7TQ86	Ac1158 OS=Rattus norvegicus GN=Rsl1d1 PE=2 SV=1 - [Q7TQ86_RAT]	Rsl1d1	4	6.3	3	1	3	4	540	60.9257	10.0229					79.13	6.3	3	4
Q6AYT3	tRNA-splicing ligase RtcB homolog OS=Rattus norvegicus GN=Rtcb PE=2 SV=1 - [RTCB_RAT]	Rtcb	5	16.24	1	5	5	5	505	55.2139	7.2251					142.06	16.24	5	5
Q68FS8	Protein Rtcd1 OS=Rattus norvegicus GN=Rtcd1 PE=1 SV=1 - [Q68FS8_RAT]	Rtcd1	1	2.73	1	1	1	1	366	39.2883	7.66455					23.49	2.73	1	1
Q6RJR6	Reticulon-3 OS=Rattus norvegicus GN=Rtn3 PE=1 SV=1 - [RTN3_RAT]	Rtn3	-2	2.23	3	1	2	2	940	101.454	5.10986	49.92	2.23	2	2
A0A0H2UHX1	Reticulon OS=Rattus norvegicus GN=Rtn3 PE=1 SV=1 - [A0A0H2UHX1_RAT]	Rtn3	-2	8.81	4	1	2	2	261	28.2092	9.0708	55.53	8.81	2	2
F7EMB2	Protein RGD1304704 OS=Rattus norvegicus GN=RGD1304704 PE=1 SV=1 - [F7EMB2_RAT]	Rtraf	6	20.08	2	4	4	6	244	28.1527	6.88818					110.87	20.08	4	6
Q5FVJ0	Protein RUFY3 OS=Rattus norvegicus GN=Rufy3 PE=1 SV=1 - [RUFY3_RAT]	Rufy3	-1	4.69	2	2	2	3	469	52.8732	5.49072	60.58	4.69	2	2	57.94	2.35	1	1
P60123	RuvB-like 1 OS=Rattus norvegicus GN=Ruvbl1 PE=1 SV=1 - [RUVB1_RAT]	Ruvbl1	6	18.86	2	6	6	8	456	50.1823	6.41748	22.8	3.51	1	1	222.395	18.86	6	7
G3V8T5	DNA helicase OS=Rattus norvegicus GN=Ruvbl2 PE=1 SV=1 - [G3V8T5_RAT]	Ruvbl2	4	19.01	2	7	7	8	463	51.0805	5.64307	85.82	4.97	2	2	190.455	16.2	6	6
Q9ES21	Phosphatidylinositide phosphatase SAC1 OS=Rattus norvegicus GN=Sacm1l PE=1 SV=1 - [SAC1_RAT]	Sacm1l	1	1.7	1	1	1	1	587	66.996	7.28369					26.7	1.7	1	1
D4A1D3	Protein Sacs OS=Rattus norvegicus GN=Sacs PE=1 SV=2 - [D4A1D3_RAT]	Sacs	-1	0.2	1	1	1	1	4590	521.15	7.09326	29.22	0.2	1	1		0
M0RBF0	Scaffold attachment factor B1 OS=Rattus norvegicus GN=Safb PE=1 SV=1 - [M0RBF0_RAT]	Safb	32	28.68	5	23	23	34	931	104.344	5.26221	45.16	1.07	1	1	1076.12	28.68	23	33
Q3MHS8	Sin3-associated polypeptide 18 OS=Rattus norvegicus GN=Sap18 PE=2 SV=1 - [Q3MHS8_RAT]	Sap18	9	28.76	2	6	6	11	153	17.584	9.34912	35.15	8.5	1	1	265.566	28.76	6	10
Q5HZY2	GTP-binding protein SAR1b OS=Rattus norvegicus GN=Sar1b PE=2 SV=1 - [SAR1B_RAT]	Sar1b	0	5.56	2	1	1	2	198	22.3955	6.11279	51.11	5.56	1	1	28.96	5.56	1	1
D3ZAS8	Protein Sart3 OS=Rattus norvegicus GN=Sart3 PE=1 SV=1 - [D3ZAS8_RAT]	Sart3	4	3.65	1	4	4	4	960	109.355	5.42725					79.5089	3.65	4	4
Q63624	Splicing factor, arginine/serine-rich 19 OS=Rattus norvegicus GN=Scaf1 PE=1 SV=2 - [SFR19_RAT]	Scaf1	1	1.59	1	1	1	1	1258	133.775	9.31982					32.31	1.59	1	1
A0A0G2KAC1	Non-specific lipid-transfer protein OS=Rattus norvegicus GN=Scp2 PE=1 SV=1 - [A0A0G2KAC1_RAT]	Scp2	-1	1.47	4	1	1	1	545	58.9043	7.06396	0	1.47	1	1
P34901	Syndecan-4 OS=Rattus norvegicus GN=Sdc4 PE=1 SV=1 - [SDC4_RAT]	Sdc4	4	21.78	11	3	3	4	202	21.9482	4.38623		0			90.39	21.78	3	4
Q0QF18	Succinate dehydrogenase (quinone) (Fragment) OS=Rattus norvegicus GN=Sdha PE=2 SV=1 - [Q0QF18_RAT]	Sdha	0	4.65	2	2	2	2	559	61.0291	6.48096	27.97	2.68	1	1	36.09	1.97	1	1
P21913	Succinate dehydrogenase [ubiquinone] iron-sulfur subunit, mitochondrial OS=Rattus norvegicus GN=Sdhb PE=2 SV=2 - [SDHB_RAT]	Sdhb	-2	8.16	1	2	2	2	282	31.8089	8.67529	68.39	8.16	2	2		0
Q5XFW8	Protein SEC13 homolog OS=Rattus norvegicus GN=Sec13 PE=1 SV=1 - [SEC13_RAT]	Sec13	2	8.7	1	2	2	2	322	35.5251	5.37646					120.95	8.7	2	2
Q4KM74	Vesicle-trafficking protein SEC22b OS=Rattus norvegicus GN=Sec22b PE=1 SV=3 - [SC22B_RAT]	Sec22b	1	6.51	1	1	1	1	215	24.7248	8.51416					77.13	6.51	1	1
P61621	Protein transport protein Sec61 subunit alpha isoform 1 OS=Rattus norvegicus GN=Sec61a1 PE=2 SV=2 - [S61A1_RAT]	Sec61a1	6	8.82	2	4	4	6	476	52.2305	8.06006					136.113	8.82	4	6
B2RZD1	Protein Sec61b OS=Rattus norvegicus GN=Sec61b PE=1 SV=1 - [B2RZD1_RAT]	Sec61b	1	15.63	1	1	1	1	96	9.98211	11.561					62.94	15.63	1	1
D4A2Z6	Protein Sec63 OS=Rattus norvegicus GN=Sec63 PE=1 SV=1 - [D4A2Z6_RAT]	Sec63	1	1.51	2	1	1	1	727	83.5394	5.47803					46.54	1.51	1	1
D4A3X0	Protein Seh1l OS=Rattus norvegicus GN=Seh1l PE=1 SV=3 - [D4A3X0_RAT]	Seh1l	4	2.27	2	4	4	4	2376	260.83	5.98584					79.5367	2.27	4	4
Q3MID8	Senp3 protein (Fragment) OS=Rattus norvegicus GN=Senp3 PE=2 SV=1 - [Q3MID8_RAT]	Senp3	1	3	2	1	1	1	567	64.2274	8.74854					56.96	3	1	1
F1LMH0	Neuronal-specific septin-3 OS=Rattus norvegicus GN=Sept3 PE=3 SV=1 - [F1LMH0_RAT]	Sept3	-1	2.51	2	1	1	1	358	40.6281	7.1958	33.67	2.51	1	1
D3ZT07	Platelet glycoprotein Ib beta chain OS=Rattus norvegicus GN=Sept5 PE=1 SV=2 - [D3ZT07_RAT]	Sept5	-7	16.26	13	6	6	7	369	42.7967	6.66846	90.4442	16.26	6	7
B5DFG5	Protein Sept6 OS=Rattus norvegicus GN=Sept6 PE=1 SV=1 - [B5DFG5_RAT]	Sept6	-2	7.96	7	2	3	6	427	48.7478	6.66846	116.445	7.96	3	4	29.8366	2.11	1	2
F1LMC7	Septin-7 OS=Rattus norvegicus GN=Sept7 PE=1 SV=3 - [F1LMC7_RAT]	Sept7	0	7.34	11	2	3	6	436	50.5479	8.57275	55.1289	4.13	2	3	47.9622	5.28	2	3
G3V9Z6	Septin 8 (Predicted) OS=Rattus norvegicus GN=Sept8 PE=1 SV=1 - [G3V9Z6_RAT]	Sept8	-1	5.83	8	1	2	5	429	49.8252	5.99854	57.0322	5.83	2	3	29.8366	2.1	1	2
Q6AXS5	Plasminogen activator inhibitor 1 RNA-binding protein OS=Rattus norvegicus GN=Serbp1 PE=1 SV=2 - [PAIRB_RAT]	Serbp1	15	35.38	1	12	12	19	407	44.7273	8.54346	94.66	7.13	2	2	413.126	32.19	11	17
D3ZKA0	Protein Serpinb13 OS=Rattus norvegicus GN=Serpinb13 PE=3 SV=1 - [D3ZKA0_RAT]	Serpinb13	0	3.08	1	1	1	2	389	44.2215	5.92236	73.99	3.08	1	1	79.02	3.08	1	1
Q6P9U0	Protein Serpinb6 OS=Rattus norvegicus GN=Serpinb6 PE=1 SV=1 - [Q6P9U0_RAT]	Serpinb6	-1	2.37	1	1	1	1	379	42.9909	6.1001	44.24	2.37	1	1
Q5FWY6	Setd3 protein (Fragment) OS=Rattus norvegicus GN=Setd3 PE=2 SV=1 - [Q5FWY6_RAT]	Setd3	-1	2	2	1	1	1	450	51.0456	5.10986	0	2	1	1
O88629	Splicing factor 1 homolog (Fragment) OS=Rattus norvegicus GN=Sf1 PE=2 SV=1 - [O88629_RAT]	Sf1	1	5.78	4	1	1	1	173	19.3681	8.25049					26.12	5.78	1	1
D3ZQM0	Protein Sf3a1 OS=Rattus norvegicus GN=Sf3a1 PE=1 SV=1 - [D3ZQM0_RAT]	Sf3a1	11	15.42	1	11	11	11	791	88.5324	5.22412					272.805	15.42	11	11
Q6AXT8	Splicing factor 3A subunit 2 OS=Rattus norvegicus GN=Sf3a2 PE=2 SV=1 - [SF3A2_RAT]	Sf3a2	2	7.01	1	2	2	2	471	49.8587	9.64209					34.3	7.01	2	2
Q4KLI7	Protein Sf3a3 OS=Rattus norvegicus GN=Sf3a3 PE=1 SV=1 - [Q4KLI7_RAT]	Sf3a3	3	8.38	2	3	3	3	501	58.8052	5.33838					82.619	8.38	3	3
G3V7T6	Protein Sf3b1 OS=Rattus norvegicus GN=Sf3b1 PE=1 SV=1 - [G3V7T6_RAT]	Sf3b1	22	21.86	3	18	18	22	1304	145.738	7.09326					702.975	21.86	18	22
D3ZMS1	Protein Sf3b2 OS=Rattus norvegicus GN=Sf3b2 PE=1 SV=3 - [D3ZMS1_RAT]	Sf3b2	11	13.21	1	9	9	11	878	98.0859	5.61768					255.05	13.21	9	11
E9PT66	Protein Sf3b3 OS=Rattus norvegicus GN=Sf3b3 PE=1 SV=2 - [E9PT66_RAT]	Sf3b3	34	26.95	2	24	24	34	1217	135.465	5.26221					1068.63	26.95	24	34
Q6AYL5	Splicing factor 3B subunit 4 OS=Rattus norvegicus GN=Sf3b4 PE=2 SV=1 - [SF3B4_RAT]	Sf3b4	1	3.3	1	1	1	1	424	44.3271	8.55811					55.97	3.3	1	1
M0R835	Protein Sf3b6 OS=Rattus norvegicus GN=Sf3b6 PE=1 SV=2 - [M0R835_RAT]	Sf3b6	2	9.76	1	1	1	2	123	14.3185	9.61279					124.79	9.76	1	2
A0A0G2K8K0	Protein Sfpq OS=Rattus norvegicus GN=Sfpq PE=1 SV=1 - [A0A0G2K8K0_RAT]	Sfpq	9	12.36	2	8	9	11	696	75.039	9.39307	24.76	1.58	1	1	147.281	12.36	9	10
O35179	Endophilin-A1 OS=Rattus norvegicus GN=Sh3gl2 PE=1 SV=2 - [SH3G2_RAT]	Sh3gl2	-1	3.41	2	1	1	1	352	39.874	5.38916	38.42	3.41	1	1
D4A7V1	Endophilin-B2 OS=Rattus norvegicus GN=Sh3glb2 PE=1 SV=3 - [D4A7V1_RAT]	Sh3glb2	0	7.88	3	2	2	2	330	36.2133	6.32861	44.71	3.33	1	1	44.82	4.55	1	1
Q5RJQ4	NAD-dependent protein deacetylase sirtuin-2 OS=Rattus norvegicus GN=Sirt2 PE=1 SV=1 - [SIR2_RAT]	Sirt2	-1	3.43	2	1	1	1	350	39.2938	7.07861	42.38	3.43	1	1
Q68FX9	NAD-dependent protein deacylase sirtuin-5, mitochondrial OS=Rattus norvegicus GN=Sirt5 PE=2 SV=1 - [SIR5_RAT]	Sirt5	-2	13.55	1	3	3	4	310	34.0763	8.74854	124.073	13.55	3	3	79.24	5.48	1	1
D4AE49	Protein Skiv2l2 OS=Rattus norvegicus GN=Skiv2l2 PE=1 SV=3 - [D4AE49_RAT]	Skiv2l2	2	2.06	1	2	2	2	1066	120.626	6.65381					64.85	2.06	2	2
Q5BJW0	Skiv2l2 protein (Fragment) OS=Rattus norvegicus GN=Skiv2l2 PE=2 SV=1 - [Q5BJW0_RAT]	Skiv2l2	1	5.04	1	1	1	1	337	38.0287	7.63525					22.72	5.04	1	1
Q6PEC4	S-phase kinase-associated protein 1 OS=Rattus norvegicus GN=Skp1 PE=1 SV=3 - [SKP1_RAT]	Skp1	2	15.95	2	2	2	2	163	18.6603	4.53857					71.68	15.95	2	2
D3ZGI9	Solute carrier family 12 member 5 OS=Rattus norvegicus GN=Slc12a5 PE=1 SV=3 - [D3ZGI9_RAT]	Slc12a5	0	2.15	3	2	2	2	1116	123.427	6.62451	21.48	0.9	1	1	30.22	1.25	1	1
Q62634	Vesicular glutamate transporter 1 OS=Rattus norvegicus GN=Slc17a7 PE=1 SV=1 - [VGLU1_RAT]	Slc17a7	1	1.96	1	1	1	1	560	61.6253	7.34229					36.54	1.96	1	1
P31596	Excitatory amino acid transporter 2 OS=Rattus norvegicus GN=Slc1a2 PE=1 SV=2 - [EAA2_RAT]	Slc1a2	0	14.83	8	6	6	12	573	62.0657	6.7417	159.263	8.38	4	6	113.73	12.74	5	6
A0A0G2K611	Amino acid transporter OS=Rattus norvegicus GN=Slc1a3 PE=1 SV=1 - [A0A0G2K611_RAT]	Slc1a3	-1	16.71	5	4	4	9	431	47.1203	8.86572	267.36	13.23	3	5	179.12	8.58	2	4
P32089	Tricarboxylate transport protein, mitochondrial OS=Rattus norvegicus GN=Slc25a1 PE=1 SV=1 - [TXTP_RAT]	Slc25a1	1	3.86	1	1	1	1	311	33.8138	9.86182					56.25	3.86	1	1
O89035	Mitochondrial dicarboxylate carrier OS=Rattus norvegicus GN=Slc25a10 PE=1 SV=1 - [O89035_RAT]	Slc25a10	1	5.59	1	1	1	1	286	31.4341	9.29053					81.09	5.59	1	1
A0A0G2K2J7	Protein Slc25a12 OS=Rattus norvegicus GN=Slc25a12 PE=1 SV=1 - [A0A0G2K2J7_RAT]	Slc25a12	1	2.35	3	1	1	1	383	41.4781	9.5542					41.32	2.35	1	1
Q5FVG4	Protein LOC100911440 OS=Rattus norvegicus GN=Slc25a22 PE=1 SV=1 - [Q5FVG4_RAT]	Slc25a22	0	19.21	3	4	4	6	229	24.6238	8.60205	66.8567	15.72	3	3	117.521	13.54	3	3
G3V741	Phosphate carrier protein, mitochondrial OS=Rattus norvegicus GN=Slc25a3 PE=1 SV=1 - [G3V741_RAT]	Slc25a3	-1	16.29	3	5	5	11	356	39.5054	9.26123	145.3	11.8	4	6	125.84	12.92	4	5
Q05962	ADP/ATP translocase 1 OS=Rattus norvegicus GN=Slc25a4 PE=1 SV=3 - [ADT1_RAT]	Slc25a4	7	27.18	3	3	10	23	298	32.9682	9.78857	173.551	22.48	7	8	228.057	19.8	8	15
Q09073	ADP/ATP translocase 2 OS=Rattus norvegicus GN=Slc25a5 PE=1 SV=3 - [ADT2_RAT]	Slc25a5	11	36.58	2	8	15	35	298	32.8801	9.72998	210.525	30.54	10	12	514.621	33.89	12	23
P97849	Long-chain fatty acid transport protein 1 OS=Rattus norvegicus GN=Slc27a1 PE=2 SV=1 - [S27A1_RAT]	Slc27a1	1	1.08	2	1	1	1	646	71.2377	8.45557					25.89	1.08	1	1
G3V7V3	Protein Slc27a4 OS=Rattus norvegicus GN=Slc27a4 PE=1 SV=1 - [G3V7V3_RAT]	Slc27a4	1	1.4	1	1	1	1	643	72.1422	8.6167		0			39.26	1.4	1	1
A0A0G2K2S2	Solute carrier family 2, facilitated glucose transporter member 1 OS=Rattus norvegicus GN=Slc2a1 PE=1 SV=1 - [A0A0G2K2S2_RAT]	Slc2a1	1	1.63	2	1	1	1	491	53.8454	8.98291					50.34	1.63	1	1
Q6P506	Slc2a3 protein OS=Rattus norvegicus GN=Slc2a3 PE=2 SV=1 - [Q6P506_RAT]	Slc2a3	-1	1.82	5	1	1	1	330	35.764	4.89404	0	1.82	1	1
Q794F9	4F2 cell-surface antigen heavy chain OS=Rattus norvegicus GN=Slc3a2 PE=1 SV=1 - [4F2_RAT]	Slc3a2	0	3.42	2	2	2	2	527	58.0361	5.32568	20.49	1.33	1	1	28.58	2.09	1	1
Q9JI66	Electrogenic sodium bicarbonate cotransporter 1 OS=Rattus norvegicus GN=Slc4a4 PE=1 SV=1 - [S4A4_RAT]	Slc4a4	1	1.58	3	1	1	1	1079	121.266	6.85889					31.36	1.58	1	1
P31647	Sodium- and chloride-dependent GABA transporter 3 OS=Rattus norvegicus GN=Slc6a11 PE=1 SV=1 - [S6A11_RAT]	Slc6a11	-1	2.55	1	1	1	1	627	69.9003	6.97607	47.96	2.55	1	1
A0A0G2K904	Protein Sltm OS=Rattus norvegicus GN=Sltm PE=1 SV=1 - [A0A0G2K904_RAT]	Sltm	1	2.9	1	1	1	1	1034	117.098	8.01611					29.87	2.9	1	1
A0A0G2K9N0	Protein Smap2 OS=Rattus norvegicus GN=Smap2 PE=1 SV=1 - [A0A0G2K9N0_RAT]	Smap2	-5	30.98	2	11	11	41	397	43.166	9.15869	613.001	30.98	11	23	663.867	28.72	8	18
G3V790	Transcription activator BRG1 OS=Rattus norvegicus GN=Smarca4 PE=1 SV=2 - [G3V790_RAT]	Smarca4	2	1.67	6	2	2	2	1613	181.285	8.00146					82.25	1.67	2	2
F1LNL2	Protein Smarca5 OS=Rattus norvegicus GN=Smarca5 PE=1 SV=2 - [F1LNL2_RAT]	Smarca5	30	28.64	4	28	28	30	995	116.581	8.41162					526.904	28.64	28	30
D4A510	Protein Smarcc2 OS=Rattus norvegicus GN=Smarcc2 PE=1 SV=3 - [D4A510_RAT]	Smarcc2	7	6.87	3	6	6	7	1135	124.661	5.43994					248.134	6.87	6	7
F1LSS1	Structural maintenance of chromosomes protein OS=Rattus norvegicus GN=Smc1a PE=1 SV=3 - [F1LSS1_RAT]	Smc1a	15	11.69	2	12	12	15	1232	142.859	7.15186					427.806	11.69	12	15
P97690	Structural maintenance of chromosomes protein 3 OS=Rattus norvegicus GN=Smc3 PE=1 SV=1 - [SMC3_RAT]	Smc3	7	7.22	3	6	6	7	1191	138.362	7.85498		0			218.494	7.22	6	7
D4AAG8	Protein Smchd1 OS=Rattus norvegicus GN=Smchd1 PE=1 SV=2 - [D4AAG8_RAT]	Smchd1	1	0.55	1	1	1	1	2006	225.847	7.32764		0			30.86	0.55	1	1
G3V702	Smu-1 suppressor of mec-8 and unc-52 homolog (C. elegans) OS=Rattus norvegicus GN=Smu1 PE=1 SV=1 - [G3V702_RAT]	Smu1	13	26.9	2	10	10	13	513	57.5072	7.18115					331.943	26.9	10	13
D3ZCF5	Protein Smurf1 OS=Rattus norvegicus GN=Smurf1 PE=4 SV=2 - [D3ZCF5_RAT]	Smurf1	1	1.37	2	1	1	1	728	83.0482	7.26904					33.47	1.37	1	1
P60881	Synaptosomal-associated protein 25 OS=Rattus norvegicus GN=Snap25 PE=1 SV=1 - [SNP25_RAT]	Snap25	-1	26.21	4	4	4	7	206	23.3002	4.76709	154.28	26.21	4	4	143.193	18.93	3	3
A0A0G2K0B6	Clathrin coat assembly protein AP180 OS=Rattus norvegicus GN=Snap91 PE=1 SV=1 - [A0A0G2K0B6_RAT]	Snap91	-2	3.46	3	2	3	4	897	91.3725	4.95752	118.857	3.46	3	3	68.21	1.34	1	1
Q4KM25	SNAP-associated protein OS=Rattus norvegicus GN=Snapin PE=2 SV=1 - [Q4KM25_RAT]	Snapin	2	29.27	2	2	2	2	82	9.44914	10.3452					78.03	29.27	2	2
A0A0G2JSQ1	Beta-synuclein OS=Rattus norvegicus GN=Sncb PE=1 SV=1 - [A0A0G2JSQ1_RAT]	Sncb	-3	23.13	6	3	3	3	134	14.213	4.41162	104.68	23.13	3	3
D4A8Y5	Staphylococcal nuclease domain-containing protein 1 OS=Rattus norvegicus GN=Snd1 PE=1 SV=2 - [D4A8Y5_RAT]	Snd1	1	1.48	2	1	1	1	881	98.991	6.84424		0			46.45	1.48	1	1
M3ZCQ2	U5 small nuclear ribonucleoprotein 200 kDa helicase OS=Rattus norvegicus GN=Snrnp200 PE=1 SV=1 - [M3ZCQ2_RAT]	Snrnp200	39	17.18	2	31	31	39	2136	244.38	6.06201					910.044	17.18	31	39
D4A944	Protein Snrnp40 OS=Rattus norvegicus GN=Snrnp40 PE=1 SV=3 - [D4A944_RAT]	Snrnp40	4	18.25	1	4	4	4	400	43.7663	8.55811					78.35	18.25	4	4
B2RZ74	Protein Snrnp70 OS=Rattus norvegicus GN=Snrnp70 PE=1 SV=1 - [B2RZ74_RAT]	Snrnp70	4	5.76	2	3	3	4	451	52.102	9.93506					68.95	5.76	3	4
Q5U214	Protein Snrpa OS=Rattus norvegicus GN=Snrpa PE=1 SV=1 - [Q5U214_RAT]	Snrpa	7	24.91	1	6	7	9	281	31.1562	9.83252	32.49	2.85	1	1	139.145	24.91	7	8
D3ZZR5	Protein LOC100364748 OS=Rattus norvegicus GN=Snrpa1 PE=1 SV=1 - [D3ZZR5_RAT]	Snrpa1	4	19.22	2	4	4	4	255	28.3001	8.83643					111.19	19.22	4	4
B0BN51	Small nuclear ribonucleoprotein-associated protein OS=Rattus norvegicus GN=Snrpb PE=2 SV=1 - [B0BN51_RAT]	Snrpb	7	26.84	5	5	5	7	231	23.6402	10.9019					140.948	26.84	5	7
B5DEQ4	Protein Snrpb2 OS=Rattus norvegicus GN=Snrpb2 PE=1 SV=1 - [B5DEQ4_RAT]	Snrpb2	2	13.78	1	1	2	4	225	25.336	9.71533	32.49	3.56	1	1	53.3833	13.78	2	3
D3ZCL3	U1 small nuclear ribonucleoprotein C OS=Rattus norvegicus GN=Snrpc PE=3 SV=1 - [RU1C_RAT]	Snrpc	2	24.53	1	2	2	2	159	17.3512	9.67139					108.27	24.53	2	2
B2RZB7	Protein Snrpd1 OS=Rattus norvegicus GN=Snrpd1 PE=1 SV=1 - [B2RZB7_RAT]	Snrpd1	8	54.62	1	4	4	8	119	13.2734	11.561					204.48	54.62	4	8
B5DES0	Protein Snrpd2 OS=Rattus norvegicus GN=Snrpd2 PE=1 SV=1 - [B5DES0_RAT]	Snrpd2	6	40.68	2	5	5	6	118	13.5182	9.90576					197.26	40.68	5	6
M0R907	Protein Snrpd3 OS=Rattus norvegicus GN=Snrpd3 PE=1 SV=1 - [M0R907_RAT]	Snrpd3	4	16.67	1	3	3	6	126	13.9073	10.3159	61.32	7.94	1	1	100.08	16.67	3	5
D4AAT4	Protein Snrpf OS=Rattus norvegicus GN=Snrpf PE=1 SV=1 - [D4AAT4_RAT]	Snrpf	2	15.12	1	1	1	2	86	9.71878	4.66553					78.07	15.12	1	2
P55770	NHP2-like protein 1 OS=Rattus norvegicus GN=Snu13 PE=2 SV=4 - [NH2L1_RAT]	Snu13	4	32.81	2	4	4	4	128	14.1646	8.45557					150.28	32.81	4	4
D4A8G7	Protein Snw1 OS=Rattus norvegicus GN=Snw1 PE=1 SV=1 - [D4A8G7_RAT]	Snw1	5	13.06	1	5	5	5	536	61.4255	9.5249					124.455	13.06	5	5
Q6LDS4	Superoxide dismutase [Cu-Zn] OS=Rattus norvegicus GN=Sod1 PE=2 SV=1 - [Q6LDS4_RAT]	Sod1	-1	8.55	3	1	1	1	152	15.6997	6.354	45.84	8.55	1	1
P07895	Superoxide dismutase [Mn], mitochondrial OS=Rattus norvegicus GN=Sod2 PE=1 SV=2 - [SODM_RAT]	Sod2	-2	12.61	1	2	2	2	222	24.6586	8.80713	92.2	12.61	2	2
Q63555	SP120 OS=Rattus norvegicus PE=2 SV=1 - [Q63555_RAT]	SP120	75	41.35	3	37	37	101	798	87.6936	6.23975	255.837	16.67	11	13	2631.06	41.35	36	88
A0A0G2K5M1	Protein Sp3 OS=Rattus norvegicus GN=Sp3 PE=1 SV=1 - [A0A0G2K5M1_RAT]	Sp3	5	6.3	1	3	3	5	714	75.3746	5.2876					280.37	6.3	3	5
Q63158	Protein Sp4 OS=Rattus norvegicus GN=Sp4 PE=1 SV=1 - [Q63158_RAT]	Sp4	1	3.45	1	1	1	1	783	81.9343	7.04932					83.18	3.45	1	1
F1LX68	Protein Spats2 OS=Rattus norvegicus GN=Spats2 PE=1 SV=2 - [F1LX68_RAT]	Spats2	5	8.18	1	3	4	5	550	59.3857	8.92432					178.03	8.18	4	5
Q5U2T3	SPATS2-like protein OS=Rattus norvegicus GN=Spats2l PE=2 SV=1 - [SPS2L_RAT]	Spats2l	3	4.48	2	2	3	3	558	61.7358	9.68604					52.72	4.48	3	3
Q6AYB2	Protein Sphk2 OS=Rattus norvegicus GN=Sphk2 PE=1 SV=1 - [Q6AYB2_RAT]	Sphk2	1	1.79	1	1	1	1	616	65.4819	6.7417					40.34	1.79	1	1
P35446	Spondin-1 OS=Rattus norvegicus GN=Spon1 PE=1 SV=1 - [SPON1_RAT]	Spon1	1	3.35	2	1	1	1	807	90.7134	6.11279					21.62	3.35	1	1
A0A0G2JZ69	Spectrin alpha chain, non-erythrocytic 1 OS=Rattus norvegicus GN=Sptan1 PE=1 SV=1 - [A0A0G2JZ69_RAT]	Sptan1	-30	27.68	7	54	54	74	2489	286.534	5.38916	1532.95	23.58	45	52	630.55	11.81	22	22
A0A0G2JZY6	Protein Sptbn1 OS=Rattus norvegicus GN=Sptbn1 PE=1 SV=1 - [A0A0G2JZY6_RAT]	Sptbn1	-14	17.1	6	31	31	42	2310	267.741	5.79541	560.956	13.81	25	28	279.889	7.84	14	14
F1MA36	Spectrin beta 3 OS=Rattus norvegicus GN=Sptbn2 PE=1 SV=2 - [F1MA36_RAT]	Sptbn2	-2	1.97	2	4	4	4	2388	270.849	5.8335	156.96	1.72	3	3	0	0.25	1	1
A0A0G2K677	Protein Sptbn4 OS=Rattus norvegicus GN=Sptbn4 PE=1 SV=1 - [A0A0G2K677_RAT]	Sptbn4	2	0.98	2	1	2	2	2561	288.639	5.99854		0			48.83	0.98	2	2
B0BMT9	Protein Sqrdl OS=Rattus norvegicus GN=Sqrdl PE=1 SV=1 - [B0BMT9_RAT]	Sqrdl	-4	11.11	2	4	4	4	450	50.1698	9.0708	93.02	11.11	4	4
D4A9B0	Protein Srbd1 OS=Rattus norvegicus GN=Srbd1 PE=1 SV=3 - [D4A9B0_RAT]	Srbd1	1	0.81	1	1	1	1	983	110.39	8.82178					33.58	0.81	1	1
B0BNJ1	LOC683667 protein OS=Rattus norvegicus GN=Sri PE=1 SV=1 - [B0BNJ1_RAT]	Sri	-2	35.35	1	6	6	8	198	21.6103	5.89697	67.89	29.29	5	5	109.18	16.16	3	3
B2RYW7	Protein Srp14 OS=Rattus norvegicus GN=Srp14 PE=1 SV=1 - [B2RYW7_RAT]	Srp14	3	25.45	1	2	2	3	110	12.5018	10.1694					168.577	25.45	2	3
B2RYI2	Signal recognition particle subunit SRP68 OS=Rattus norvegicus GN=Srp68 PE=1 SV=1 - [B2RYI2_RAT]	Srp68	6	14.88	1	6	6	6	625	70.4483	8.57275					164.58	14.88	6	6
Q32PZ7	Srp72 protein (Fragment) OS=Rattus norvegicus GN=Srp72 PE=2 SV=1 - [Q32PZ7_RAT]	Srp72	2	9.87	1	1	2	2	395	43.7932	9.84717					92.65	9.87	2	2
D4A7R0	Signal recognition particle subunit SRP72 OS=Rattus norvegicus GN=Srp72 PE=1 SV=2 - [D4A7R0_RAT]	Srp72	2	5.97	1	1	2	2	670	74.6058	9.17334					54.37	5.97	2	2
E9PTN4	Protein Srpk1 OS=Rattus norvegicus GN=Srpk1 PE=1 SV=3 - [E9PTN4_RAT]	Srpk1	7	10.69	4	5	6	7	655	73.7172	6.40479					171.385	10.69	6	7
B1WBT4	Protein Srpk2 OS=Rattus norvegicus GN=Srpk2 PE=1 SV=1 - [B1WBT4_RAT]	Srpk2	6	9.54	5	4	5	6	681	76.8998	4.85596					110.663	9.54	5	6
B2RYB3	Protein Srrm1 OS=Rattus norvegicus GN=Srrm1 PE=1 SV=1 - [B2RYB3_RAT]	Srrm1	4	4.3	2	3	3	4	908	102.372	11.854					83.72	4.3	3	4
M0R7E6	Protein Srrt OS=Rattus norvegicus GN=Srrt PE=1 SV=2 - [M0R7E6_RAT]	Srrt	3	5.32	1	3	3	3	489	54.9503	6.55127					89.24	5.32	3	3
D4A9L2	Protein Srsf1 OS=Rattus norvegicus GN=Srsf1 PE=1 SV=1 - [D4A9L2_RAT]	Srsf1	25	45.16	1	12	13	33	248	27.7278	10.3599	69.86	12.9	3	4	698.467	45.16	13	29
Q4KM38	FUS interacting protein (Serine-arginine rich) 1 OS=Rattus norvegicus GN=Srsf10 PE=1 SV=1 - [Q4KM38_RAT]	Srsf10	7	38.41	2	6	6	7	164	19.9589	10.5063					124.523	38.41	6	7
Q4KLK1	Similar to splicing factor p54, isoform CRA_b OS=Rattus norvegicus GN=Srsf11 PE=2 SV=1 - [Q4KLK1_RAT]	Srsf11	1	1.68	2	1	1	1	476	53.0681	10.5796					41.43	1.68	1	1
Q6PDU1	Serine/arginine-rich splicing factor 2 OS=Rattus norvegicus GN=Srsf2 PE=1 SV=3 - [SRSF2_RAT]	Srsf2	5	16.29	1	3	3	5	221	25.4612	11.854					205.228	16.29	3	5
Q0ZFS8	Protein LOC100910660 OS=Rattus norvegicus GN=Srsf3 PE=1 SV=1 - [Q0ZFS8_RAT]	Srsf3	17	41.46	2	6	7	17	164	19.3179	11.6489					407.5	41.46	7	17
G3V798	Protein Srsf4 OS=Rattus norvegicus GN=Srsf4 PE=1 SV=1 - [G3V798_RAT]	Srsf4	11	14.96	2	5	8	11	488	55.6426	11.3267					317.896	14.96	8	11
Q09167	Serine/arginine-rich splicing factor 5 OS=Rattus norvegicus GN=Srsf5 PE=1 SV=1 - [SRSF5_RAT]	Srsf5	9	30.11	1	5	6	9	269	30.8731	11.561					216.546	30.11	6	9
G3V6S8	Serine/arginine-rich splicing factor 6 OS=Rattus norvegicus GN=Srsf6 PE=1 SV=1 - [SRSF6_RAT]	Srsf6	10	20.65	1	5	8	10	339	39.0021	11.4585					308.947	20.65	8	10
D4A720	Protein Srsf7 OS=Rattus norvegicus GN=Srsf7 PE=1 SV=1 - [D4A720_RAT]	Srsf7	16	31.51	3	7	8	16	238	27.361	11.8247					399.621	31.51	8	16
Q5PPI1	Serine/arginine-rich splicing factor 9 OS=Rattus norvegicus GN=Srsf9 PE=1 SV=1 - [SRSF9_RAT]	Srsf9	6	21.72	1	4	5	6	221	25.4824	8.51416					66.2614	21.72	5	6
P38656	Lupus La protein homolog OS=Rattus norvegicus GN=Ssb PE=1 SV=1 - [LA_RAT]	Ssb	13	23.13	4	10	10	13	415	47.7479	9.72998		0			388.767	23.13	10	13
A0A0G2K747	Single-stranded DNA binding protein 1, isoform CRA_b OS=Rattus norvegicus GN=Ssbp1 PE=1 SV=1 - [A0A0G2K747_RAT]	Ssbp1	8	35.81	3	4	4	8	148	17.1599	9.83252					259.642	35.81	4	8
Q08013	Translocon-associated protein subunit gamma OS=Rattus norvegicus GN=Ssr3 PE=1 SV=2 - [SSRG_RAT]	Ssr3	1	7.57	1	1	1	1	185	21.0512	9.61279					89.96	7.57	1	1
Q04931	FACT complex subunit SSRP1 OS=Rattus norvegicus GN=Ssrp1 PE=1 SV=2 - [SSRP1_RAT]	Ssrp1	6	9.03	1	5	5	6	709	80.8644	6.87354					217.222	9.03	5	6
D3ZXT2	Protein Stag2 OS=Rattus norvegicus GN=Stag2 PE=1 SV=1 - [D3ZXT2_RAT]	Stag2	1	0.73	2	1	1	1	1231	141.216	5.40186					37.61	0.73	1	1
Q9ESY8	Stau1 protein OS=Rattus norvegicus GN=Stau1 PE=2 SV=1 - [Q9ESY8_RAT]	Stau1	5	11.86	3	4	5	5	489	54.0939	9.5249					176.51	11.86	5	5
A0A0G2K703	Double-stranded RNA-binding protein Staufen homolog 2 OS=Rattus norvegicus GN=Stau2 PE=1 SV=1 - [A0A0G2K703_RAT]	Stau2	6	25.62	3	5	6	6	324	35.3083	9.53955					185.14	25.62	6	6
O88506	STE20/SPS1-related proline-alanine-rich protein kinase OS=Rattus norvegicus GN=Stk39 PE=1 SV=2 - [STK39_RAT]	Stk39	1	4.52	1	1	1	1	553	60.0128	6.29053					32.97	4.52	1	1
Q5XIG8	Serine-threonine kinase receptor-associated protein OS=Rattus norvegicus GN=Strap PE=1 SV=1 - [STRAP_RAT]	Strap	2	24	2	6	6	6	350	38.432	5.12256	103.02	8.29	2	2	106.12	15.71	4	4
A0A0G2K3L7	Spermatid perinuclear RNA binding protein, isoform CRA_b OS=Rattus norvegicus GN=Strbp PE=1 SV=1 - [A0A0G2K3L7_RAT]	Strbp	18	21.91	4	7	12	18	648	70.7893	8.47021					401.213	21.91	12	18
P32851	Syntaxin-1A OS=Rattus norvegicus GN=Stx1a PE=1 SV=1 - [STX1A_RAT]	Stx1a	-1	4.86	2	1	1	1	288	33.0467	5.23682	32.34	4.86	1	1
P61265	Syntaxin-1B OS=Rattus norvegicus GN=Stx1b PE=1 SV=1 - [STX1B_RAT]	Stx1b	-4	13.54	1	3	3	4	288	33.2238	5.37646	118.909	13.54	3	4
P61765	Syntaxin-binding protein 1 OS=Rattus norvegicus GN=Stxbp1 PE=1 SV=1 - [STXB1_RAT]	Stxbp1	-5	27.44	1	13	13	19	594	67.5259	6.96143	237.572	21.55	10	12	165.532	13.8	7	7
Q63396	Activated RNA polymerase II transcriptional coactivator p15 OS=Rattus norvegicus GN=Sub1 PE=1 SV=3 - [TCP4_RAT]	Sub1	1	7.09	1	1	1	1	127	14.4324	9.59814					35.07	7.09	1	1
B2RZ24	Succinyl-CoA ligase subunit beta (Fragment) OS=Rattus norvegicus GN=Sucla2 PE=2 SV=1 - [B2RZ24_RAT]	Sucla2	-8	21	2	8	8	10	438	47.3576	6.45557	216.537	18.26	7	9	49.16	2.74	1	1
Q5EBA9	Succinyl-CoA ligase subunit beta (Fragment) OS=Rattus norvegicus GN=Suclg2 PE=2 SV=1 - [Q5EBA9_RAT]	Suclg2	-3	6.72	5	2	2	3	387	41.6948	5.84619	145.36	6.72	2	3
D3ZJH2	Protein Sugp2 OS=Rattus norvegicus GN=Sugp2 PE=1 SV=1 - [D3ZJH2_RAT]	Sugp2	8	9.27	1	8	8	8	1068	117.982	8.01611					255.35	9.27	8	8
D4A4J0	Protein Supt16h OS=Rattus norvegicus GN=Supt16h PE=1 SV=1 - [D4A4J0_RAT]	Supt16h	6	6.02	1	6	6	6	1047	119.79	5.65576					141.53	6.02	6	6
E9PTB2	Transcription elongation factor SPT5 OS=Rattus norvegicus GN=Supt5h PE=1 SV=2 - [E9PTB2_RAT]	Supt5h	1	1.75	1	1	1	1	1083	120.964	5.16064					61.72	1.75	1	1
A0A0G2K0J0	Protein Supt6h OS=Rattus norvegicus GN=Supt6h PE=1 SV=1 - [A0A0G2K0J0_RAT]	Supt6h	1	0.87	2	1	1	1	1725	198.822	4.93213		0			38.28	0.87	1	1
Q02563	Synaptic vesicle glycoprotein 2A OS=Rattus norvegicus GN=Sv2a PE=1 SV=2 - [SV2A_RAT]	Sv2a	-2	2.7	1	2	2	2	742	82.6079	5.56689	33.14	2.7	2	2
P09951	Synapsin-1 OS=Rattus norvegicus GN=Syn1 PE=1 SV=3 - [SYN1_RAT]	Syn1	-11	25.14	2	11	13	21	704	73.9426	9.80322	470.526	25.14	13	16	164.141	10.23	5	5
G3V733	Synapsin II, isoform CRA_a OS=Rattus norvegicus GN=Syn2 PE=1 SV=3 - [G3V733_RAT]	Syn2	-6	24.23	2	7	9	24	586	63.3727	8.42627	382.378	24.23	9	15	199.958	22.01	7	9
M0R735	Heterogeneous nuclear ribonucleoprotein Q OS=Rattus norvegicus GN=Syncrip PE=1 SV=2 - [M0R735_RAT]	Syncrip	29	38.08	1	14	18	33	562	62.6333	7.56201	76.22	3.74	2	2	864.601	38.08	18	31
Q9QUH6	Ras/Rap GTPase-activating protein SynGAP OS=Rattus norvegicus GN=Syngap1 PE=1 SV=2 - [SYGP1_RAT]	Syngap1	3	2.68	7	3	3	3	1308	144.631	9.05615					60.4233	2.68	3	3
A0A0G2K3P9	Synaptogyrin 1, isoform CRA_c OS=Rattus norvegicus GN=Syngr1 PE=4 SV=1 - [A0A0G2K3P9_RAT]	Syngr1	-1	6.28	2	1	1	3	191	21.2527	5.26221	54.95	6.28	1	2	46.52	6.28	1	1
D4ABK1	Protein Syngr3 OS=Rattus norvegicus GN=Syngr3 PE=1 SV=1 - [D4ABK1_RAT]	Syngr3	-1	7.54	1	1	1	1	199	21.356	9.0415	96.87	7.54	1	1
R9PXR6	Synaptojanin 1, isoform CRA_c OS=Rattus norvegicus GN=Synj1 PE=1 SV=2 - [R9PXR6_RAT]	Synj1	-1	2.32	3	2	2	3	1292	142.812	7.32764	60.82	2.32	2	2	86.57	0.93	1	1
[truncated: 177 more rows]
