# Supplementary material for: Axonal endoplasmic reticulum tubules control local translation via P180/RRBP1-mediated ribosome interactions
Source: Dev Cell. 2024 Aug 19;59(16):2053–2068.e9. doi: 10.1016/j.devcel.2024.05.005 (PMC11338522; doi:10.1016/j.devcel.2024.05.005)
Supplement: Table S2. RNA-sequencing analysis data table for GFPbio RNA immunoprecipitation RNA-sequencing from primary cortical neurons, related to Figure 6 [file mmc3.xlsx]

## Sheet: General information
Tabs
Count data	RNA-seq counts for GFPbio vs P180-GFPbio RIP samples
DEG analysis	DEG analysis results using DeSeq2
DAVIDGO analysis	Gene ontology enrichment analysis results
Axon. translated P180-enriched	Overlap between P180-enriched mRNAs and published axonally translated mRNAs

## Sheet: Count data
gene_name	gene_id	P180bio_1	P180bio_2	GFPbio_1	GFPbio_2
0610030E20Rik	ENSRNOG00000011713	35	13	96	188
0610040J01Rik	ENSRNOG00000002191	9	3	0	0
1110002E22Rik	ENSRNOG00000063384	0	0	0	0
1110032F04Rik	ENSRNOG00000009803	0	0	0	0
1110038F14Rik	ENSRNOG00000034107	25	24	51	68
1110065P20Rik	ENSRNOG00000042421	381	378	536	1048
1500009L16Rik	ENSRNOG00000060879	173	172	0	601
1600012H06Rik	ENSRNOG00000070184	12	10	0	0
1600014C10Rik	ENSRNOG00000014966	12	20	0	0
1700001P01Rik	ENSRNOG00000036888	0	0	0	0
1700013G24Rik	ENSRNOG00000013566	0	0	0	0
1700017N19Rik	ENSRNOG00000051928	7	8	0	0
1700019D03Rik	ENSRNOG00000038738	12	32	46	51
1700021F07Rik	ENSRNOG00000028533	0	0	0	0
1700024G13Rik	ENSRNOG00000039749	0	0	0	0
1700028K03Rik	ENSRNOG00000047876	0	0	0	0
1700030J22Rik	ENSRNOG00000045541	3	1	0	0
1700031L13Rik	ENSRNOG00000062941	0	0	0	0
1700056E22Rik	ENSRNOG00000004066	0	0	0	0
1700057G04Rik	ENSRNOG00000030551	0	0	0	0
1700066B19Rik	ENSRNOG00000066011	0	0	0	0
1700067K01Rik	ENSRNOG00000005533	0	0	0	0
1700092M07Rik	ENSRNOG00000063481	5	2	0	0
1700102P08Rik	ENSRNOG00000046155	12	0	86	269
1700109H08Rik	ENSRNOG00000009135	1	88	0	0
1700122O11Rik	ENSRNOG00000067280	0	0	0	0
1700123L14Rik	ENSRNOG00000024560	0	0	0	0
1810010H24Rik	ENSRNOG00000043295	33	139	0	161
1810037I17Rik	ENSRNOG00000014654	183	65	11	31
2010003K11Rik	ENSRNOG00000036641	0	0	0	0
2210017I01Rik	ENSRNOG00000065845	0	0	0	0
2310002L09Rik	ENSRNOG00000045733	0	0	0	0
2310039H08Rik	ENSRNOG00000046871	4	1	0	0
2310050C09Rik	ENSRNOG00000023511	0	0	0	0
2310061N02Rik	ENSRNOG00000001570	0	0	0	0
2310079G19Rik	ENSRNOG00000050096	0	0	0	0
2610008E11Rik	ENSRNOG00000022871	41	33	102	0
2700049A03Rik	ENSRNOG00000008244	14	18	38	0
2810021J22Rik	ENSRNOG00000023431	38	31	2	0
2810459M11Rik	ENSRNOG00000017557	0	0	0	0
3110082J24Rik	ENSRNOG00000046262	0	0	0	0
4833439L19Rik	ENSRNOG00000017133	283	137	1658	933
4930402F06Rik	ENSRNOG00000039210	0	0	0	0
4930444P10Rik	ENSRNOG00000047310	0	0	0	0
4930455H04Rik	ENSRNOG00000070759	0	0	0	0
4930503L19Rik	ENSRNOG00000028677	3	2	0	0
4930523C07Rik	ENSRNOG00000049537	0	0	0	0
4930544D05Rik	ENSRNOG00000042847	0	0	0	0
4930563E22Rik	ENSRNOG00000067475	37	87	88	4
4931406B18Rik	ENSRNOG00000032990	0	0	0	0
4933400A11Rik	ENSRNOG00000003688	0	0	0	0
4933403O08Rik	ENSRNOG00000042394	0	0	0	0
4933412E24Rik	ENSRNOG00000004914	0	0	0	0
6030468B19Rik	ENSRNOG00000045889	0	0	0	0
6330403K07Rik	ENSRNOG00000059827	1893	835	2053	497
6330411D24Rik	ENSRNOG00000065736	0	0	0	0
A030014E15Rik	ENSRNOG00000066070	0	0	0	0
A130010J15Rik	ENSRNOG00000005558	24	3	30	0
A1bg	ENSRNOG00000004692	0	0	0	0
A1cf	ENSRNOG00000033195	0	0	0	0
A2m	ENSRNOG00000028896	11	0	129	0
A2ml1	ENSRNOG00000007247	1	2	0	0
A3galt2	ENSRNOG00000005935	0	0	0	0
A4galt	ENSRNOG00000009736	0	0	0	0
A4gnt	ENSRNOG00000042649	0	0	0	0
AA986860	ENSRNOG00000004341	0	0	0	0
Aaas	ENSRNOG00000013445	607	215	302	507
AABR07000137.1	ENSRNOG00000050129	0	0	0	0
AABR07000158.1	ENSRNOG00000042852	0	0	0	0
AABR07000159.4	ENSRNOG00000055877	0	0	0	0
AABR07000222.1	ENSRNOG00000014431	9	18	91	0
AABR07000292.1	ENSRNOG00000011399	0	0	0	0
AABR07000398.1	ENSRNOG00000047746	1070	254	850	707
AABR07000544.1	ENSRNOG00000055971	0	0	0	0
AABR07000583.1	ENSRNOG00000046438	0	0	0	0
AABR07000989.1	ENSRNOG00000061741	34	13	0	0
AABR07001054.1	ENSRNOG00000055337	0	0	0	0
AABR07001064.1	ENSRNOG00000017678	2	9	0	0
AABR07001348.1	ENSRNOG00000023081	0	0	0	0
AABR07001408.1	ENSRNOG00000033265	0	0	0	0
AABR07001416.1	ENSRNOG00000059050	0	0	0	0
AABR07001435.1	ENSRNOG00000004144	0	0	0	0
AABR07001512.1	ENSRNOG00000017412	0	1	0	0
AABR07001519.1	ENSRNOG00000055547	0	2	0	0
AABR07001592.2	ENSRNOG00000058564	0	0	0	0
AABR07001902.1	ENSRNOG00000042547	1	0	0	1
AABR07001910.1	ENSRNOG00000051570	1	1	0	0
AABR07001923.1	ENSRNOG00000047884	0	0	0	0
AABR07001926.1	ENSRNOG00000028767	1	0	0	0
AABR07001926.3	ENSRNOG00000061533	14	8	241	27
AABR07001942.1	ENSRNOG00000055124	0	0	0	0
AABR07002025.1	ENSRNOG00000054417	0	0	0	0
AABR07002065.2	ENSRNOG00000060429	17	30	0	136
AABR07002066.2	ENSRNOG00000051968	0	0	0	0
AABR07002093.1	ENSRNOG00000019280	13	0	30	0
AABR07002093.2	ENSRNOG00000048663	0	0	0	0
AABR07002140.2	ENSRNOG00000032062	0	0	0	0
AABR07002209.1	ENSRNOG00000062307	0	0	0	0
AABR07002351.1	ENSRNOG00000038674	0	0	0	0
AABR07002467.1	ENSRNOG00000038479	0	0	0	0
AABR07002473.1	ENSRNOG00000046339	0	0	0	0
AABR07002622.1	ENSRNOG00000038276	0	0	0	0
AABR07002623.1	ENSRNOG00000038251	0	0	0	0
AABR07002627.1	ENSRNOG00000060587	23	26	73	0
AABR07002659.1	ENSRNOG00000034000	0	0	0	0
AABR07002683.1	ENSRNOG00000054609	0	0	0	0
AABR07002689.1	ENSRNOG00000050032	0	0	0	0
AABR07002774.1	ENSRNOG00000018928	25	16	584	35
AABR07002774.4	ENSRNOG00000050995	0	0	1	0
AABR07002782.1	ENSRNOG00000054568	0	0	0	0
AABR07002783.1	ENSRNOG00000054618	0	0	0	0
AABR07002784.1	ENSRNOG00000053366	0	6	0	0
AABR07002848.1	ENSRNOG00000050453	25	70	0	62
AABR07002868.1	ENSRNOG00000055519	6	5	0	0
AABR07002870.2	ENSRNOG00000056062	20	63	38	0
AABR07002969.1	ENSRNOG00000052945	599	608	230	704
AABR07003049.1	ENSRNOG00000037364	0	0	0	0
AABR07003176.1	ENSRNOG00000014380	28	56	43	86
AABR07003187.1	ENSRNOG00000037348	0	0	0	0
AABR07003241.3	ENSRNOG00000055194	0	0	0	0
AABR07003273.1	ENSRNOG00000050257	0	0	0	0
AABR07003302.1	ENSRNOG00000058668	0	0	0	0
AABR07003537.1	ENSRNOG00000021484	4	1	0	0
AABR07003610.1	ENSRNOG00000047696	0	0	0	0
AABR07004061.1	ENSRNOG00000051782	0	0	0	0
AABR07004112.1	ENSRNOG00000016498	2	4	0	0
AABR07004134.1	ENSRNOG00000056928	0	0	0	0
AABR07004190.1	ENSRNOG00000049257	0	0	0	0
AABR07004232.1	ENSRNOG00000048904	0	0	0	0
AABR07004292.1	ENSRNOG00000051333	0	0	1	0
AABR07004539.1	ENSRNOG00000056733	0	0	0	0
AABR07004549.1	ENSRNOG00000059330	0	0	0	0
AABR07004560.1	ENSRNOG00000046080	0	0	0	0
AABR07004684.1	ENSRNOG00000033507	0	0	0	0
AABR07004733.2	ENSRNOG00000058110	0	0	0	0
AABR07004746.1	ENSRNOG00000022941	0	0	0	0
AABR07004876.1	ENSRNOG00000018083	0	0	0	0
AABR07004891.1	ENSRNOG00000033196	0	0	0	0
AABR07004966.1	ENSRNOG00000034061	0	0	0	0
AABR07005031.1	ENSRNOG00000029082	0	0	0	0
AABR07005031.3	ENSRNOG00000060840	0	0	0	0
AABR07005040.1	ENSRNOG00000043512	0	0	0	0
AABR07005506.1	ENSRNOG00000025122	1	0	0	0
AABR07005533.1	ENSRNOG00000020477	0	0	0	0
AABR07005572.2	ENSRNOG00000062071	0	0	0	1
AABR07005775.1	ENSRNOG00000047124	0	0	0	0
AABR07005779.1	ENSRNOG00000018518	33	61	49	84
AABR07005806.1	ENSRNOG00000057653	0	0	0	0
AABR07005821.1	ENSRNOG00000020560	0	0	0	0
AABR07005838.1	ENSRNOG00000020446	0	0	0	1
AABR07005844.1	ENSRNOG00000034038	0	0	0	0
AABR07005886.1	ENSRNOG00000053539	0	0	0	0
AABR07005965.1	ENSRNOG00000055312	0	0	0	0
AABR07005985.1	ENSRNOG00000027374	0	0	0	0
AABR07006025.2	ENSRNOG00000057858	0	0	0	0
AABR07006030.1	ENSRNOG00000046602	0	0	0	0
AABR07006032.1	ENSRNOG00000055996	0	0	0	0
AABR07006049.1	ENSRNOG00000046649	0	0	0	0
AABR07006081.1	ENSRNOG00000016597	0	0	0	0
AABR07006111.1	ENSRNOG00000020409	0	0	0	0
AABR07006120.1	ENSRNOG00000056396	0	0	0	0
AABR07006142.1	ENSRNOG00000043478	0	0	0	0
AABR07006160.1	ENSRNOG00000017884	0	0	0	0
AABR07006242.1	ENSRNOG00000028909	1	0	0	0
AABR07006255.1	ENSRNOG00000036633	0	0	0	0
AABR07006264.1	ENSRNOG00000033714	0	0	0	0
AABR07006275.1	ENSRNOG00000042133	0	0	0	0
AABR07006278.1	ENSRNOG00000020980	0	0	0	0
AABR07006283.1	ENSRNOG00000020998	0	0	0	0
AABR07006333.1	ENSRNOG00000050414	0	0	0	0
AABR07006367.1	ENSRNOG00000005112	0	0	0	0
AABR07006451.1	ENSRNOG00000029732	0	0	0	0
AABR07006474.1	ENSRNOG00000022308	0	0	0	0
AABR07006504.1	ENSRNOG00000031086	0	0	0	0
AABR07006538.1	ENSRNOG00000051330	0	0	0	0
AABR07006542.2	ENSRNOG00000058035	0	0	0	0
AABR07006576.1	ENSRNOG00000046395	0	0	0	0
AABR07006627.1	ENSRNOG00000030351	4	4	2	0
AABR07006685.1	ENSRNOG00000059944	0	0	0	0
AABR07006688.1	ENSRNOG00000030934	0	0	0	0
AABR07006688.2	ENSRNOG00000031628	1	0	0	0
AABR07006691.1	ENSRNOG00000011637	0	0	0	0
AABR07006724.1	ENSRNOG00000053728	0	9	0	116
AABR07006740.1	ENSRNOG00000058869	0	0	0	0
AABR07006871.1	ENSRNOG00000053536	0	0	0	0
AABR07007032.1	ENSRNOG00000046333	409	267	1645	258
AABR07007068.1	ENSRNOG00000017438	24	1	0	0
AABR07007088.1	ENSRNOG00000052677	0	0	0	0
AABR07007121.1	ENSRNOG00000033843	0	0	0	0
AABR07007134.1	ENSRNOG00000051496	0	0	0	0
AABR07007146.1	ENSRNOG00000048823	0	0	0	0
AABR07007399.1	ENSRNOG00000049010	0	0	0	0
AABR07007642.1	ENSRNOG00000056151	38	30	0	0
AABR07007675.1	ENSRNOG00000029988	21	10	7	6
AABR07007675.2	ENSRNOG00000058886	0	0	0	0
AABR07007730.1	ENSRNOG00000018045	0	0	0	0
AABR07007744.2	ENSRNOG00000060714	0	0	0	0
AABR07007769.1	ENSRNOG00000025321	0	0	0	0
AABR07007905.2	ENSRNOG00000053229	0	0	0	0
AABR07008066.2	ENSRNOG00000047236	1	0	0	0
AABR07008293.1	ENSRNOG00000022407	0	0	0	0
AABR07008309.1	ENSRNOG00000052649	0	0	0	0
AABR07008319.1	ENSRNOG00000056627	0	0	0	0
AABR07008421.1	ENSRNOG00000030748	0	0	0	0
AABR07008608.1	ENSRNOG00000055439	0	0	0	0
AABR07008681.1	ENSRNOG00000053969	0	1	0	0
AABR07008724.1	ENSRNOG00000019037	0	0	0	0
AABR07008876.1	ENSRNOG00000053292	0	0	0	0
AABR07008904.1	ENSRNOG00000025157	4	5	53	1
AABR07008911.1	ENSRNOG00000056969	0	0	0	0
AABR07008940.1	ENSRNOG00000011997	0	0	0	0
AABR07009105.1	ENSRNOG00000053325	0	0	0	0
AABR07009260.1	ENSRNOG00000030039	3	0	0	0
AABR07009572.1	ENSRNOG00000013038	0	0	0	0
AABR07009634.1	ENSRNOG00000052367	0	0	0	0
AABR07009634.2	ENSRNOG00000052903	0	1	0	0
AABR07009715.1	ENSRNOG00000031378	1	4	0	47
AABR07010085.2	ENSRNOG00000056177	0	0	0	0
AABR07010333.1	ENSRNOG00000031248	0	8	0	0
AABR07010524.1	ENSRNOG00000029493	0	0	0	0
AABR07010672.1	ENSRNOG00000054545	0	0	0	0
AABR07010705.1	ENSRNOG00000032715	0	0	0	0
AABR07010787.1	ENSRNOG00000053939	0	1	0	0
AABR07010907.1	ENSRNOG00000042535	0	0	0	0
AABR07011057.1	ENSRNOG00000000889	2	2	9	0
AABR07011698.1	ENSRNOG00000028120	1	0	0	0
AABR07011733.1	ENSRNOG00000061317	0	0	0	0
AABR07011744.1	ENSRNOG00000061747	0	0	0	0
AABR07011951.1	ENSRNOG00000034093	19	14	2	7
AABR07012054.1	ENSRNOG00000049530	151	525	1502	305
AABR07012310.1	ENSRNOG00000033499	0	0	0	0
AABR07012317.1	ENSRNOG00000046788	0	0	0	0
AABR07012426.1	ENSRNOG00000050263	0	0	0	0
AABR07012587.1	ENSRNOG00000002223	0	0	0	0
AABR07012588.1	ENSRNOG00000059842	0	0	0	0
AABR07012592.1	ENSRNOG00000037223	0	0	0	0
AABR07012635.1	ENSRNOG00000053190	0	0	0	0
AABR07012763.1	ENSRNOG00000057707	0	0	0	0
AABR07012788.1	ENSRNOG00000051068	0	0	0	0
AABR07012795.1	ENSRNOG00000017695	19	3	45	0
AABR07013057.1	ENSRNOG00000060159	0	0	0	0
AABR07013065.1	ENSRNOG00000055846	0	0	0	0
AABR07013086.1	ENSRNOG00000023365	2	1	1	1
AABR07013165.1	ENSRNOG00000060844	0	0	0	0
AABR07013200.1	ENSRNOG00000030491	2	2	0	0
AABR07013412.1	ENSRNOG00000055035	0	0	0	0
AABR07013425.1	ENSRNOG00000050075	0	0	0	0
AABR07013776.1	ENSRNOG00000048082	0	0	1	0
AABR07013931.2	ENSRNOG00000053997	0	0	0	0
AABR07014125.1	ENSRNOG00000054857	0	0	0	0
AABR07014298.1	ENSRNOG00000034289	0	0	0	0
AABR07014301.2	ENSRNOG00000050982	1	3	0	2
AABR07014306.1	ENSRNOG00000051571	0	0	0	0
AABR07014306.2	ENSRNOG00000057919	0	0	0	0
AABR07014550.1	ENSRNOG00000003606	112	143	60	123
AABR07014573.2	ENSRNOG00000023430	0	0	0	0
AABR07014676.1	ENSRNOG00000033207	0	0	0	0
AABR07014804.1	ENSRNOG00000024829	6	3	0	0
AABR07014996.1	ENSRNOG00000032160	0	0	0	0
AABR07015007.1	ENSRNOG00000054706	0	0	0	0
AABR07015180.1	ENSRNOG00000026134	1	0	0	0
AABR07015346.1	ENSRNOG00000027791	402	204	1160	582
AABR07015507.1	ENSRNOG00000051190	42	10	0	0
AABR07015525.1	ENSRNOG00000056900	0	0	0	0
AABR07015559.1	ENSRNOG00000055015	0	0	0	0
AABR07015596.1	ENSRNOG00000048944	0	0	0	0
AABR07015743.1	ENSRNOG00000029107	0	0	0	0
AABR07015759.1	ENSRNOG00000033640	0	0	0	0
AABR07015812.1	ENSRNOG00000038427	1	0	0	0
AABR07015889.1	ENSRNOG00000059624	2	1	0	0
AABR07015941.1	ENSRNOG00000058474	0	0	0	0
AABR07015977.1	ENSRNOG00000061615	0	0	0	0
AABR07016310.1	ENSRNOG00000048867	0	0	0	0
AABR07016566.1	ENSRNOG00000051648	0	0	0	0
AABR07016578.1	ENSRNOG00000042277	0	0	0	0
AABR07016623.1	ENSRNOG00000009240	0	0	0	0
AABR07016640.3	ENSRNOG00000058991	0	0	0	0
AABR07016779.1	ENSRNOG00000052764	0	0	0	0
AABR07016805.1	ENSRNOG00000028222	0	0	0	0
AABR07017110.1	ENSRNOG00000005869	43	44	136	0
AABR07017227.1	ENSRNOG00000056328	0	0	0	0
AABR07017236.1	ENSRNOG00000024504	0	0	0	0
AABR07017236.2	ENSRNOG00000057837	0	0	0	0
AABR07017241.1	ENSRNOG00000031307	0	0	0	0
AABR07017250.1	ENSRNOG00000049099	0	0	0	0
AABR07017576.1	ENSRNOG00000039487	0	0	0	0
AABR07017610.1	ENSRNOG00000045632	0	0	0	0
AABR07017635.2	ENSRNOG00000061833	0	0	0	0
AABR07017639.2	ENSRNOG00000055238	0	0	0	0
AABR07017733.1	ENSRNOG00000049583	1	0	0	0
AABR07017745.3	ENSRNOG00000054569	0	0	0	0
AABR07017768.6	ENSRNOG00000059044	0	0	0	0
AABR07017770.2	ENSRNOG00000061293	0	0	0	0
AABR07017838.1	ENSRNOG00000039432	1	0	0	0
AABR07017868.4	ENSRNOG00000056892	0	0	0	0
AABR07017874.1	ENSRNOG00000042156	0	3	0	0
AABR07017902.1	ENSRNOG00000009074	0	0	0	0
AABR07017902.2	ENSRNOG00000042103	0	0	0	0
AABR07017917.1	ENSRNOG00000039060	0	0	0	0
AABR07018028.1	ENSRNOG00000031618	0	0	0	0
AABR07018048.2	ENSRNOG00000059279	0	0	0	0
AABR07018050.1	ENSRNOG00000032148	3	0	1	2
AABR07018058.1	ENSRNOG00000057750	0	0	0	0
AABR07018124.1	ENSRNOG00000042281	0	0	0	0
AABR07018132.1	ENSRNOG00000045597	0	1	0	0
AABR07018167.1	ENSRNOG00000031532	8	1	10	7
AABR07018244.1	ENSRNOG00000048585	0	2	0	0
AABR07018244.2	ENSRNOG00000058011	1	5	0	0
AABR07018269.1	ENSRNOG00000031720	0	0	0	0
AABR07018326.1	ENSRNOG00000026247	0	3	0	0
AABR07018533.1	ENSRNOG00000048927	0	0	0	0
AABR07018556.1	ENSRNOG00000049650	0	0	0	0
AABR07018627.1	ENSRNOG00000038122	0	0	0	0
AABR07018646.1	ENSRNOG00000033366	0	0	0	0
AABR07018976.1	ENSRNOG00000038041	0	0	0	0
AABR07019061.1	ENSRNOG00000009521	1	0	0	0
AABR07019088.1	ENSRNOG00000057291	0	0	0	0
AABR07019341.1	ENSRNOG00000031960	1	0	0	2
AABR07019403.1	ENSRNOG00000058057	92	30	0	0
AABR07019442.1	ENSRNOG00000059922	0	0	0	0
AABR07020651.1	ENSRNOG00000053423	0	0	0	0
AABR07020879.1	ENSRNOG00000003952	0	0	0	0
AABR07020987.1	ENSRNOG00000059225	0	0	0	0
AABR07020999.1	ENSRNOG00000026400	0	0	0	0
AABR07021008.1	ENSRNOG00000030278	0	0	0	0
AABR07021022.1	ENSRNOG00000029425	0	0	0	0
AABR07021066.1	ENSRNOG00000039332	0	0	0	0
AABR07021080.1	ENSRNOG00000055999	0	0	0	0
AABR07021086.1	ENSRNOG00000022174	1	4	1	0
AABR07021213.1	ENSRNOG00000055995	0	0	0	0
AABR07021384.1	ENSRNOG00000029859	0	1	4	0
AABR07021424.1	ENSRNOG00000026940	0	0	0	0
AABR07021463.1	ENSRNOG00000042995	0	0	0	0
AABR07021465.1	ENSRNOG00000051405	0	0	0	0
AABR07021465.2	ENSRNOG00000058710	6	1	0	0
AABR07021503.1	ENSRNOG00000051166	0	0	0	0
AABR07021536.1	ENSRNOG00000051261	0	0	0	0
AABR07021573.2	ENSRNOG00000026917	8	5	4	3
AABR07021591.1	ENSRNOG00000029459	0	0	0	0
AABR07021636.1	ENSRNOG00000056222	0	0	0	0
AABR07021734.1	ENSRNOG00000059957	1	0	0	2
AABR07021736.1	ENSRNOG00000034300	0	0	0	0
AABR07021812.1	ENSRNOG00000061764	51	47	72	504
AABR07021863.1	ENSRNOG00000056537	0	3	0	0
AABR07021871.1	ENSRNOG00000031864	172	117	32	106
AABR07021955.1	ENSRNOG00000052574	406	163	145	0
AABR07022022.1	ENSRNOG00000023547	0	6	0	1
AABR07022046.1	ENSRNOG00000023091	1	0	0	1
AABR07022098.1	ENSRNOG00000056214	0	0	0	0
AABR07022144.1	ENSRNOG00000046460	28	51	33	0
AABR07022157.1	ENSRNOG00000031098	0	0	0	0
AABR07022168.1	ENSRNOG00000059863	0	0	0	0
AABR07024439.1	ENSRNOG00000046132	0	0	0	0
AABR07024442.1	ENSRNOG00000046720	0	0	0	0
AABR07024473.1	ENSRNOG00000051956	0	0	0	0
AABR07024500.1	ENSRNOG00000056629	0	0	0	0
AABR07024637.1	ENSRNOG00000029131	6	1	0	0
AABR07024652.1	ENSRNOG00000060767	0	0	0	0
AABR07024653.1	ENSRNOG00000055677	0	0	0	0
AABR07024724.1	ENSRNOG00000053759	0	0	0	0
AABR07024742.1	ENSRNOG00000030299	0	0	0	0
AABR07024795.1	ENSRNOG00000028958	0	2	1	0
AABR07024954.1	ENSRNOG00000012174	0	0	0	0
AABR07024964.1	ENSRNOG00000029606	0	0	0	0
AABR07025010.1	ENSRNOG00000033057	9	5	0	0
AABR07025051.3	ENSRNOG00000054322	0	0	0	0
AABR07025074.1	ENSRNOG00000032550	0	0	0	0
AABR07025089.1	ENSRNOG00000032995	0	0	0	0
AABR07025140.1	ENSRNOG00000059097	0	2	0	0
AABR07025152.1	ENSRNOG00000054002	0	0	0	0
AABR07025272.1	ENSRNOG00000056947	0	4	0	0
AABR07025301.1	ENSRNOG00000060395	0	0	0	0
AABR07025743.1	ENSRNOG00000033638	1	1	35	0
AABR07025762.1	ENSRNOG00000030778	0	1	0	0
AABR07025818.1	ENSRNOG00000052883	0	0	0	0
AABR07025819.1	ENSRNOG00000038744	2	13	1	0
AABR07025896.1	ENSRNOG00000052858	0	0	0	0
AABR07025928.1	ENSRNOG00000056660	0	0	0	0
AABR07026002.1	ENSRNOG00000032376	8	7	0	0
AABR07026032.1	ENSRNOG00000054809	18	29	0	0
AABR07026048.1	ENSRNOG00000031879	0	0	0	0
AABR07026059.1	ENSRNOG00000031959	0	0	0	0
AABR07026240.1	ENSRNOG00000038458	0	0	0	0
AABR07026240.2	ENSRNOG00000061711	0	0	0	0
AABR07026291.1	ENSRNOG00000014275	31	33	2	46
AABR07026311.1	ENSRNOG00000038375	1	7	0	0
AABR07026317.1	ENSRNOG00000049442	2	0	0	0
AABR07026557.1	ENSRNOG00000053136	0	0	0	0
AABR07026565.1	ENSRNOG00000056874	0	0	0	0
AABR07026596.2	ENSRNOG00000055140	0	0	0	0
AABR07026797.1	ENSRNOG00000018554	0	0	0	0
AABR07026805.1	ENSRNOG00000027309	111	103	313	0
AABR07026805.2	ENSRNOG00000040101	0	0	0	0
AABR07026929.1	ENSRNOG00000042026	0	0	0	0
AABR07026997.1	ENSRNOG00000011955	1	2	0	0
AABR07027015.1	ENSRNOG00000033625	0	0	0	0
AABR07027098.1	ENSRNOG00000048372	0	0	0	0
AABR07027141.1	ENSRNOG00000061738	0	0	0	0
AABR07027258.1	ENSRNOG00000023831	0	0	0	0
AABR07027267.1	ENSRNOG00000060618	0	0	0	0
AABR07027309.1	ENSRNOG00000060680	0	0	0	0
AABR07027339.1	ENSRNOG00000059019	0	0	0	0
AABR07027368.1	ENSRNOG00000047910	0	0	0	0
AABR07027750.1	ENSRNOG00000042692	0	1	0	0
AABR07027819.1	ENSRNOG00000031902	0	0	0	1
AABR07027872.1	ENSRNOG00000055197	0	0	0	0
AABR07027878.1	ENSRNOG00000052387	0	0	0	0
AABR07027925.1	ENSRNOG00000013237	0	0	0	0
AABR07027925.2	ENSRNOG00000030925	0	0	0	0
AABR07028027.1	ENSRNOG00000021292	1	0	0	0
AABR07028137.2	ENSRNOG00000056440	0	0	0	0
AABR07028237.1	ENSRNOG00000018685	0	0	0	0
AABR07028262.1	ENSRNOG00000057362	0	0	0	0
AABR07028349.1	ENSRNOG00000021584	4	5	0	0
AABR07028488.1	ENSRNOG00000049614	993	81	418	0
AABR07028615.2	ENSRNOG00000051034	0	0	0	0
AABR07028668.1	ENSRNOG00000060417	0	0	0	0
AABR07028748.1	ENSRNOG00000030638	0	1	0	1
AABR07028769.1	ENSRNOG00000016670	178	94	115	30
AABR07028784.1	ENSRNOG00000055730	0	0	0	0
AABR07028805.1	ENSRNOG00000040024	2	0	0	0
AABR07028859.1	ENSRNOG00000009861	0	0	0	0
AABR07028872.1	ENSRNOG00000028913	0	0	0	0
AABR07028874.1	ENSRNOG00000051469	0	0	0	0
AABR07028902.1	ENSRNOG00000058094	18	32	0	23
AABR07028945.1	ENSRNOG00000052005	0	0	0	0
AABR07028997.1	ENSRNOG00000057978	20	39	0	3
AABR07029006.1	ENSRNOG00000032482	0	0	0	0
AABR07029195.1	ENSRNOG00000003401	0	0	0	0
AABR07029262.1	ENSRNOG00000029706	0	0	0	0
AABR07029269.1	ENSRNOG00000032329	0	0	0	0
AABR07029272.1	ENSRNOG00000006932	12	1	0	0
AABR07029470.2	ENSRNOG00000058024	0	0	0	0
AABR07029559.1	ENSRNOG00000052567	0	0	0	0
AABR07029581.1	ENSRNOG00000046330	1002	689	1011	860
AABR07029596.1	ENSRNOG00000046195	12	1	0	0
AABR07029605.1	ENSRNOG00000009104	68	118	215	33
AABR07029613.1	ENSRNOG00000038478	0	0	0	0
AABR07029675.1	ENSRNOG00000001512	0	0	0	0
AABR07029732.1	ENSRNOG00000054498	0	0	0	0
AABR07029741.3	ENSRNOG00000055994	0	0	0	1
AABR07029742.2	ENSRNOG00000046598	0	0	0	0
AABR07029768.1	ENSRNOG00000052088	0	0	0	0
AABR07029768.2	ENSRNOG00000055459	0	0	0	0
AABR07029847.1	ENSRNOG00000004092	1	0	0	0
AABR07029863.4	ENSRNOG00000061193	0	0	0	0
AABR07029890.1	ENSRNOG00000048125	0	0	0	0
AABR07030019.1	ENSRNOG00000050113	0	0	0	0
AABR07030085.1	ENSRNOG00000023182	0	0	0	0
AABR07030122.1	ENSRNOG00000030217	0	0	5	0
AABR07030143.1	ENSRNOG00000057390	0	0	0	0
AABR07030147.1	ENSRNOG00000051234	0	0	0	0
AABR07030162.1	ENSRNOG00000031560	2	0	0	0
AABR07030335.1	ENSRNOG00000045669	0	0	0	0
AABR07030375.1	ENSRNOG00000022375	0	0	1	0
AABR07030425.1	ENSRNOG00000056057	0	0	0	0
AABR07030464.1	ENSRNOG00000012973	0	0	0	0
AABR07030494.1	ENSRNOG00000049929	0	0	0	0
AABR07030524.1	ENSRNOG00000028427	0	0	0	0
AABR07030544.1	ENSRNOG00000029597	0	0	0	0
AABR07030630.1	ENSRNOG00000052124	0	0	0	0
AABR07030647.1	ENSRNOG00000033613	0	0	0	0
AABR07030729.1	ENSRNOG00000030224	2	0	0	0
AABR07030771.1	ENSRNOG00000042251	0	0	0	0
AABR07030773.1	ENSRNOG00000050974	0	0	0	0
AABR07030791.1	ENSRNOG00000052940	0	0	0	0
AABR07030793.1	ENSRNOG00000046121	0	0	0	0
AABR07030823.1	ENSRNOG00000046001	0	0	0	0
AABR07030861.1	ENSRNOG00000053469	2	0	0	0
AABR07030911.1	ENSRNOG00000032442	0	0	0	103
AABR07031138.1	ENSRNOG00000030649	0	0	0	0
AABR07031278.1	ENSRNOG00000060302	0	0	0	0
AABR07031480.1	ENSRNOG00000015645	64	73	251	260
AABR07031491.2	ENSRNOG00000049681	2328	2702	1350	1433
AABR07031505.1	ENSRNOG00000030439	0	0	0	0
AABR07031537.1	ENSRNOG00000055852	0	0	0	0
AABR07031666.1	ENSRNOG00000030364	1	1	7	1
AABR07031674.2	ENSRNOG00000046154	0	0	0	0
AABR07031674.7	ENSRNOG00000061675	0	0	0	0
AABR07031691.1	ENSRNOG00000060281	0	0	0	0
AABR07031724.1	ENSRNOG00000061564	0	0	0	0
AABR07031937.1	ENSRNOG00000030301	0	0	0	0
AABR07031947.1	ENSRNOG00000050666	0	0	0	0
AABR07031963.1	ENSRNOG00000052952	0	0	0	0
AABR07031972.1	ENSRNOG00000046899	0	0	0	0
AABR07031983.1	ENSRNOG00000051817	0	0	0	0
AABR07032097.1	ENSRNOG00000019744	1	26	0	387
AABR07032277.1	ENSRNOG00000050226	0	0	0	2
AABR07032328.1	ENSRNOG00000061507	0	0	0	0
AABR07032392.1	ENSRNOG00000048704	1	3	1	0
AABR07032453.1	ENSRNOG00000038592	0	0	0	0
AABR07032457.1	ENSRNOG00000015806	0	0	0	0
AABR07032520.1	ENSRNOG00000024426	2	3	0	0
AABR07032520.2	ENSRNOG00000033808	0	0	0	0
AABR07032520.4	ENSRNOG00000057598	0	0	0	0
AABR07032856.1	ENSRNOG00000038211	0	0	0	0
AABR07032862.1	ENSRNOG00000004661	0	0	0	0
AABR07033045.1	ENSRNOG00000000713	1	0	0	0
AABR07033047.1	ENSRNOG00000050286	0	0	0	0
AABR07033236.1	ENSRNOG00000029763	0	0	0	0
AABR07033271.1	ENSRNOG00000052428	0	0	0	0
AABR07033287.1	ENSRNOG00000055793	0	0	0	0
AABR07033465.1	ENSRNOG00000055484	1	0	0	0
AABR07033579.1	ENSRNOG00000001566	0	0	0	0
AABR07033579.3	ENSRNOG00000061897	0	0	0	0
AABR07033607.1	ENSRNOG00000040039	0	0	0	0
AABR07033850.1	ENSRNOG00000052206	0	2	0	0
AABR07033851.2	ENSRNOG00000060551	0	0	0	0
AABR07033979.1	ENSRNOG00000042474	5	2	0	0
AABR07033987.1	ENSRNOG00000039562	0	0	0	0
AABR07034008.1	ENSRNOG00000001601	0	0	0	0
AABR07034262.1	ENSRNOG00000062265	0	0	0	0
AABR07034315.1	ENSRNOG00000033603	2	0	0	0
AABR07034328.1	ENSRNOG00000053435	0	0	0	0
AABR07034362.1	ENSRNOG00000023917	0	0	0	0
AABR07034438.1	ENSRNOG00000046969	9	23	0	30
AABR07034445.1	ENSRNOG00000038610	0	1	0	0
AABR07034632.1	ENSRNOG00000038370	0	0	0	0
AABR07034636.1	ENSRNOG00000056037	0	0	0	0
AABR07034639.1	ENSRNOG00000031273	379	191	877	146
AABR07034641.1	ENSRNOG00000033115	0	0	0	0
AABR07034648.1	ENSRNOG00000047894	0	0	0	0
AABR07034657.1	ENSRNOG00000039674	0	0	0	0
AABR07034706.1	ENSRNOG00000038119	0	0	0	0
AABR07034729.1	ENSRNOG00000042193	0	0	0	0
AABR07034730.2	ENSRNOG00000050898	0	0	0	0
AABR07034730.3	ENSRNOG00000057165	0	0	0	0
AABR07034736.1	ENSRNOG00000053527	0	0	0	0
AABR07034739.1	ENSRNOG00000050000	0	0	0	0
AABR07034923.1	ENSRNOG00000051294	0	0	0	0
AABR07034928.1	ENSRNOG00000034215	0	0	0	0
AABR07035091.1	ENSRNOG00000001071	16	14	29	22
AABR07035203.1	ENSRNOG00000060198	0	0	0	0
AABR07035218.1	ENSRNOG00000029813	374	174	839	815
AABR07035338.1	ENSRNOG00000039819	120	151	243	282
AABR07035343.1	ENSRNOG00000062027	0	0	0	0
AABR07035348.1	ENSRNOG00000047745	0	0	0	0
AABR07035357.2	ENSRNOG00000050264	0	0	0	0
AABR07035374.1	ENSRNOG00000000978	0	0	0	0
AABR07035383.1	ENSRNOG00000025217	0	0	0	0
AABR07035428.2	ENSRNOG00000056768	68	120	0	292
AABR07035428.3	ENSRNOG00000059768	0	0	0	0
AABR07035501.1	ENSRNOG00000049220	0	0	0	0
AABR07035541.3	ENSRNOG00000061371	1	0	0	0
AABR07035561.2	ENSRNOG00000051906	0	0	0	0
AABR07035787.1	ENSRNOG00000048277	182	149	194	106
AABR07035832.1	ENSRNOG00000055795	2	1	0	0
AABR07035839.1	ENSRNOG00000046171	0	0	0	0
AABR07036324.1	ENSRNOG00000026192	0	0	0	0
AABR07036375.1	ENSRNOG00000029341	0	0	0	0
AABR07036498.1	ENSRNOG00000030813	0	0	0	0
AABR07036505.1	ENSRNOG00000052647	0	0	0	0
AABR07036550.1	ENSRNOG00000047191	4	1	0	0
AABR07036567.1	ENSRNOG00000020112	0	0	0	0
AABR07036698.1	ENSRNOG00000046702	0	0	0	0
AABR07036711.1	ENSRNOG00000049427	0	0	0	0
AABR07036855.1	ENSRNOG00000056398	4	4	0	0
AABR07036974.1	ENSRNOG00000030819	0	0	0	0
AABR07037058.1	ENSRNOG00000023163	0	0	0	0
AABR07037073.1	ENSRNOG00000003227	1	0	0	1
AABR07037203.1	ENSRNOG00000028611	76	52	64	52
AABR07037234.1	ENSRNOG00000062241	0	0	0	0
AABR07037243.1	ENSRNOG00000002975	0	0	0	0
AABR07037343.1	ENSRNOG00000003158	6	5	6	1
AABR07037412.1	ENSRNOG00000030999	0	2	0	1
AABR07037489.1	ENSRNOG00000060137	132	107	58	113
AABR07037520.1	ENSRNOG00000047491	119	138	405	318
AABR07037800.1	ENSRNOG00000027239	0	0	0	0
AABR07037878.1	ENSRNOG00000032797	0	0	0	0
AABR07037878.2	ENSRNOG00000052694	0	0	0	0
AABR07037995.1	ENSRNOG00000003949	0	0	0	0
AABR07037998.1	ENSRNOG00000032132	0	0	0	0
AABR07038019.1	ENSRNOG00000004319	3	7	2	1
AABR07038029.1	ENSRNOG00000025290	0	2	0	0
AABR07038250.1	ENSRNOG00000003860	0	0	0	0
AABR07038269.1	ENSRNOG00000050081	0	0	0	0
AABR07038355.1	ENSRNOG00000030048	0	0	0	0
AABR07038464.1	ENSRNOG00000061492	0	0	0	0
AABR07038477.1	ENSRNOG00000038369	0	0	0	0
AABR07038552.1	ENSRNOG00000028179	0	0	0	0
AABR07038553.1	ENSRNOG00000048202	0	0	0	0
AABR07038554.1	ENSRNOG00000038267	0	0	0	0
AABR07038567.1	ENSRNOG00000047748	0	0	0	0
AABR07038657.1	ENSRNOG00000032858	0	0	0	0
AABR07038676.1	ENSRNOG00000028202	0	0	0	0
AABR07038690.1	ENSRNOG00000003345	0	3	0	0
AABR07038703.1	ENSRNOG00000051223	0	0	0	0
AABR07038712.1	ENSRNOG00000031719	0	0	0	0
AABR07038714.1	ENSRNOG00000051287	0	0	0	0
AABR07038788.1	ENSRNOG00000029559	0	0	0	0
AABR07038849.1	ENSRNOG00000051341	0	0	0	0
AABR07038858.1	ENSRNOG00000048066	0	0	0	0
AABR07038881.1	ENSRNOG00000038181	0	1	0	0
AABR07038930.1	ENSRNOG00000038169	0	0	0	0
AABR07038957.1	ENSRNOG00000054638	0	0	0	0
AABR07038983.1	ENSRNOG00000051216	0	0	0	0
AABR07039075.1	ENSRNOG00000032738	0	0	0	0
AABR07039112.1	ENSRNOG00000022855	0	0	0	0
AABR07039133.2	ENSRNOG00000031517	5	3	27	40
AABR07039169.1	ENSRNOG00000051198	0	0	0	0
AABR07039206.1	ENSRNOG00000060462	0	0	0	0
AABR07039210.1	ENSRNOG00000037951	10	0	0	0
AABR07039210.2	ENSRNOG00000045779	0	9	0	0
AABR07039218.1	ENSRNOG00000003062	5	2	29	0
AABR07039218.2	ENSRNOG00000051047	1	0	0	0
AABR07039303.1	ENSRNOG00000027907	0	0	0	0
AABR07039303.2	ENSRNOG00000037455	0	0	0	0
AABR07039303.7	ENSRNOG00000061703	0	0	0	0
AABR07039304.1	ENSRNOG00000048213	0	0	0	0
AABR07039307.1	ENSRNOG00000046832	0	0	0	0
AABR07039316.1	ENSRNOG00000022286	3	22	223	0
AABR07039328.2	ENSRNOG00000051300	228	248	435	515
AABR07039334.1	ENSRNOG00000022267	0	0	0	0
AABR07039336.1	ENSRNOG00000003009	0	0	0	0
AABR07039336.2	ENSRNOG00000003025	172	323	301	755
AABR07039338.1	ENSRNOG00000003008	0	0	0	0
AABR07039356.1	ENSRNOG00000018301	0	1	0	0
AABR07039377.1	ENSRNOG00000033484	0	0	0	0
AABR07039446.1	ENSRNOG00000057517	0	0	0	1
AABR07039446.2	ENSRNOG00000061403	0	0	0	0
AABR07039648.1	ENSRNOG00000002789	4	0	0	0
AABR07039736.1	ENSRNOG00000029497	0	0	0	0
AABR07039936.1	ENSRNOG00000037770	1	0	0	0
AABR07040127.1	ENSRNOG00000053601	0	0	0	0
AABR07040251.1	ENSRNOG00000028847	0	0	0	0
AABR07040266.1	ENSRNOG00000034183	0	0	0	0
AABR07040412.1	ENSRNOG00000057826	0	0	0	0
AABR07040565.1	ENSRNOG00000037736	0	0	0	0
AABR07040622.1	ENSRNOG00000003194	0	0	0	0
AABR07040624.1	ENSRNOG00000058183	4	6	2	0
AABR07040686.1	ENSRNOG00000045618	0	0	0	0
AABR07040695.1	ENSRNOG00000048011	0	0	0	0
AABR07040789.1	ENSRNOG00000026152	0	0	0	0
AABR07040792.1	ENSRNOG00000037611	0	0	0	0
AABR07040797.1	ENSRNOG00000061692	0	0	0	0
AABR07040855.1	ENSRNOG00000051669	17	37	25	8
AABR07040864.1	ENSRNOG00000050960	0	11	0	0
AABR07040892.1	ENSRNOG00000039203	7	5	1	1
AABR07040944.1	ENSRNOG00000005430	0	0	0	0
AABR07040947.1	ENSRNOG00000011100	0	0	0	0
AABR07041089.1	ENSRNOG00000018923	6	6	1	6
AABR07041109.1	ENSRNOG00000050465	0	4	22	0
AABR07041140.1	ENSRNOG00000006459	0	0	0	0
AABR07041141.1	ENSRNOG00000061620	0	0	0	0
AABR07041206.1	ENSRNOG00000057692	0	0	0	0
AABR07041247.1	ENSRNOG00000030645	0	0	0	1
AABR07041247.2	ENSRNOG00000032390	4	1	3	0
AABR07041403.1	ENSRNOG00000057469	0	0	0	0
AABR07041600.1	ENSRNOG00000003734	0	0	0	0
AABR07041778.1	ENSRNOG00000034150	3	10	7	1
AABR07041972.1	ENSRNOG00000058507	0	0	0	0
AABR07041997.1	ENSRNOG00000026227	0	0	0	0
AABR07042071.1	ENSRNOG00000046097	0	0	0	0
AABR07042226.1	ENSRNOG00000058521	0	0	0	0
AABR07042293.1	ENSRNOG00000037381	0	0	0	0
AABR07042323.1	ENSRNOG00000005681	0	0	0	0
AABR07042326.2	ENSRNOG00000060421	0	0	0	0
AABR07042418.1	ENSRNOG00000051726	0	0	0	0
AABR07042471.1	ENSRNOG00000058089	0	0	0	0
AABR07042565.1	ENSRNOG00000052151	0	4	0	0
AABR07042669.1	ENSRNOG00000031076	0	0	0	0
AABR07042733.2	ENSRNOG00000060024	0	0	128	0
AABR07042789.1	ENSRNOG00000023805	0	0	0	0
AABR07042875.1	ENSRNOG00000013839	0	0	0	0
AABR07042892.1	ENSRNOG00000033451	0	0	0	0
AABR07042915.1	ENSRNOG00000032666	0	6	0	0
AABR07042936.1	ENSRNOG00000046163	0	0	0	0
AABR07043101.1	ENSRNOG00000055046	0	0	0	0
AABR07043115.1	ENSRNOG00000047294	0	0	0	0
AABR07043141.1	ENSRNOG00000033819	0	0	0	0
AABR07043167.1	ENSRNOG00000039252	0	0	0	0
AABR07043347.1	ENSRNOG00000051410	0	0	0	0
AABR07043389.1	ENSRNOG00000052109	0	4	36	47
AABR07043429.1	ENSRNOG00000049890	0	0	0	0
AABR07043525.1	ENSRNOG00000055482	0	0	0	0
AABR07043557.1	ENSRNOG00000033226	0	0	0	0
AABR07043598.1	ENSRNOG00000028320	0	0	0	0
AABR07043626.1	ENSRNOG00000033487	0	1	0	0
AABR07043659.1	ENSRNOG00000029317	0	0	1	0
AABR07043711.1	ENSRNOG00000060858	0	0	0	0
AABR07043813.1	ENSRNOG00000033224	0	0	0	0
AABR07043818.1	ENSRNOG00000038741	0	0	0	0
AABR07044001.2	ENSRNOG00000055320	0	0	0	0
AABR07044065.1	ENSRNOG00000028578	0	0	0	0
AABR07044111.1	ENSRNOG00000038057	0	0	0	0
AABR07044301.1	ENSRNOG00000045658	0	0	0	0
AABR07044308.1	ENSRNOG00000042370	0	0	0	0
AABR07044308.2	ENSRNOG00000051398	0	0	0	0
AABR07044362.1	ENSRNOG00000026051	0	0	0	0
AABR07044373.1	ENSRNOG00000030676	0	0	0	0
AABR07044375.1	ENSRNOG00000050215	0	0	0	0
AABR07044383.1	ENSRNOG00000059770	0	0	0	0
AABR07044388.2	ENSRNOG00000033581	1	0	0	0
AABR07044388.4	ENSRNOG00000052710	0	0	0	0
AABR07044397.1	ENSRNOG00000050998	0	0	0	0
AABR07044408.3	ENSRNOG00000058987	0	0	0	0
AABR07044416.1	ENSRNOG00000045908	0	0	0	0
AABR07044460.2	ENSRNOG00000062206	0	0	0	0
AABR07044570.2	ENSRNOG00000051612	0	0	0	0
AABR07044583.1	ENSRNOG00000001218	0	0	0	0
AABR07044583.2	ENSRNOG00000042329	0	0	0	0
AABR07044593.1	ENSRNOG00000001226	0	0	1	1
AABR07044631.2	ENSRNOG00000062276	0	0	135	0
AABR07044714.1	ENSRNOG00000053936	0	0	0	0
AABR07044759.1	ENSRNOG00000049063	75	35	49	105
AABR07044783.1	ENSRNOG00000000630	0	0	1	0
AABR07044804.1	ENSRNOG00000054048	0	0	0	0
AABR07044805.2	ENSRNOG00000056976	0	0	0	0
AABR07044900.1	ENSRNOG00000000373	0	12	0	0
AABR07044940.1	ENSRNOG00000051063	0	0	1	0
AABR07044977.1	ENSRNOG00000048535	36	25	0	0
AABR07045032.1	ENSRNOG00000049045	0	0	0	0
AABR07045058.1	ENSRNOG00000033891	0	2	0	0
AABR07045321.1	ENSRNOG00000033652	0	2	0	0
AABR07045334.1	ENSRNOG00000052532	0	0	0	0
AABR07045337.1	ENSRNOG00000032548	0	0	0	0
AABR07045341.1	ENSRNOG00000058648	0	0	0	0
AABR07045373.1	ENSRNOG00000016336	0	0	0	0
AABR07045399.1	ENSRNOG00000054538	0	0	0	0
AABR07045411.1	ENSRNOG00000049990	0	0	0	0
AABR07045431.1	ENSRNOG00000043033	36	5	0	0
AABR07045454.1	ENSRNOG00000032964	0	0	0	0
AABR07045462.1	ENSRNOG00000000320	0	0	0	0
AABR07045487.1	ENSRNOG00000037628	0	0	0	0
AABR07045621.1	ENSRNOG00000049150	13	6	0	38
AABR07046657.1	ENSRNOG00000022709	0	1	0	0
AABR07046707.1	ENSRNOG00000042458	984	939	1391	1356
AABR07046763.1	ENSRNOG00000059973	0	0	0	0
AABR07046956.1	ENSRNOG00000040219	0	0	0	0
AABR07047191.1	ENSRNOG00000062079	0	0	0	0
AABR07047237.1	ENSRNOG00000060450	0	0	0	0
AABR07047293.1	ENSRNOG00000032078	0	0	0	0
AABR07047316.1	ENSRNOG00000062174	0	0	0	0
AABR07047593.1	ENSRNOG00000006971	0	0	1	0
AABR07047835.1	ENSRNOG00000023101	0	0	0	0
AABR07048031.1	ENSRNOG00000048698	32	11	9	13
AABR07048271.1	ENSRNOG00000033271	0	0	0	0
AABR07048280.1	ENSRNOG00000017640	0	0	0	0
AABR07048312.1	ENSRNOG00000029600	0	0	0	0
AABR07048387.1	ENSRNOG00000060520	0	0	0	0
AABR07048397.1	ENSRNOG00000038905	0	0	0	0
AABR07048463.1	ENSRNOG00000047613	0	0	0	0
AABR07048473.1	ENSRNOG00000051164	0	0	0	0
AABR07048600.1	ENSRNOG00000030383	0	0	0	0
AABR07048653.1	ENSRNOG00000047928	0	0	0	0
AABR07048770.1	ENSRNOG00000031344	0	0	0	0
AABR07048992.1	ENSRNOG00000032585	2	0	0	0
AABR07048992.2	ENSRNOG00000047341	0	0	0	0
AABR07049043.1	ENSRNOG00000047278	2	1	0	0
AABR07049060.1	ENSRNOG00000033445	0	7	55	0
AABR07049134.4	ENSRNOG00000052948	0	0	0	0
AABR07049149.1	ENSRNOG00000024197	0	0	0	0
AABR07049223.1	ENSRNOG00000032516	0	0	0	0
AABR07049228.1	ENSRNOG00000056007	0	0	0	0
AABR07049299.1	ENSRNOG00000026234	0	0	0	0
AABR07049329.1	ENSRNOG00000030107	467	177	48	47
AABR07049401.1	ENSRNOG00000037977	0	0	0	0
AABR07049455.1	ENSRNOG00000045614	0	0	0	0
AABR07049491.1	ENSRNOG00000055591	0	0	0	0
AABR07049499.1	ENSRNOG00000030938	0	0	0	0
AABR07049503.1	ENSRNOG00000059476	0	0	0	0
AABR07049516.1	ENSRNOG00000008516	2	1	20	0
AABR07049554.2	ENSRNOG00000049469	0	0	0	0
AABR07049648.1	ENSRNOG00000042047	0	0	0	0
AABR07049728.1	ENSRNOG00000033231	0	3	0	0
AABR07049821.2	ENSRNOG00000028662	7	0	0	0
AABR07049918.1	ENSRNOG00000029310	1	0	0	0
AABR07050222.1	ENSRNOG00000037091	0	0	0	0
AABR07050391.1	ENSRNOG00000055061	0	0	0	0
AABR07051240.1	ENSRNOG00000024412	0	0	0	0
AABR07051244.1	ENSRNOG00000047422	0	0	0	0
AABR07051251.1	ENSRNOG00000056471	0	0	0	0
AABR07051348.1	ENSRNOG00000059455	0	0	0	0
AABR07051348.2	ENSRNOG00000060791	0	0	0	0
AABR07051376.1	ENSRNOG00000027193	218	144	1177	259
AABR07051395.1	ENSRNOG00000046655	0	0	0	0
AABR07051404.1	ENSRNOG00000062268	0	0	0	0
AABR07051450.1	ENSRNOG00000049056	42	26	11	0
AABR07051565.1	ENSRNOG00000053188	0	0	0	0
AABR07051678.1	ENSRNOG00000048541	0	0	0	0
AABR07051787.1	ENSRNOG00000059243	25	14	170	59
AABR07051791.1	ENSRNOG00000046568	0	0	0	0
AABR07051796.1	ENSRNOG00000030143	1	1	0	0
AABR07051831.1	ENSRNOG00000015854	0	1	0	0
AABR07052084.1	ENSRNOG00000048601	0	0	0	0
AABR07052085.2	ENSRNOG00000052827	0	0	0	0
AABR07052125.1	ENSRNOG00000006829	0	0	0	1
AABR07052130.1	ENSRNOG00000008501	0	0	0	0
AABR07052327.1	ENSRNOG00000054061	0	0	0	0
AABR07052430.1	ENSRNOG00000007605	16	1	1	0
AABR07052465.1	ENSRNOG00000050620	0	0	0	0
AABR07052486.1	ENSRNOG00000009382	75	5	0	0
AABR07052519.1	ENSRNOG00000029423	4	1	0	0
AABR07052523.1	ENSRNOG00000028543	0	1	0	0
AABR07052523.2	ENSRNOG00000060690	0	0	0	0
AABR07052559.1	ENSRNOG00000053144	0	0	0	0
AABR07052692.1	ENSRNOG00000047487	0	0	0	0
AABR07053065.1	ENSRNOG00000004381	0	0	0	0
AABR07053166.1	ENSRNOG00000029262	57	62	127	184
AABR07053185.1	ENSRNOG00000004787	121	83	0	199
AABR07053188.1	ENSRNOG00000031694	0	0	0	0
AABR07053236.1	ENSRNOG00000049619	0	1	0	0
AABR07053304.1	ENSRNOG00000050529	0	0	0	0
AABR07053402.1	ENSRNOG00000029847	0	0	0	0
AABR07053472.1	ENSRNOG00000005366	2	4	0	152
AABR07053500.2	ENSRNOG00000060434	0	0	0	0
AABR07053509.1	ENSRNOG00000057149	0	0	0	0
AABR07053516.1	ENSRNOG00000050552	14	9	0	0
AABR07053635.2	ENSRNOG00000031585	1	0	0	0
AABR07053716.1	ENSRNOG00000029173	0	0	0	14
AABR07053734.1	ENSRNOG00000031034	0	0	6	0
AABR07053734.2	ENSRNOG00000033913	0	0	0	0
AABR07053741.1	ENSRNOG00000053270	33	21	1	0
AABR07053749.1	ENSRNOG00000038259	4	0	0	0
AABR07053749.2	ENSRNOG00000053070	3	2	4	5
AABR07053830.1	ENSRNOG00000055829	0	0	0	0
AABR07053884.1	ENSRNOG00000030601	0	1	0	0
AABR07054000.1	ENSRNOG00000050784	92	76	0	0
AABR07054186.1	ENSRNOG00000032769	0	0	0	1
AABR07054189.1	ENSRNOG00000033100	141	125	39	59
AABR07054232.1	ENSRNOG00000043043	0	0	0	0
AABR07054262.1	ENSRNOG00000056526	7	4	0	6
AABR07054266.1	ENSRNOG00000005920	14	5	70	0
AABR07054286.1	ENSRNOG00000055769	0	0	0	0
AABR07054341.1	ENSRNOG00000052433	0	0	0	0
AABR07054341.2	ENSRNOG00000056754	0	0	0	0
AABR07054361.1	ENSRNOG00000031275	3	1	33	0
AABR07054362.1	ENSRNOG00000050899	0	0	0	0
AABR07054367.1	ENSRNOG00000017086	74	76	100	9
AABR07054368.1	ENSRNOG00000029996	6	5	0	0
AABR07054456.2	ENSRNOG00000049208	0	0	0	0
AABR07054469.1	ENSRNOG00000029227	0	0	0	0
AABR07054578.1	ENSRNOG00000019099	109	70	319	34
AABR07054608.1	ENSRNOG00000052603	0	0	0	0
AABR07054614.1	ENSRNOG00000008245	0	0	0	0
AABR07055492.1	ENSRNOG00000056878	11	2	0	0
AABR07055527.1	ENSRNOG00000039997	0	0	0	0
AABR07055861.1	ENSRNOG00000028146	0	0	0	0
AABR07055864.2	ENSRNOG00000060598	0	0	0	0
AABR07055919.1	ENSRNOG00000007076	2	2	77	0
AABR07056013.1	ENSRNOG00000009072	2	5	0	2
AABR07056369.1	ENSRNOG00000026976	0	0	0	0
AABR07056390.1	ENSRNOG00000056018	0	0	0	0
AABR07056470.1	ENSRNOG00000058647	0	0	0	0
AABR07056503.1	ENSRNOG00000053843	0	0	0	0
AABR07056556.1	ENSRNOG00000032424	0	0	0	0
AABR07056611.1	ENSRNOG00000055726	0	0	0	0
AABR07056633.1	ENSRNOG00000024494	1	0	0	0
AABR07056668.1	ENSRNOG00000029926	0	0	0	1
AABR07056686.1	ENSRNOG00000021688	11	14	6	2
AABR07056845.1	ENSRNOG00000023762	0	0	0	0
AABR07057196.1	ENSRNOG00000005546	0	4	0	0
AABR07057217.1	ENSRNOG00000025487	0	0	0	0
AABR07057237.1	ENSRNOG00000026875	0	0	0	0
AABR07057264.1	ENSRNOG00000030441	0	0	0	0
AABR07057423.1	ENSRNOG00000046245	942	644	1432	818
AABR07057436.1	ENSRNOG00000004391	0	0	0	0
AABR07057438.1	ENSRNOG00000033952	0	0	0	0
AABR07057460.1	ENSRNOG00000014169	0	1	0	0
AABR07057617.1	ENSRNOG00000057824	0	0	0	0
AABR07057877.1	ENSRNOG00000028988	0	0	0	0
AABR07057902.1	ENSRNOG00000013191	1	1	0	0
AABR07057997.1	ENSRNOG00000054801	0	0	0	0
AABR07058017.2	ENSRNOG00000053624	0	0	0	0
AABR07058116.1	ENSRNOG00000004906	0	0	0	0
AABR07058124.2	ENSRNOG00000037549	0	0	0	0
AABR07058254.1	ENSRNOG00000054588	0	0	0	0
AABR07058284.1	ENSRNOG00000062233	0	2	0	2
AABR07058366.1	ENSRNOG00000025046	0	28	0	0
AABR07058406.1	ENSRNOG00000059955	0	3	0	0
AABR07058412.1	ENSRNOG00000032827	0	0	0	0
AABR07058413.1	ENSRNOG00000037401	2	0	0	16
AABR07058423.3	ENSRNOG00000051265	0	0	0	0
AABR07058441.1	ENSRNOG00000048850	0	0	0	0
AABR07058464.1	ENSRNOG00000052981	0	0	0	0
AABR07058479.1	ENSRNOG00000047414	0	0	0	0
AABR07058519.1	ENSRNOG00000032777	0	0	0	0
AABR07058578.1	ENSRNOG00000029243	0	0	0	0
AABR07058578.2	ENSRNOG00000060017	0	0	0	0
AABR07058615.1	ENSRNOG00000004457	2	3	0	0
AABR07058745.1	ENSRNOG00000050884	0	0	0	0
AABR07058831.1	ENSRNOG00000002475	1	0	0	0
AABR07058899.1	ENSRNOG00000053802	0	0	0	0
AABR07058914.1	ENSRNOG00000032026	0	0	0	0
AABR07058934.1	ENSRNOG00000016100	1	0	4	0
AABR07058937.1	ENSRNOG00000036836	0	0	0	0
AABR07059002.1	ENSRNOG00000056565	0	0	0	0
AABR07059161.1	ENSRNOG00000051942	0	0	0	0
AABR07059215.1	ENSRNOG00000031486	0	0	0	0
AABR07059232.1	ENSRNOG00000048371	0	11	0	0
AABR07059478.1	ENSRNOG00000047774	0	0	0	0
AABR07059632.3	ENSRNOG00000061046	5	2	0	1
AABR07059807.1	ENSRNOG00000047566	0	0	0	0
AABR07059877.1	ENSRNOG00000039626	0	0	0	0
AABR07059925.1	ENSRNOG00000052702	0	0	0	0
AABR07060145.1	ENSRNOG00000032847	0	0	0	0
AABR07060293.1	ENSRNOG00000027445	0	0	0	0
AABR07060353.2	ENSRNOG00000043164	0	0	0	0
AABR07060577.1	ENSRNOG00000015328	0	0	0	0
AABR07060591.1	ENSRNOG00000059195	0	0	0	0
AABR07060610.1	ENSRNOG00000033748	5	7	1	1
AABR07060694.1	ENSRNOG00000057158	0	0	0	0
AABR07060700.1	ENSRNOG00000060808	0	0	0	0
AABR07060778.1	ENSRNOG00000005630	406	290	350	344
AABR07060872.1	ENSRNOG00000049829	0	0	0	0
AABR07060886.1	ENSRNOG00000047464	0	0	0	0
AABR07060971.1	ENSRNOG00000054428	0	0	0	0
AABR07060980.1	ENSRNOG00000056052	0	0	0	0
AABR07060996.1	ENSRNOG00000048888	0	0	0	0
AABR07061001.1	ENSRNOG00000051739	0	0	0	0
AABR07061136.1	ENSRNOG00000033938	0	0	0	0
AABR07061254.1	ENSRNOG00000038024	0	0	0	0
AABR07061385.2	ENSRNOG00000060843	0	0	0	0
AABR07061532.1	ENSRNOG00000033673	0	0	0	0
AABR07061614.1	ENSRNOG00000032820	0	0	0	0
AABR07061707.1	ENSRNOG00000052718	0	0	0	0
AABR07061825.1	ENSRNOG00000011606	9	2	2	1
AABR07061825.2	ENSRNOG00000059964	5	11	34	0
AABR07061838.1	ENSRNOG00000033439	0	0	0	0
AABR07061871.2	ENSRNOG00000042507	0	0	0	0
AABR07061902.1	ENSRNOG00000000021	0	0	0	0
AABR07062026.1	ENSRNOG00000054974	0	0	0	0
AABR07062136.1	ENSRNOG00000027063	0	0	0	0
AABR07062138.1	ENSRNOG00000030902	0	0	0	0
AABR07062138.2	ENSRNOG00000055966	0	0	0	0
AABR07062154.1	ENSRNOG00000061420	0	0	0	0
AABR07062238.1	ENSRNOG00000005383	0	0	0	0
AABR07062298.1	ENSRNOG00000052024	0	0	0	0
AABR07062350.1	ENSRNOG00000053476	0	0	0	0
AABR07062466.1	ENSRNOG00000033855	0	2	2	0
AABR07062513.1	ENSRNOG00000052942	0	0	0	0
AABR07062539.1	ENSRNOG00000051667	0	0	0	0
AABR07062570.1	ENSRNOG00000056041	142	212	89	52
AABR07062670.1	ENSRNOG00000015559	0	0	0	0
AABR07062753.1	ENSRNOG00000004199	0	0	0	0
AABR07062859.1	ENSRNOG00000031564	0	0	0	0
AABR07063082.1	ENSRNOG00000031342	1	0	0	0
AABR07063126.1	ENSRNOG00000002495	0	0	0	0
AABR07063276.1	ENSRNOG00000049398	0	0	0	0
AABR07063279.1	ENSRNOG00000051056	457	490	1142	135
AABR07063281.1	ENSRNOG00000057813	63	57	50	180
AABR07063323.1	ENSRNOG00000052193	0	0	0	0
AABR07063632.1	ENSRNOG00000029825	0	0	0	0
AABR07063703.1	ENSRNOG00000046279	2	3	0	0
AABR07063704.1	ENSRNOG00000032523	3	0	0	38
AABR07064000.1	ENSRNOG00000029594	0	0	0	0
AABR07064224.1	ENSRNOG00000031317	0	0	0	0
AABR07064305.1	ENSRNOG00000031285	8	6	4	1
AABR07064392.1	ENSRNOG00000046896	0	0	0	0
AABR07064502.1	ENSRNOG00000051280	0	0	0	0
AABR07064584.1	ENSRNOG00000056792	0	0	0	0
AABR07064590.1	ENSRNOG00000050408	0	0	0	0
AABR07064622.1	ENSRNOG00000047877	0	0	0	0
AABR07064667.1	ENSRNOG00000004163	0	0	0	0
AABR07064716.1	ENSRNOG00000028058	0	0	0	0
AABR07064719.2	ENSRNOG00000056128	210	244	280	13
AABR07064753.1	ENSRNOG00000032924	0	0	0	0
AABR07064804.1	ENSRNOG00000005568	535	435	339	815
AABR07064810.1	ENSRNOG00000033058	0	0	0	0
AABR07064867.2	ENSRNOG00000051551	0	0	0	0
AABR07064980.1	ENSRNOG00000055777	9	7	0	0
AABR07064983.1	ENSRNOG00000004582	0	0	0	0
AABR07064983.2	ENSRNOG00000006599	0	0	0	0
AABR07064999.1	ENSRNOG00000038335	0	0	0	0
AABR07065010.1	ENSRNOG00000042752	0	0	0	0
AABR07065031.1	ENSRNOG00000047682	8	0	0	0
AABR07065113.1	ENSRNOG00000050817	0	0	0	0
AABR07065139.1	ENSRNOG00000012652	0	0	0	0
AABR07065139.2	ENSRNOG00000053311	0	0	0	0
AABR07065217.2	ENSRNOG00000042542	0	1	0	0
AABR07065265.1	ENSRNOG00000021751	0	0	0	0
AABR07065589.1	ENSRNOG00000053429	0	0	0	0
AABR07065590.1	ENSRNOG00000061911	0	0	0	0
AABR07065776.1	ENSRNOG00000006321	4	3	0	0
AABR07065781.1	ENSRNOG00000030812	0	0	0	0
AABR07065782.1	ENSRNOG00000033376	0	0	0	0
AABR07065789.1	ENSRNOG00000006333	0	0	0	0
AABR07065790.1	ENSRNOG00000029121	0	0	0	0
AABR07065808.1	ENSRNOG00000060184	0	0	0	0
AABR07065812.2	ENSRNOG00000049870	0	0	0	0
AABR07065813.1	ENSRNOG00000055169	0	0	0	0
AABR07065814.2	ENSRNOG00000042319	0	0	0	0
AABR07065823.1	ENSRNOG00000029776	0	0	0	0
AABR07065823.2	ENSRNOG00000030235	0	0	0	0
AABR07066379.1	ENSRNOG00000048686	97	54	296	127
AABR07066416.2	ENSRNOG00000046104	0	0	0	0
AABR07066440.1	ENSRNOG00000045945	0	0	0	0
AABR07066529.1	ENSRNOG00000048462	0	0	0	0
AABR07066700.1	ENSRNOG00000047581	215	278	557	578
AABR07066753.1	ENSRNOG00000032086	0	0	0	0
AABR07066818.1	ENSRNOG00000022934	1	1	1	0
AABR07066946.1	ENSRNOG00000039663	0	0	0	0
AABR07066946.2	ENSRNOG00000048329	0	0	0	0
AABR07067042.3	ENSRNOG00000052878	0	0	0	0
AABR07067076.1	ENSRNOG00000058900	0	0	0	0
AABR07067339.1	ENSRNOG00000022456	0	0	0	0
AABR07067388.1	ENSRNOG00000045975	2	2	0	1
AABR07067441.3	ENSRNOG00000052328	0	0	0	0
AABR07067459.1	ENSRNOG00000061227	0	0	0	0
AABR07067583.1	ENSRNOG00000055728	0	0	0	0
AABR07067600.1	ENSRNOG00000028330	0	0	0	0
AABR07067749.1	ENSRNOG00000032947	1	0	0	0
AABR07067762.1	ENSRNOG00000055383	0	0	0	0
AABR07067813.1	ENSRNOG00000032860	0	0	0	0
AABR07067814.1	ENSRNOG00000032289	3	3	1	1
AABR07068042.1	ENSRNOG00000037894	0	0	0	0
AABR07068084.1	ENSRNOG00000032518	0	0	0	0
AABR07068154.1	ENSRNOG00000027719	0	0	0	0
AABR07068253.1	ENSRNOG00000022614	0	1	0	0
AABR07068274.1	ENSRNOG00000053030	0	0	0	0
AABR07068327.1	ENSRNOG00000030045	0	0	0	0
AABR07068417.1	ENSRNOG00000025797	0	0	0	0
AABR07068536.1	ENSRNOG00000032765	0	2	1	0
AABR07068554.1	ENSRNOG00000060095	0	0	0	0
AABR07068650.1	ENSRNOG00000031795	0	0	0	0
AABR07068694.1	ENSRNOG00000032822	6	9	0	26
AABR07068712.1	ENSRNOG00000056280	0	0	0	0
AABR07068728.1	ENSRNOG00000025273	1	0	0	0
AABR07068799.1	ENSRNOG00000052844	0	0	0	0
AABR07068905.1	ENSRNOG00000062096	0	0	0	0
AABR07069282.1	ENSRNOG00000012119	0	0	0	0
AABR07069454.1	ENSRNOG00000059163	20	3	12	0
AABR07069466.1	ENSRNOG00000026979	31	31	106	129
AABR07069585.1	ENSRNOG00000028869	0	0	0	1
AABR07069587.2	ENSRNOG00000051630	0	0	0	0
AABR07069611.1	ENSRNOG00000061279	0	0	0	0
AABR07069821.1	ENSRNOG00000061154	0	2	0	0
AABR07069837.1	ENSRNOG00000049187	0	0	0	0
AABR07070043.1	ENSRNOG00000050630	6	13	0	0
AABR07070225.1	ENSRNOG00000015333	1	0	1	1
AABR07070238.1	ENSRNOG00000022382	0	0	0	0
AABR07070307.1	ENSRNOG00000053753	0	0	0	0
AABR07070416.1	ENSRNOG00000050915	0	0	0	0
AABR07070456.1	ENSRNOG00000014383	0	0	0	0
AABR07070518.1	ENSRNOG00000054131	0	0	0	0
AABR07070609.1	ENSRNOG00000061240	0	0	0	0
AABR07070669.1	ENSRNOG00000056409	0	0	0	0
AABR07070816.3	ENSRNOG00000056051	0	0	0	0
AABR07070824.1	ENSRNOG00000050216	0	0	0	0
AABR07070873.1	ENSRNOG00000058012	0	0	0	0
AABR07070957.1	ENSRNOG00000029843	3	0	0	0
AABR07071000.1	ENSRNOG00000051416	9	5	0	1
AABR07071101.1	ENSRNOG00000008363	20	12	0	38
AABR07071195.1	ENSRNOG00000030296	0	1	0	0
AABR07071198.1	ENSRNOG00000053034	0	0	0	0
AABR07071210.1	ENSRNOG00000023330	0	0	0	2
AABR07071244.1	ENSRNOG00000060723	736	632	1514	406
AABR07071287.1	ENSRNOG00000031523	0	0	0	0
AABR07071294.1	ENSRNOG00000031703	1	0	0	0
AABR07071383.1	ENSRNOG00000059497	0	0	0	0
AABR07071440.1	ENSRNOG00000043480	0	0	0	0
AABR07071482.1	ENSRNOG00000031483	0	0	0	0
AABR07071482.2	ENSRNOG00000034052	75	31	24	57
AABR07071622.1	ENSRNOG00000059167	0	0	0	0
AABR07071739.1	ENSRNOG00000051462	0	0	0	0
AABR07071746.1	ENSRNOG00000018786	0	0	0	0
AABR07071747.1	ENSRNOG00000057660	0	0	0	0
AABR07071765.1	ENSRNOG00000047457	18	2	0	0
AABR07071779.1	ENSRNOG00000053916	0	0	0	0
AABR07071848.1	ENSRNOG00000060610	0	0	0	0
AABR07071891.2	ENSRNOG00000045741	0	0	0	0
AABR07071891.3	ENSRNOG00000049295	0	0	0	0
AABR07071935.1	ENSRNOG00000061441	39	37	53	29
AABR07071986.1	ENSRNOG00000031947	467	350	529	818
AABR07072078.1	ENSRNOG00000028883	0	0	0	0
AABR07072078.2	ENSRNOG00000042579	0	0	0	0
AABR07072096.1	ENSRNOG00000038894	0	0	0	0
AABR07072108.1	ENSRNOG00000006943	27	71	6	138
AABR07072207.1	ENSRNOG00000011155	0	0	0	0
AABR07072260.1	ENSRNOG00000025014	0	0	0	0
AABR07072261.1	ENSRNOG00000032877	0	0	1	0
AABR07072272.1	ENSRNOG00000029560	1	0	0	0
AABR07072283.2	ENSRNOG00000059673	0	0	0	0
AABR07072356.1	ENSRNOG00000022144	111	105	48	83
AABR07072371.1	ENSRNOG00000002200	0	0	0	0
AABR07072400.1	ENSRNOG00000029461	3	2	1	0
AABR07072400.2	ENSRNOG00000033214	0	0	0	0
AABR07072440.1	ENSRNOG00000033030	2	0	1	0
AABR07072463.1	ENSRNOG00000021843	1	0	0	1
AABR07072539.4	ENSRNOG00000056825	22	12	0	0
AABR07072539.5	ENSRNOG00000060029	0	0	0	0
AABR07072562.1	ENSRNOG00000050653	0	0	0	0
AABR07072639.2	ENSRNOG00000054284	0	0	0	0
AABR07072668.1	ENSRNOG00000033345	0	0	0	0
AABR07072676.2	ENSRNOG00000062253	0	1	1	0
AABR07072761.1	ENSRNOG00000030494	0	0	0	0
AABR07072807.1	ENSRNOG00000028035	0	0	0	0
AABR07072872.1	ENSRNOG00000028492	0	0	0	0
AABR07073021.1	ENSRNOG00000050564	0	0	0	0
AABR07073146.1	ENSRNOG00000046174	0	0	0	0
AABR07073181.1	ENSRNOG00000021437	31	0	0	0
AABR07073381.1	ENSRNOG00000027052	1	0	0	0
AABR07073400.1	ENSRNOG00000059084	0	0	0	0
Aacs	ENSRNOG00000000967	1167	1163	308	105
Aadac	ENSRNOG00000013950	0	0	0	0
Aadacl3	ENSRNOG00000026613	0	0	0	0
Aadacl4	ENSRNOG00000037030	0	0	0	0
Aadat	ENSRNOG00000011861	0	7	0	0
Aagab	ENSRNOG00000008424	172	169	284	410
Aak1	ENSRNOG00000018317	203	483	346	1055
Aamdc	ENSRNOG00000012584	22	8	0	0
Aamp	ENSRNOG00000014399	297	270	221	376
Aanat	ENSRNOG00000011182	0	0	0	0
Aar2	ENSRNOG00000020086	250	282	247	404
Aard	ENSRNOG00000004708	17	14	0	0
Aars1	ENSRNOG00000018404	2447	3813	3413	1476
Aars2	ENSRNOG00000025808	70	50	131	149
Aarsd1	ENSRNOG00000020658	516	614	590	176
Aasdh	ENSRNOG00000002137	15	12	1	13
Aasdhppt	ENSRNOG00000005795	290	459	0	56
Aass	ENSRNOG00000039494	5	5	0	0
Aatf	ENSRNOG00000002778	190	123	0	85
Aatk	ENSRNOG00000004392	0	0	0	0
AB124611	ENSRNOG00000033256	6	0	0	0
Abat	ENSRNOG00000002636	96	52	109	153
Abca1	ENSRNOG00000018126	103	6	0	0
Abca12	ENSRNOG00000015248	1	6	0	109
Abca13	ENSRNOG00000025645	3	0	0	0
Abca14	ENSRNOG00000043296	0	0	0	0
Abca15	ENSRNOG00000027505	0	0	0	0
Abca16	ENSRNOG00000015783	0	0	0	0
Abca17	ENSRNOG00000039656	8	11	0	0
Abca2	ENSRNOG00000014268	459	321	234	50
Abca3	ENSRNOG00000050057	1499	1303	809	431
Abca5	ENSRNOG00000004378	0	0	0	0
Abca6	ENSRNOG00000046890	0	0	0	120
Abca7	ENSRNOG00000012939	83	94	173	0
Abca8	ENSRNOG00000004040	13	15	0	0
Abca8a	ENSRNOG00000004147	157	54	204	101
Abca9	ENSRNOG00000059326	12	0	0	0
Abcb10	ENSRNOG00000017993	173	253	150	146
Abcb11	ENSRNOG00000050860	2	2	0	0
Abcb1b	ENSRNOG00000008012	0	0	0	0
Abcb1b.1	ENSRNOG00000066042	19	0	0	0
Abcb4	ENSRNOG00000068001	1	0	0	0
Abcb5	ENSRNOG00000006398	3	10	0	0
Abcb6	ENSRNOG00000018697	633	477	260	569
Abcb7	ENSRNOG00000002790	12	18	0	0
Abcb8	ENSRNOG00000008557	183	157	24	40
Abcb9	ENSRNOG00000001082	518	408	170	0
Abcc1	ENSRNOG00000022305	178	258	0	176
Abcc10	ENSRNOG00000018863	177	124	16	50
Abcc12	ENSRNOG00000015666	2	0	0	0
Abcc2	ENSRNOG00000046727	0	7	0	0
Abcc3	ENSRNOG00000002948	0	0	0	0
Abcc4	ENSRNOG00000010064	154	148	0	327
Abcc5	ENSRNOG00000029178	284	226	637	2
Abcc6	ENSRNOG00000028781	0	0	0	0
Abcc8	ENSRNOG00000021130	149	72	0	0
Abcc9	ENSRNOG00000036960	18	4	0	0
Abcd1	ENSRNOG00000056524	4	1	0	0
Abcd2	ENSRNOG00000015538	82	51	0	20
Abcd3	ENSRNOG00000011929	413	343	299	74
Abcd4	ENSRNOG00000011964	20	1	0	27
Abce1	ENSRNOG00000018345	146	141	153	262
Abcf1	ENSRNOG00000000799	402	322	700	536
Abcf2	ENSRNOG00000010609	258	207	315	77
Abcf3	ENSRNOG00000001710	147	135	126	116
Abcg1	ENSRNOG00000001158	398	248	422	7
Abcg2	ENSRNOG00000007041	16	15	0	0
Abcg3	ENSRNOG00000070774	0	0	0	0
Abcg3l1	ENSRNOG00000069481	12	5	0	0
Abcg3l2	ENSRNOG00000064381	0	0	0	0
Abcg3l3	ENSRNOG00000069246	0	0	0	0
Abcg3l4	ENSRNOG00000065003	6	0	0	0
Abcg4	ENSRNOG00000008862	338	280	133	9
Abcg5	ENSRNOG00000005250	0	2	0	0
Abcg8	ENSRNOG00000005420	0	0	0	0
Abhd1	ENSRNOG00000025689	27	3	0	57
Abhd10	ENSRNOG00000054334	45	74	37	2
Abhd11	ENSRNOG00000018910	143	163	455	0
Abhd12	ENSRNOG00000036934	917	444	643	135
Abhd12b	ENSRNOG00000026855	0	0	0	0
Abhd13	ENSRNOG00000014598	213	126	180	127
Abhd14a	ENSRNOG00000011936	156	74	251	0
Abhd14b	ENSRNOG00000012073	27	0	0	0
Abhd15	ENSRNOG00000015002	0	0	0	0
Abhd16a	ENSRNOG00000056637	451	321	257	214
Abhd16b	ENSRNOG00000015067	155	105	418	74
Abhd17a	ENSRNOG00000018212	287	182	602	335
Abhd17b	ENSRNOG00000012514	19	27	3	16
Abhd17c	ENSRNOG00000012683	408	390	989	254
Abhd18	ENSRNOG00000013692	10	13	0	0
Abhd2	ENSRNOG00000017120	17	9	0	0
Abhd3	ENSRNOG00000029370	177	24	575	0
Abhd4	ENSRNOG00000009244	2160	475	984	4
Abhd5	ENSRNOG00000000221	217	225	146	330
Abhd6	ENSRNOG00000008167	556	465	167	195
Abhd8	ENSRNOG00000000054	682	404	1793	423
Abi1	ENSRNOG00000031325	292	316	784	1094
Abi2	ENSRNOG00000017707	2713	2639	6437	8425
Abi3	ENSRNOG00000005575	0	0	0	0
Abi3bp	ENSRNOG00000001627	0	0	0	0
Abitram	ENSRNOG00000010532	9	34	0	35
Abl1	ENSRNOG00000047356	146	90	182	39
Abl2	ENSRNOG00000004305	19	1	0	0
Ablim2	ENSRNOG00000007882	25	34	5	2
Ablim3	ENSRNOG00000019365	10	7	1	0
Abo	ENSRNOG00000046958	9	7	52	0
Abo3	ENSRNOG00000039906	0	0	0	0
Abr	ENSRNOG00000056837	609	404	261	601
Abra	ENSRNOG00000007999	0	0	0	0
Abracl	ENSRNOG00000051450	27	25	148	132
Abraxas1	ENSRNOG00000002165	2	0	0	0
Abraxas2	ENSRNOG00000017222	148	129	510	87
Abt1	ENSRNOG00000017585	72	79	21	61
Abtb1	ENSRNOG00000015762	50	12	4	141
Abtb2	ENSRNOG00000008510	56	12	0	0
AC080157.1	ENSRNOG00000058277	0	0	0	89
AC093960.1	ENSRNOG00000061275	0	0	0	0
AC093995.1	ENSRNOG00000026891	0	0	0	0
AC093995.2	ENSRNOG00000032940	0	0	0	0
AC093995.3	ENSRNOG00000051815	0	0	0	0
AC094055.1	ENSRNOG00000027960	34	58	0	0
AC094212.1	ENSRNOG00000055222	14	13	0	0
AC094253.1	ENSRNOG00000059771	0	0	0	0
AC094643.2	ENSRNOG00000053040	208	34	528	0
AC094647.1	ENSRNOG00000055176	0	0	0	0
AC095078.1	ENSRNOG00000058506	7	2	0	0
AC095278.1	ENSRNOG00000020749	2	5	0	1
AC095390.1	ENSRNOG00000037481	0	0	0	0
AC095678.2	ENSRNOG00000053392	0	0	0	0
AC095693.1	ENSRNOG00000021048	2409	2596	2560	1572
AC095825.1	ENSRNOG00000033695	11	3	60	28
AC095947.1	ENSRNOG00000030291	0	3	1	2
AC096024.2	ENSRNOG00000034206	0	0	0	0
AC096201.1	ENSRNOG00000052304	0	0	0	0
AC096301.1	ENSRNOG00000051306	0	0	0	0
AC096404.1	ENSRNOG00000000574	31	28	3	55
AC096792.1	ENSRNOG00000054624	0	0	0	0
AC097037.1	ENSRNOG00000033109	0	0	0	0
AC097129.1	ENSRNOG00000031408	0	0	0	0
AC097183.1	ENSRNOG00000036856	0	0	0	0
AC097575.2	ENSRNOG00000060790	0	0	0	0
AC097784.1	ENSRNOG00000056374	5	13	0	60
AC097845.1	ENSRNOG00000047108	0	0	0	0
AC098008.1	ENSRNOG00000018503	0	0	0	0
AC098459.1	ENSRNOG00000022738	4	14	4	0
AC098547.2	ENSRNOG00000061936	0	0	0	0
AC098622.1	ENSRNOG00000021123	0	0	0	0
AC099108.1	ENSRNOG00000046517	0	0	0	0
AC099183.3	ENSRNOG00000058172	0	0	0	0
AC099183.4	ENSRNOG00000060205	0	0	0	0
AC099294.1	ENSRNOG00000029315	0	0	0	0
AC099360.1	ENSRNOG00000025214	0	0	0	0
AC099384.2	ENSRNOG00000056621	0	0	0	0
AC099450.1	ENSRNOG00000020618	2032	1280	3176	2180
AC099453.1	ENSRNOG00000033024	84	53	167	28
AC103024.1	ENSRNOG00000031313	0	0	0	0
AC103221.1	ENSRNOG00000017330	0	0	0	0
AC103574.1	ENSRNOG00000055796	0	0	0	0
AC105515.1	ENSRNOG00000045749	5	4	1	14
AC105531.1	ENSRNOG00000053814	304	337	1116	453
AC105604.1	ENSRNOG00000033015	0	0	0	0
AC105604.2	ENSRNOG00000061285	0	0	0	0
AC105645.5	ENSRNOG00000059654	0	0	0	0
AC105662.1	ENSRNOG00000030447	3	19	125	33
AC105662.3	ENSRNOG00000060851	0	0	0	0
AC105815.1	ENSRNOG00000014794	0	0	0	0
AC106648.1	ENSRNOG00000042252	0	0	0	0
AC106663.1	ENSRNOG00000055372	0	0	0	0
AC106932.1	ENSRNOG00000029083	1	0	0	0
AC107331.1	ENSRNOG00000017362	0	0	0	0
AC107446.1	ENSRNOG00000023090	0	0	0	0
AC107531.1	ENSRNOG00000032984	0	0	0	0
AC107531.3	ENSRNOG00000059786	0	0	0	0
AC108595.1	ENSRNOG00000032420	0	0	0	0
AC108631.1	ENSRNOG00000055424	2	1	0	0
AC109048.1	ENSRNOG00000018801	164	138	184	0
AC109427.1	ENSRNOG00000056259	0	0	0	0
AC109542.1	ENSRNOG00000048562	237	162	322	539
AC109707.1	ENSRNOG00000049527	0	0	0	0
AC109737.1	ENSRNOG00000014312	0	0	0	0
AC109844.1	ENSRNOG00000053259	0	0	0	0
AC109901.2	ENSRNOG00000059447	0	0	0	0
AC109942.1	ENSRNOG00000029416	33	27	47	160
AC110315.1	ENSRNOG00000029520	0	0	0	0
AC110824.1	ENSRNOG00000014899	1	3	4	2
AC110846.1	ENSRNOG00000038087	0	0	0	0
AC110981.1	ENSRNOG00000026991	1	2	0	0
AC111231.1	ENSRNOG00000038008	0	0	0	0
AC111319.1	ENSRNOG00000058458	0	0	0	0
AC111369.1	ENSRNOG00000053789	0	0	0	0
AC111428.1	ENSRNOG00000036898	0	0	0	0
AC111647.1	ENSRNOG00000039863	0	0	0	0
AC112018.1	ENSRNOG00000042804	2	0	0	0
AC112350.1	ENSRNOG00000047508	0	0	0	0
AC112531.1	ENSRNOG00000031588	0	0	0	0
AC112557.1	ENSRNOG00000057691	3	12	0	0
AC112568.1	ENSRNOG00000000767	0	0	0	0
AC112866.1	ENSRNOG00000048424	1	0	0	0
AC113635.2	ENSRNOG00000056335	0	0	0	0
AC113910.1	ENSRNOG00000033274	49	22	98	0
AC114093.1	ENSRNOG00000054926	0	0	0	0
AC114204.1	ENSRNOG00000029613	0	0	0	0
AC114233.2	ENSRNOG00000051163	0	0	0	0
AC114252.1	ENSRNOG00000051142	0	0	0	0
AC114363.1	ENSRNOG00000057545	1	0	0	0
AC114393.1	ENSRNOG00000030162	0	0	0	0
AC114446.1	ENSRNOG00000059545	0	0	0	0
AC114845.1	ENSRNOG00000042588	0	0	0	0
AC115277.1	ENSRNOG00000004662	0	0	0	0
AC115322.1	ENSRNOG00000054405	0	0	0	0
AC115369.1	ENSRNOG00000056279	0	0	0	0
AC115420.1	ENSRNOG00000040249	0	0	0	0
AC115420.4	ENSRNOG00000060308	0	0	0	0
AC115670.2	ENSRNOG00000060002	2	7	1	0
AC117299.1	ENSRNOG00000037978	0	0	0	0
AC117869.1	ENSRNOG00000031439	91	37	100	38
AC118094.1	ENSRNOG00000058154	0	0	0	0
AC118115.1	ENSRNOG00000033655	0	0	0	0
AC118165.1	ENSRNOG00000032625	128	61	46	0
AC118414.2	ENSRNOG00000047596	0	0	0	0
AC118490.1	ENSRNOG00000010101	0	0	0	0
AC118496.1	ENSRNOG00000054817	0	0	0	0
AC118772.1	ENSRNOG00000009709	0	0	0	0
AC118772.2	ENSRNOG00000021357	0	0	0	0
AC118833.1	ENSRNOG00000038412	0	0	0	0
AC118841.1	ENSRNOG00000033177	0	0	0	0
AC118963.1	ENSRNOG00000049922	0	0	0	0
AC119007.4	ENSRNOG00000054935	0	0	0	0
AC119007.5	ENSRNOG00000055573	0	0	0	0
AC119015.1	ENSRNOG00000027511	14	2	0	0
AC119015.3	ENSRNOG00000034060	0	0	0	0
AC119332.1	ENSRNOG00000026579	0	20	0	0
AC120066.1	ENSRNOG00000001510	3	6	73	0
AC120096.2	ENSRNOG00000061979	0	0	0	0
AC120096.3	ENSRNOG00000062020	0	0	0	0
AC120310.1	ENSRNOG00000055942	18	8	61	6
AC120448.1	ENSRNOG00000038215	0	0	0	0
AC120568.1	ENSRNOG00000013605	0	0	0	0
AC120594.1	ENSRNOG00000054155	0	0	0	0
AC121209.1	ENSRNOG00000036588	0	0	0	0
AC121415.1	ENSRNOG00000007402	710	287	1603	517
AC121639.1	ENSRNOG00000020538	0	0	0	0
AC122990.1	ENSRNOG00000033642	0	0	0	0
AC123138.1	ENSRNOG00000012822	0	0	0	0
AC123185.1	ENSRNOG00000029824	0	0	0	0
AC123185.2	ENSRNOG00000052414	0	0	0	0
AC123185.3	ENSRNOG00000055266	0	0	0	0
AC123280.1	ENSRNOG00000033141	0	0	0	0
AC123358.1	ENSRNOG00000025626	0	0	0	0
AC124205.1	ENSRNOG00000012595	1	0	0	0
AC124205.2	ENSRNOG00000059975	0	0	0	0
AC125757.1	ENSRNOG00000028991	12	6	0	0
AC125920.1	ENSRNOG00000051278	0	0	0	0
AC126292.3	ENSRNOG00000056532	0	0	0	0
AC126482.2	ENSRNOG00000061945	0	0	0	0
AC126572.1	ENSRNOG00000006958	41	64	71	72
AC126581.1	ENSRNOG00000058291	0	0	0	0
AC126899.1	ENSRNOG00000011065	0	0	0	0
AC126960.1	ENSRNOG00000039860	0	0	0	0
AC127887.1	ENSRNOG00000034106	0	1	1	1
AC127963.1	ENSRNOG00000048080	0	0	0	0
AC127963.2	ENSRNOG00000056063	0	0	0	0
AC128207.1	ENSRNOG00000028837	72	6	66	75
AC128207.2	ENSRNOG00000043026	10	3	0	14
AC128290.1	ENSRNOG00000033559	0	0	0	0
AC128303.1	ENSRNOG00000054663	0	0	0	0
AC128476.2	ENSRNOG00000057782	0	0	0	0
AC128582.1	ENSRNOG00000051988	0	0	0	0
AC128848.1	ENSRNOG00000025764	16	2	0	0
AC128859.2	ENSRNOG00000037114	0	0	0	0
AC128859.3	ENSRNOG00000048053	0	0	0	0
AC128901.1	ENSRNOG00000028826	0	1	0	5
AC128960.1	ENSRNOG00000038045	205	113	50	322
AC128962.3	ENSRNOG00000062056	0	0	0	0
AC128967.3	ENSRNOG00000054781	0	0	0	0
AC129049.1	ENSRNOG00000031381	61	41	7	7
AC129365.1	ENSRNOG00000061358	0	0	0	0
AC129395.1	ENSRNOG00000055413	0	0	0	0
AC130232.2	ENSRNOG00000060701	38	33	134	120
AC130391.3	ENSRNOG00000053025	39	47	331	44
AC130862.2	ENSRNOG00000056968	0	0	0	0
AC130970.1	ENSRNOG00000042445	0	0	0	0
AC131360.1	ENSRNOG00000039470	174	185	6	0
AC131360.2	ENSRNOG00000039472	1	1	0	0
AC131411.2	ENSRNOG00000053017	0	0	0	0
AC131483.1	ENSRNOG00000007816	3	1	0	38
AC131806.3	ENSRNOG00000058218	1	2	0	0
AC132020.1	ENSRNOG00000017757	11	1	0	0
AC132539.2	ENSRNOG00000037172	0	0	0	0
AC132539.3	ENSRNOG00000052063	0	0	0	0
AC132740.1	ENSRNOG00000054780	0	0	0	0
AC133270.1	ENSRNOG00000031651	0	0	0	0
AC133403.1	ENSRNOG00000046836	0	0	0	0
AC135142.1	ENSRNOG00000025480	0	1	0	0
AC135294.1	ENSRNOG00000053696	0	0	0	0
AC135389.1	ENSRNOG00000042940	6	0	0	0
AC135409.1	ENSRNOG00000038864	1	2	1	0
AC135822.2	ENSRNOG00000055182	0	0	0	0
AC135826.1	ENSRNOG00000033693	0	0	0	0
AC136584.1	ENSRNOG00000031205	5	1	3	0
AC136588.1	ENSRNOG00000026873	0	0	0	0
AC136588.2	ENSRNOG00000030988	0	0	0	0
AC136588.3	ENSRNOG00000056767	0	0	0	0
AC136661.1	ENSRNOG00000037380	1	2	0	0
AC139642.2	ENSRNOG00000021723	0	0	0	0
AC140988.1	ENSRNOG00000032900	0	1	0	0
AC141102.1	ENSRNOG00000059750	0	0	0	0
AC141334.4	ENSRNOG00000058960	0	0	0	0
AC141344.2	ENSRNOG00000060478	0	0	0	0
AC141489.1	ENSRNOG00000033916	1	2	2	0
AC141966.1	ENSRNOG00000021435	0	0	0	0
AC142154.1	ENSRNOG00000050758	0	0	0	0
AC142181.1	ENSRNOG00000033815	0	0	0	0
Ac1576	ENSRNOG00000058372	0	0	0	0
AC239701.1	ENSRNOG00000060437	0	10	0	1
AC242615.2	ENSRNOG00000062169	0	0	0	0
Acaa1a	ENSRNOG00000032908	114	124	247	38
Acaa1b	ENSRNOG00000067803	12	0	0	0
Acaa2	ENSRNOG00000013766	110	57	4	6
Acaca	ENSRNOG00000034013	670	1465	377	5583
Acacb	ENSRNOG00000000658	0	0	0	0
Acad10	ENSRNOG00000037815	295	306	154	124
Acad11	ENSRNOG00000010940	31	13	0	0
Acad8	ENSRNOG00000048164	42	22	188	0
Acad9	ENSRNOG00000014178	155	208	255	151
Acadl	ENSRNOG00000012966	114	4	4	0
Acadm	ENSRNOG00000009845	80	33	745	0
Acads	ENSRNOG00000001177	42	28	0	0
Acadsb	ENSRNOG00000020624	89	103	214	221
Acadvl	ENSRNOG00000018114	87	44	7	0
Acan	ENSRNOG00000028992	29	208	0	227
Acap1	ENSRNOG00000015674	0	2	0	0
Acap2	ENSRNOG00000001730	297	258	185	85
Acap3	ENSRNOG00000022307	709	515	765	79
Acat1	ENSRNOG00000007862	1145	1090	1706	1212
Acat2	ENSRNOG00000019189	1409	1176	2164	858
Acat2l1	ENSRNOG00000013975	2	1	0	0
Acbd3	ENSRNOG00000003185	67	109	40	0
Acbd4	ENSRNOG00000003108	30	4	0	41
Acbd5	ENSRNOG00000017642	141	126	45	665
Acbd6	ENSRNOG00000003550	297	225	208	993
Accs	ENSRNOG00000009199	3	14	0	21
Accsl	ENSRNOG00000042533	0	0	0	0
Acd	ENSRNOG00000038973	264	423	35	581
Ace	ENSRNOG00000062101	45	132	0	4
Ace2	ENSRNOG00000031665	0	0	0	0
Ace3	ENSRNOG00000007467	0	0	0	0
Acer1	ENSRNOG00000047368	0	0	0	0
Acer2	ENSRNOG00000007637	25	4	3	1
Acer3	ENSRNOG00000036866	103	84	131	104
Ache	ENSRNOG00000050841	63	132	0	0
Acin1	ENSRNOG00000013533	621	339	927	250
Ackr1	ENSRNOG00000069330	3729	717	2815	38
Ackr2	ENSRNOG00000019472	0	0	0	0
Ackr3	ENSRNOG00000019622	26	9	21	0
Ackr4	ENSRNOG00000011478	0	0	0	0
Acly	ENSRNOG00000016924	1422	1246	1604	1363
Acmsd	ENSRNOG00000003884	0	0	0	0
Acnat1	ENSRNOG00000056688	0	0	0	0
Acnat1.1	ENSRNOG00000065119	0	0	0	0
Acnat2	ENSRNOG00000051912	0	0	0	0
Aco1	ENSRNOG00000005849	691	694	451	661
Aco2	ENSRNOG00000024128	805	715	1197	984
Acod1	ENSRNOG00000009919	0	0	0	0
Acot1	ENSRNOG00000055221	6	4	0	0
Acot11	ENSRNOG00000007837	0	0	0	0
Acot12	ENSRNOG00000061414	0	0	0	0
Acot13	ENSRNOG00000018415	99	128	289	0
Acot2	ENSRNOG00000010134	35	49	0	0
Acot3	ENSRNOG00000053460	0	0	0	0
Acot4	ENSRNOG00000046864	9	6	0	86
Acot5	ENSRNOG00000032508	2	8	0	0
Acot6	ENSRNOG00000029637	0	0	0	0
Acot7	ENSRNOG00000010580	6557	9545	5552	3403
Acot8	ENSRNOG00000015187	108	47	0	0
Acot9	ENSRNOG00000003782	138	172	73	556
Acox1	ENSRNOG00000008755	301	483	508	381
Acox2	ENSRNOG00000007378	0	0	0	0
Acox3	ENSRNOG00000008474	78	61	6	146
Acoxl	ENSRNOG00000016179	24	2	87	0
Acp1	ENSRNOG00000005260	212	161	168	211
Acp2	ENSRNOG00000013594	1419	931	705	44
Acp3	ENSRNOG00000011820	0	0	0	0
Acp4	ENSRNOG00000021659	4	3	0	0
Acp5	ENSRNOG00000046261	0	3	0	0
Acp6	ENSRNOG00000017494	18	37	0	0
Acp7	ENSRNOG00000047901	0	0	0	0
Acr	ENSRNOG00000029762	0	0	0	0
Acrbp	ENSRNOG00000017399	98	86	106	210
Acrv1	ENSRNOG00000008508	0	4	0	0
Acsbg1	ENSRNOG00000011381	804	11	23	0
Acsbg2	ENSRNOG00000045947	0	0	0	0
Acsbg3	ENSRNOG00000047549	0	0	0	0
Acsf2	ENSRNOG00000003330	288	2	0	0
Acsf3	ENSRNOG00000015077	46	41	2	37
Acsl1	ENSRNOG00000010633	546	844	701	31
Acsl3	ENSRNOG00000014718	836	777	2471	928
Acsl4	ENSRNOG00000019180	2127	2550	4710	2371
Acsl5	ENSRNOG00000016265	289	244	219	498
Acsl6	ENSRNOG00000026745	125	187	561	258
Acsm1	ENSRNOG00000042084	0	0	0	0
Acsm2	ENSRNOG00000064951	0	0	0	0
Acsm3	ENSRNOG00000032246	0	0	0	0
Acsm4	ENSRNOG00000014726	0	0	0	0
Acsm5	ENSRNOG00000031211	0	0	0	0
Acss1	ENSRNOG00000007102	85	5	78	0
Acss2	ENSRNOG00000018755	318	406	370	326
Acss3	ENSRNOG00000004448	0	0	0	0
Acta1	ENSRNOG00000017786	22	45	3	9
Acta2	ENSRNOG00000058039	0	1	0	0
Actb	ENSRNOG00000034254	98830	80366	65733	53735
Actbl2	ENSRNOG00000043292	0	0	0	0
Actc1	ENSRNOG00000008536	0	5	0	0
Actg1	ENSRNOG00000053452	128	163	170	165
Actg1.1	ENSRNOG00000036701	42569	45565	30742	27588
Actg2	ENSRNOG00000029401	0	0	0	0
Actl10	ENSRNOG00000036864	0	0	0	0
Actl11	ENSRNOG00000032642	0	0	0	0
Actl6a	ENSRNOG00000011553	46	16	0	0
Actl6b	ENSRNOG00000001408	1084	1441	591	480
Actl7a	ENSRNOG00000016641	0	0	0	0
Actl7b	ENSRNOG00000016621	0	0	0	0
Actl9	ENSRNOG00000049571	0	0	0	0
Actl9b	ENSRNOG00000026033	0	0	0	0
Actn1	ENSRNOG00000056756	274	447	739	924
Actn2	ENSRNOG00000017833	7	3	153	0
Actn3	ENSRNOG00000019745	1	3	0	0
Actn4	ENSRNOG00000020433	1423	2270	2318	2740
Actr10	ENSRNOG00000007504	1916	2098	3527	2511
Actr1a	ENSRNOG00000019725	8426	9641	5284	3836
Actr1b	ENSRNOG00000016789	327	345	93	0
Actr2	ENSRNOG00000004959	2095	3182	3042	2872
Actr3	ENSRNOG00000003206	689	857	1397	513
Actr3b	ENSRNOG00000031855	118	139	172	33
Actr5	ENSRNOG00000023989	25	32	0	0
Actr6	ENSRNOG00000007875	155	160	207	245
Actr8	ENSRNOG00000015280	115	88	381	384
Actrt1	ENSRNOG00000003456	0	0	0	0
Actrt2	ENSRNOG00000012586	0	0	0	0
Actrt3	ENSRNOG00000027908	0	0	0	0
Acvr1	ENSRNOG00000005033	2243	1468	4114	3323
Acvr1b	ENSRNOG00000006934	487	377	1255	150
Acvr1c	ENSRNOG00000004828	38	0	0	0
Acvr2a	ENSRNOG00000005334	80	71	1	147
Acvr2b	ENSRNOG00000014477	123	35	408	38
Acvrl1	ENSRNOG00000028713	0	0	0	0
Acy1	ENSRNOG00000011189	119	117	358	251
Acy3	ENSRNOG00000017901	0	0	0	0
Acyp1	ENSRNOG00000006744	50	25	99	2
Acyp2	ENSRNOG00000042419	13	15	445	425
Ada	ENSRNOG00000010265	0	0	0	0
Adad1	ENSRNOG00000017246	0	0	0	0
Adad2	ENSRNOG00000015690	0	0	0	0
Adal	ENSRNOG00000012166	0	0	0	0
Adam10	ENSRNOG00000054257	125	47	214	3
Adam11	ENSRNOG00000002753	18	32	0	0
Adam12	ENSRNOG00000018384	79	32	48	0
Adam15	ENSRNOG00000020590	262	58	262	0
Adam17	ENSRNOG00000060694	123	3	140	0
Adam18	ENSRNOG00000017683	0	0	0	0
Adam19	ENSRNOG00000042980	293	190	60	0
Adam1a	ENSRNOG00000001347	46	23	11	129
Adam2	ENSRNOG00000017027	0	0	0	0
Adam21	ENSRNOG00000059297	0	0	0	0
Adam22	ENSRNOG00000042478	27	31	120	286
Adam23	ENSRNOG00000012424	35	65	0	0
Adam24	ENSRNOG00000038671	5	0	0	0
Adam26a	ENSRNOG00000068728	0	0	0	0
Adam28	ENSRNOG00000014518	0	0	0	0
Adam30	ENSRNOG00000019044	0	0	0	0
Adam32	ENSRNOG00000025728	0	0	0	0
Adam33	ENSRNOG00000021242	0	0	0	0
Adam34	ENSRNOG00000038743	0	0	0	0
Adam34l	ENSRNOG00000056277	0	0	0	0
Adam3a	ENSRNOG00000017554	0	0	0	0
Adam5	ENSRNOG00000017518	0	0	0	0
Adam7	ENSRNOG00000014054	0	0	0	0
Adam8	ENSRNOG00000017897	0	0	0	0
Adam9	ENSRNOG00000017231	6	6	38	0
Adamdec1	ENSRNOG00000030724	0	0	0	0
Adamts1	ENSRNOG00000001607	8	4	0	0
Adamts10	ENSRNOG00000008857	9	31	0	213
Adamts12	ENSRNOG00000018865	33	0	0	0
Adamts13	ENSRNOG00000005780	34	45	43	0
Adamts14	ENSRNOG00000000563	0	0	0	0
Adamts15	ENSRNOG00000009892	45	37	0	50
Adamts16	ENSRNOG00000016812	0	0	0	0
Adamts17	ENSRNOG00000037080	127	34	68	0
Adamts18	ENSRNOG00000011575	165	31	12	176
Adamts19	ENSRNOG00000019577	0	0	0	0
Adamts2	ENSRNOG00000061484	0	3	0	0
Adamts20	ENSRNOG00000033397	0	0	0	0
Adamts3	ENSRNOG00000027463	17	1	0	0
Adamts4	ENSRNOG00000003538	0	0	0	0
Adamts5	ENSRNOG00000057794	0	0	0	0
Adamts6	ENSRNOG00000012655	3	6	0	0
Adamts7	ENSRNOG00000028036	162	10	0	0
Adamts8	ENSRNOG00000005574	16	18	0	0
Adamts9	ENSRNOG00000023257	0	0	0	0
Adamtsl1	ENSRNOG00000006956	0	0	0	0
Adamtsl2	ENSRNOG00000027742	46	1	0	0
Adamtsl3	ENSRNOG00000010840	13	3	0	0
Adamtsl4	ENSRNOG00000049385	1	0	0	0
Adamtsl5	ENSRNOG00000033787	0	0	0	0
Adap1	ENSRNOG00000054033	332	219	484	195
Adap2	ENSRNOG00000037148	0	0	0	0
Adar	ENSRNOG00000020744	476	431	1484	178
Adarb1	ENSRNOG00000001227	185	92	121	263
Adarb2	ENSRNOG00000030775	0	18	0	0
Adat1	ENSRNOG00000019434	8	11	0	26
Adat2	ENSRNOG00000046983	13	42	0	1
Adat3	ENSRNOG00000063591	33	48	0	0
Adck1	ENSRNOG00000012685	54	89	0	153
Adck5	ENSRNOG00000030334	108	125	496	4
Adcy1	ENSRNOG00000059479	1701	667	2544	1815
Adcy10	ENSRNOG00000053410	0	0	0	0
Adcy2	ENSRNOG00000032150	840	347	50	460
Adcy3	ENSRNOG00000003999	190	168	410	75
Adcy4	ENSRNOG00000020401	0	0	0	0
Adcy5	ENSRNOG00000002229	132	100	236	356
Adcy6	ENSRNOG00000054757	161	161	136	284
Adcy7	ENSRNOG00000014776	0	0	0	0
Adcy8	ENSRNOG00000004890	14	38	0	91
Adcy9	ENSRNOG00000049768	448	622	257	121
Adcyap1	ENSRNOG00000049882	764	3252	676	2887
Adcyap1r1	ENSRNOG00000012098	4110	1069	1331	383
Add1	ENSRNOG00000013039	2657	2037	1652	786
Add2	ENSRNOG00000015903	142	106	426	0
Add3	ENSRNOG00000012820	188	66	216	39
Adgb	ENSRNOG00000042741	7	10	62	0
Adgra1	ENSRNOG00000054955	69	162	362	0
Adgra2	ENSRNOG00000012991	3	0	0	0
Adgra3	ENSRNOG00000004279	81	9	180	11
Adgrb1	ENSRNOG00000029450	2106	1071	4321	2153
Adgrb2	ENSRNOG00000014375	1747	821	1022	904
Adgrb3	ENSRNOG00000012045	589	316	1267	497
Adgrd1	ENSRNOG00000023536	18	1	0	0
Adgre1	ENSRNOG00000046254	9	0	0	0
Adgre4	ENSRNOG00000050325	0	0	0	0
Adgre5	ENSRNOG00000004489	14	0	0	0
Adgrf1	ENSRNOG00000062544	0	0	0	0
Adgrf2	ENSRNOG00000025603	0	0	0	0
Adgrf3	ENSRNOG00000024766	0	0	0	0
Adgrf4	ENSRNOG00000012535	0	0	0	0
Adgrf5	ENSRNOG00000011154	0	0	0	0
Adgrg1	ENSRNOG00000014963	5585	2112	2681	495
Adgrg2	ENSRNOG00000032472	16	1	0	0
Adgrg3	ENSRNOG00000014896	0	0	0	0
Adgrg5	ENSRNOG00000039891	0	0	0	0
Adgrg6	ENSRNOG00000011411	20	23	0	0
Adgrg7	ENSRNOG00000001634	0	0	0	0
Adgrl1	ENSRNOG00000029134	4641	2293	4600	2480
Adgrl2	ENSRNOG00000065347	0	0	0	0
Adgrl2.1	ENSRNOG00000063253	0	0	0	0
Adgrl3	ENSRNOG00000030149	533	255	569	313
Adgrl4	ENSRNOG00000033940	0	0	0	0
Adgrv1	ENSRNOG00000016306	31	8	0	0
Adh5	ENSRNOG00000046357	296	332	57	450
Adh6	ENSRNOG00000012436	0	8	0	0
Adh6.1	ENSRNOG00000069176	0	0	0	0
Adh6a	ENSRNOG00000012281	0	0	0	0
Adh7	ENSRNOG00000032959	0	0	0	0
Adhfe1	ENSRNOG00000007069	69	0	429	0
Adi1	ENSRNOG00000008950	32	25	0	0
Adipoq	ENSRNOG00000001821	0	0	0	0
Adipor1	ENSRNOG00000004143	394	356	1496	1150
Adipor2	ENSRNOG00000007990	422	329	224	651
Adk	ENSRNOG00000012325	227	142	756	67
Adm	ENSRNOG00000027030	41	0	271	0
Adm2	ENSRNOG00000029830	0	0	0	0
Adnp	ENSRNOG00000010975	640	356	1153	702
Adnp2	ENSRNOG00000053370	133	107	87	492
Ado	ENSRNOG00000070733	114	126	519	142
Adora1	ENSRNOG00000003442	585	356	243	571
Adora2a	ENSRNOG00000001302	0	0	0	0
Adora2b	ENSRNOG00000002922	53	0	96	0
Adora3	ENSRNOG00000015788	0	0	0	0
Adpgk	ENSRNOG00000026178	1640	580	630	927
Adprh	ENSRNOG00000027260	734	692	743	358
Adprhl1	ENSRNOG00000019504	30	14	131	93
Adprm	ENSRNOG00000003397	35	26	4	149
Adprs	ENSRNOG00000010849	288	213	459	239
Adra1a	ENSRNOG00000009522	0	0	0	0
Adra1b	ENSRNOG00000060087	37	24	6	0
Adra1d	ENSRNOG00000021256	0	2	0	0
Adra2a	ENSRNOG00000047545	147	64	29	0
Adra2b	ENSRNOG00000013887	0	0	0	0
Adra2c	ENSRNOG00000009299	45	40	241	121
Adrb1	ENSRNOG00000017002	65	68	148	411
Adrb2	ENSRNOG00000019217	0	0	0	0
Adrb3	ENSRNOG00000012674	0	0	0	0
Adrm1	ENSRNOG00000055984	21	35	9	14
Adsl	ENSRNOG00000018655	282	221	359	461
Adss	ENSRNOG00000004481	437	456	259	752
Adssl1	ENSRNOG00000046763	4	0	0	0
Adtrp	ENSRNOG00000014481	0	0	0	0
Aebp1	ENSRNOG00000013720	8	3	0	0
Aebp2	ENSRNOG00000008929	35	21	35	0
Aen	ENSRNOG00000018421	84	60	23	27
Afap1	ENSRNOG00000060665	1531	1104	2675	1050
Afap1l1	ENSRNOG00000019403	4	5	0	0
Afap1l2	ENSRNOG00000017164	13	14	0	0
Afdn	ENSRNOG00000023753	600	422	523	235
Aff1	ENSRNOG00000002232	0	0	0	0
Aff1-as1	ENSRNOG00000060245	0	0	0	0
Aff2	ENSRNOG00000052572	70	84	0	0
Aff3	ENSRNOG00000018830	72	95	0	33
Aff4	ENSRNOG00000006965	310	442	514	1639
Afg3l1	ENSRNOG00000026994	358	287	162	204
Afg3l2	ENSRNOG00000017965	112	203	361	19
Afm	ENSRNOG00000002878	0	0	0	0
Afmid	ENSRNOG00000050205	14	5	0	0
Afp	ENSRNOG00000002889	0	0	0	0
Aftph	ENSRNOG00000005411	98	81	385	55
Aga	ENSRNOG00000000108	87	40	60	100
Agap1	ENSRNOG00000019476	871	545	1534	570
Agap2	ENSRNOG00000025584	969	463	3916	975
Agap3	ENSRNOG00000012764	817	1369	853	219
Agbl1	ENSRNOG00000022610	6	0	0	0
Agbl2	ENSRNOG00000008467	0	0	0	0
Agbl3	ENSRNOG00000010397	6	11	0	0
Agbl5	ENSRNOG00000008612	14	11	0	0
Ager	ENSRNOG00000000439	1	1	0	0
Agfg2	ENSRNOG00000001404	37	57	468	0
Aggf1	ENSRNOG00000029304	245	178	757	396
Agk	ENSRNOG00000011509	113	132	18	32
Agl	ENSRNOG00000016214	151	230	292	0
Agmat	ENSRNOG00000012315	0	0	0	0
Agmo	ENSRNOG00000023116	2	0	0	0
Ago1	ENSRNOG00000055915	1283	797	1514	1501
Ago2	ENSRNOG00000008533	5	4	0	0
Ago3	ENSRNOG00000034269	0	0	0	0
Ago4	ENSRNOG00000025596	1	1	0	0
Agpat1	ENSRNOG00000000437	1208	974	2048	391
Agpat2	ENSRNOG00000019466	0	0	0	0
Agpat3	ENSRNOG00000001205	2131	629	421	304
Agpat4	ENSRNOG00000017731	4270	2510	1413	2362
Agpat5	ENSRNOG00000028623	239	100	60	218
Agps	ENSRNOG00000001547	7	5	0	0
Agr2	ENSRNOG00000005023	0	0	0	0
Agr3	ENSRNOG00000004994	0	0	0	0
Agrn	ENSRNOG00000020205	1575	706	1347	393
Agrp	ENSRNOG00000039001	0	0	0	0
Agt	ENSRNOG00000018445	101	0	0	0
Agtpbp1	ENSRNOG00000018651	866	1067	1580	659
Agtr1a	ENSRNOG00000018346	5	51	260	0
Agtr1b	ENSRNOG00000010640	0	0	0	0
Agtr2	ENSRNOG00000050006	0	0	0	0
Agtrap	ENSRNOG00000008619	92	18	0	0
Agxt	ENSRNOG00000023856	0	0	0	0
Agxt2	ENSRNOG00000017821	0	0	0	0
Ahctf1	ENSRNOG00000023541	76	26	33	0
Ahcy	ENSRNOG00000017777	140	70	0	0
Ahcyl1	ENSRNOG00000018569	385	483	861	459
Ahcyl2	ENSRNOG00000039300	80	330	331	168
Ahdc1	ENSRNOG00000042855	443	211	191	285
Ahi1	ENSRNOG00000013969	218	251	1175	762
Ahnak	ENSRNOG00000057569	0	0	0	0
Ahr	ENSRNOG00000004342	15	17	239	58
Ahrr	ENSRNOG00000014721	0	0	0	0
Ahsa1	ENSRNOG00000048981	582	427	82	550
Ahsa2	ENSRNOG00000052142	109	118	55	188
Ahsp	ENSRNOG00000020165	0	0	0	0
AI467606	ENSRNOG00000016978	0	0	0	0
AI593442	ENSRNOG00000025463	340	571	1434	1082
Aicda	ENSRNOG00000015478	0	0	0	0
Aida	ENSRNOG00000058805	320	168	17	199
Aif1	ENSRNOG00000000853	4	14	0	0
Aif1l	ENSRNOG00000009951	15	0	0	0
Aifm1	ENSRNOG00000006067	51	80	24	3
Aifm2	ENSRNOG00000059445	36	14	66	0
Aifm3	ENSRNOG00000037957	1	0	0	0
Aig1	ENSRNOG00000010753	904	584	417	16
Aim2	ENSRNOG00000003480	6	0	0	0
Aimp1	ENSRNOG00000011384	253	300	262	251
Aimp2	ENSRNOG00000001044	624	649	459	1032
Aip	ENSRNOG00000022289	285	183	83	2
Aipl1	ENSRNOG00000007889	0	0	0	0
Aire	ENSRNOG00000001213	0	0	0	0
Ajap1	ENSRNOG00000050137	408	127	598	105
Ajm1	ENSRNOG00000033863	510	769	1342	926
Ajuba	ENSRNOG00000012791	7	0	0	0
Ak2	ENSRNOG00000000122	73	13	145	105
Ak3	ENSRNOG00000052506	74	44	237	149
Ak4	ENSRNOG00000045738	3	34	74	108
Ak5	ENSRNOG00000046947	82	191	0	193
Ak6	ENSRNOG00000063018	59	83	46	397
Ak6.1	ENSRNOG00000026813	0	5	39	47
Ak7	ENSRNOG00000055714	0	0	0	0
Ak8	ENSRNOG00000012761	0	0	0	0
Ak9	ENSRNOG00000037688	3	0	0	0
Akain1	ENSRNOG00000063808	0	0	0	0
Akap1	ENSRNOG00000002373	15	13	0	0
Akap10	ENSRNOG00000002899	3	1	22	0
Akap11	ENSRNOG00000009987	1413	1299	2922	1374
Akap12	ENSRNOG00000019549	552	395	1347	2530
Akap13	ENSRNOG00000010964	14	24	0	58
Akap14	ENSRNOG00000006899	0	0	0	0
Akap17a	ENSRNOG00000028211	141	147	46	16
Akap17b	ENSRNOG00000009746	41	64	11	0
Akap2	ENSRNOG00000011504	142	238	1851	527
Akap3	ENSRNOG00000059227	9	1	0	0
Akap4	ENSRNOG00000002921	0	0	0	0
Akap5	ENSRNOG00000006410	142	208	713	394
Akap6	ENSRNOG00000004841	83	119	36	811
Akap7	ENSRNOG00000013202	143	145	218	1073
Akap8	ENSRNOG00000006559	143	141	1	139
Akap8l	ENSRNOG00000006355	126	154	136	276
Akap9	ENSRNOG00000026319	539	583	691	452
Akip1	ENSRNOG00000013744	3	20	11	145
Akirin1	ENSRNOG00000026610	108	146	368	329
Akirin2	ENSRNOG00000008288	330	372	644	337
Akna	ENSRNOG00000008005	11	0	0	0
Aknad1	ENSRNOG00000028025	0	0	0	0
Akp3	ENSRNOG00000058652	0	0	0	0
Akr1a1	ENSRNOG00000016727	2427	1115	2188	1480
Akr1b1	ENSRNOG00000009513	482	514	516	338
Akr1b10	ENSRNOG00000009734	0	7	0	0
Akr1b1-ps1	ENSRNOG00000042697	0	0	0	0
Akr1b1-ps2	ENSRNOG00000023285	43	34	3	1
Akr1b7	ENSRNOG00000009875	0	0	0	0
Akr1b8	ENSRNOG00000027433	0	0	0	57
Akr1c1	ENSRNOG00000038331	0	0	0	0
Akr1c12	ENSRNOG00000033010	0	0	0	0
Akr1c12l1	ENSRNOG00000067402	0	0	0	0
Akr1c13	ENSRNOG00000062679	0	0	0	0
Akr1c14	ENSRNOG00000017672	0	0	0	0
Akr1c15	ENSRNOG00000021735	0	0	0	0
Akr1c19	ENSRNOG00000038319	8	1	0	0
Akr1c2	ENSRNOG00000029844	0	0	0	0
Akr1c3	ENSRNOG00000017531	0	0	0	0
Akr1d1	ENSRNOG00000013004	0	0	0	0
Akr1e2	ENSRNOG00000017165	29	29	0	0
Akr7a2	ENSRNOG00000017780	125	81	100	0
Akr7a3	ENSRNOG00000017899	0	0	0	0
Akt1	ENSRNOG00000028629	728	266	1527	599
Akt1s1	ENSRNOG00000020289	426	200	467	431
Akt2	ENSRNOG00000018677	64	24	0	9
Akt3	ENSRNOG00000021497	223	119	576	556
Aktip	ENSRNOG00000011956	323	434	1296	761
Alad	ENSRNOG00000015206	102	86	26	130
Alas1	ENSRNOG00000056596	117	87	85	0
Alas2	ENSRNOG00000000167	0	0	0	0
Alb	ENSRNOG00000002911	0	0	0	0
Albfm1	ENSRNOG00000039504	5	28	11	0
Alcam	ENSRNOG00000001989	1057	641	1941	612
Aldh16a1	ENSRNOG00000020623	29	2	0	0
Aldh18a1	ENSRNOG00000067262	269	410	591	43
Aldh1a1	ENSRNOG00000017619	76	70	0	0
Aldh1a2	ENSRNOG00000055049	0	0	0	0
Aldh1a3	ENSRNOG00000052070	1	4	0	0
Aldh1a7	ENSRNOG00000017878	2	0	0	0
Aldh1b1	ENSRNOG00000011497	23	22	103	0
Aldh1l1	ENSRNOG00000047023	276	2	0	0
Aldh1l2	ENSRNOG00000008586	20	36	77	0
Aldh3a1	ENSRNOG00000002331	0	0	0	0
Aldh3a2	ENSRNOG00000002342	308	218	483	713
Aldh3b1	ENSRNOG00000017512	0	0	0	0
Aldh3b2	ENSRNOG00000068138	0	0	0	0
Aldh4a1	ENSRNOG00000061876	462	284	789	295
Aldh5a1	ENSRNOG00000023538	215	138	156	276
Aldh6a1	ENSRNOG00000011419	81	45	419	133
Aldh7a1	ENSRNOG00000014645	280	275	247	41
Aldh8a1	ENSRNOG00000014907	0	0	0	0
Aldh9a1	ENSRNOG00000004027	417	246	231	104
Aldoa	ENSRNOG00000067655	0	0	0	0
Aldoa.1	ENSRNOG00000052802	2	32	0	48
Aldoart2	ENSRNOG00000030869	4	1	0	0
Aldob	ENSRNOG00000006807	0	0	0	0
Aldoc	ENSRNOG00000011452	1130	216	714	448
Alg1	ENSRNOG00000002883	379	345	154	99
Alg10	ENSRNOG00000014511	6	9	0	0
Alg11	ENSRNOG00000012841	216	263	199	379
Alg12	ENSRNOG00000004591	237	194	20	34
Alg13	ENSRNOG00000065758	78	58	0	0
Alg13.1	ENSRNOG00000005753	54	59	98	460
Alg14	ENSRNOG00000011528	86	58	0	251
Alg2	ENSRNOG00000006369	6974	7878	3936	2787
Alg3	ENSRNOG00000001712	1945	1044	180	714
Alg5	ENSRNOG00000058694	304	200	114	209
Alg6	ENSRNOG00000009045	91	78	0	11
Alg8	ENSRNOG00000012292	150	101	179	0
Alg9	ENSRNOG00000010877	726	581	125	0
Alk	ENSRNOG00000008683	43	41	0	0
Alkal1	ENSRNOG00000048703	0	0	0	0
Alkal2	ENSRNOG00000005154	3	22	0	0
Alkbh1	ENSRNOG00000012264	161	198	646	370
Alkbh2	ENSRNOG00000028584	22	51	414	5
Alkbh3	ENSRNOG00000021678	133	91	212	0
Alkbh4	ENSRNOG00000001428	37	14	0	53
Alkbh5	ENSRNOG00000028341	18	24	0	0
Alkbh6	ENSRNOG00000025216	51	168	3	111
Alkbh7	ENSRNOG00000047089	203	161	306	288
Alkbh8	ENSRNOG00000024525	13	22	0	0
Alms1	ENSRNOG00000022343	24	60	0	178
Alox12	ENSRNOG00000027037	0	0	0	0
Alox12b	ENSRNOG00000022210	0	0	0	0
Alox12e	ENSRNOG00000019074	0	0	0	0
Alox15	ENSRNOG00000019183	0	0	0	0
Alox15b	ENSRNOG00000007778	0	0	0	0
Alox5	ENSRNOG00000012972	0	0	0	0
Alox5ap	ENSRNOG00000000907	2	0	0	0
Aloxe3	ENSRNOG00000007454	29	138	13	187
Alpg	ENSRNOG00000042889	0	0	0	0
Alpi	ENSRNOG00000030020	0	0	0	0
Alpk1	ENSRNOG00000022636	13	19	0	0
Alpk3	ENSRNOG00000011659	0	0	0	0
Alpl	ENSRNOG00000013954	312	12	20	0
Alpp	ENSRNOG00000033672	0	0	0	0
Als2	ENSRNOG00000023280	117	41	87	38
Als2cl	ENSRNOG00000033921	19	0	0	0
Alx1	ENSRNOG00000004390	2	0	0	0
Alx3	ENSRNOG00000018290	0	2	0	0
Alx4	ENSRNOG00000000008	0	0	0	0
Alyref	ENSRNOG00000036687	196	204	342	396
Amacr	ENSRNOG00000018662	13	17	0	0
Ambn	ENSRNOG00000003718	0	1	0	0
Ambp	ENSRNOG00000006889	0	0	0	0
Ambra1	ENSRNOG00000017422	399	265	193	96
Amd1	ENSRNOG00000000585	83	283	281	153
Amdhd1	ENSRNOG00000005266	0	0	0	0
Amdhd2	ENSRNOG00000006460	43	4	0	0
Amelx	ENSRNOG00000003965	0	0	0	0
Amer1	ENSRNOG00000007984	83	90	33	48
Amer2	ENSRNOG00000013623	265	421	123	347
Amer3	ENSRNOG00000023603	223	221	71	49
Amfr	ENSRNOG00000055446	3573	2642	2341	880
Amh	ENSRNOG00000019377	0	3	0	0
Amhr2	ENSRNOG00000014850	3	0	0	0
Amigo1	ENSRNOG00000045665	127	27	225	17
Amigo2	ENSRNOG00000007032	48	357	330	232
Amigo3	ENSRNOG00000064183	43	66	76	165
Ammecr1	ENSRNOG00000022166	0	3	14	0
Ammecr1l	ENSRNOG00000016250	65	55	256	126
Amn	ENSRNOG00000009050	4	0	0	0
Amn1	ENSRNOG00000036917	243	246	640	274
Amot	ENSRNOG00000007345	0	0	0	0
Amotl1	ENSRNOG00000008990	0	0	0	0
Amotl2	ENSRNOG00000008487	272	190	923	381
Ampd1	ENSRNOG00000018656	0	0	0	0
Ampd2	ENSRNOG00000019240	524	527	1308	299
Ampd3	ENSRNOG00000018262	2	10	0	0
Amph	ENSRNOG00000059510	662	1009	521	932
Amt	ENSRNOG00000050214	305	269	818	937
Amtn	ENSRNOG00000003776	0	0	0	0
Amy1a	ENSRNOG00000064517	25	14	0	0
Amy2a3	ENSRNOG00000065221	0	0	0	0
Amz1	ENSRNOG00000024264	18	18	122	0
Amz2	ENSRNOG00000000246	559	624	4268	1513
Anapc1	ENSRNOG00000016965	287	321	162	92
Anapc10	ENSRNOG00000018296	94	56	168	43
Anapc13	ENSRNOG00000008459	127	111	382	110
Anapc15	ENSRNOG00000019936	59	33	113	282
Anapc16	ENSRNOG00000000576	131	96	6	81
Anapc2	ENSRNOG00000011295	961	1555	208	804
Anapc4	ENSRNOG00000004130	327	346	271	233
Anapc5	ENSRNOG00000001316	1183	720	925	545
Anapc7	ENSRNOG00000001283	225	580	392	145
Andpro	ENSRNOG00000031840	0	0	0	0
Ang2	ENSRNOG00000025562	0	0	0	0
Angel1	ENSRNOG00000010567	120	61	0	642
Angel2	ENSRNOG00000003795	102	55	835	139
Angpt1	ENSRNOG00000005854	95	5	65	0
Angpt2	ENSRNOG00000016696	0	0	0	0
Angpt4	ENSRNOG00000005008	0	0	0	0
Angptl1	ENSRNOG00000004712	0	0	0	0
Angptl2	ENSRNOG00000016678	32	2	0	0
Angptl3	ENSRNOG00000008638	0	0	0	0
Angptl4	ENSRNOG00000007545	0	0	0	0
Angptl6	ENSRNOG00000020603	3	0	15	0
Angptl7	ENSRNOG00000009589	0	0	0	0
Angptl8	ENSRNOG00000011490	0	0	0	0
Ank1	ENSRNOG00000018241	12	0	0	0
Ank2	ENSRNOG00000011076	1039	264	3301	585
Ank3	ENSRNOG00000053288	347	183	2338	889
Ankar	ENSRNOG00000003991	0	0	0	0
Ankdd1a	ENSRNOG00000015554	47	2	0	0
Ankdd1b	ENSRNOG00000025377	0	0	0	0
Ankef1	ENSRNOG00000005792	0	0	0	0
Ankfn1	ENSRNOG00000064511	0	0	0	0
Ankfy1	ENSRNOG00000016212	196	236	187	214
Ankh	ENSRNOG00000010960	8	28	14	0
Ankib1	ENSRNOG00000005502	234	247	495	395
Ankk1	ENSRNOG00000025037	0	0	0	0
Ankle1	ENSRNOG00000017156	2	0	0	0
Ankle2	ENSRNOG00000060144	386	238	352	352
Ankmy1	ENSRNOG00000048567	11	7	0	0
Ankmy2	ENSRNOG00000005623	901	824	641	444
Ankra2	ENSRNOG00000048118	97	100	150	215
Ankra2.1	ENSRNOG00000016622	0	3	0	0
Ankrd1	ENSRNOG00000018598	2	4	0	0
Ankrd10	ENSRNOG00000064616	161	81	541	51
Ankrd11	ENSRNOG00000027906	755	418	2286	453
Ankrd12	ENSRNOG00000012733	1259	1038	3277	2659
Ankrd13a	ENSRNOG00000001204	246	213	820	179
Ankrd13b	ENSRNOG00000014742	1058	830	939	995
Ankrd13c	ENSRNOG00000011340	389	420	497	1428
Ankrd13d	ENSRNOG00000028247	254	248	523	450
Ankrd16	ENSRNOG00000028168	18	25	0	0
Ankrd17	ENSRNOG00000002940	914	1067	1617	1991
Ankrd2	ENSRNOG00000013840	0	0	0	0
Ankrd22	ENSRNOG00000019190	0	0	0	0
Ankrd23	ENSRNOG00000016151	1	0	0	0
Ankrd24	ENSRNOG00000006759	32	33	81	28
Ankrd26	ENSRNOG00000006717	21	17	0	0
Ankrd27	ENSRNOG00000052814	5	14	0	0
[truncated: 23,721 more rows]

## Sheet: DEG analysis
	baseMean	log2FoldChange	lfcSE	stat	pvalue	padj	log10padj
EGFP_avitag	104715	-0.604947	0.507327	-1.19242	0.233097	0.645553	0.190068
Arsj	5.36845	6.08621	4.79572	1.26909	0.204408	NA	#VALUE!
Steap1	6.37676	6.3339	4.79399	1.32122	0.186429	NA	#VALUE!
Nuak2	4.06343	5.68481	4.79924	1.18452	0.236206	NA	#VALUE!
Tcf15	23.9417	-0.586052	2.9905	-0.195971	0.844633	0.983591	0.00718554
Xpr1	9.94483	6.97436	4.34513	1.6051	0.108473	NA	#VALUE!
Hebp1	233.355	-0.849272	0.951329	-0.892722	0.372006	0.788049	0.103447
Tmcc2	1128.82	-1.43756	0.596328	-2.41069	0.0159224	0.16873	0.772808
Idua	7.01906	2.69576	3.8418	0.701691	0.482872	NA	#VALUE!
Klhdc8a	38.0916	-0.421517	2.77376	-0.151966	0.879214	0.987476	0.00547325
Smad9	10.503	7.05368	4.12122	1.71155	0.0869799	NA	#VALUE!
Glis1	8.09667	6.67756	4.79203	1.39347	0.163477	NA	#VALUE!
Pfkfb1	4.57136	5.85459	4.79763	1.22031	0.222347	NA	#VALUE!
Spata5l1	6.51757	6.36515	4.79379	1.32779	0.184247	NA	#VALUE!
Vwa5a	3.44234	5.44475	4.80186	1.13388	0.256843	NA	#VALUE!
Grm6	2.53964	5.00747	4.8079	1.04151	0.29764	NA	#VALUE!
Abhd8	728.899	-0.597829	0.825616	-0.7241	0.469004	0.854668	0.0682028
Pcgf3	300.403	-1.06394	0.955137	-1.11391	0.265317	0.684823	0.164422
Tet1	8.18971	6.69494	4.55702	1.46915	0.141793	NA	#VALUE!
Mical1	4.91584	5.95729	4.79674	1.24194	0.214257	NA	#VALUE!
AABR07044900.1	3.47	5.45438	4.80174	1.13592	0.255992	NA	#VALUE!
Dr1	294.015	-1.3521	0.948915	-1.42489	0.154189	0.534442	0.272099
Srgn	3.4348	5.43987	4.80191	1.13285	0.257276	NA	#VALUE!
Gpsm3	5.14214	6.02323	4.79621	1.25583	0.209177	NA	#VALUE!
RT1-DOb	2.68045	5.08362	4.80671	1.05761	0.290234	NA	#VALUE!
Hltf	32.8697	-2.11476	2.01978	-1.04703	0.295087	0.717132	0.144401
Col11a2	5.62241	6.15286	4.79522	1.28312	0.199449	NA	#VALUE!
Kifc1	9.68584	6.93727	4.62132	1.50114	0.133318	NA	#VALUE!
Rnf115	257.546	-1.09553	0.860133	-1.27368	0.202777	0.609402	0.215096
Thoc3	142.677	-0.0388174	1.49556	-0.025955	0.979293	0.997818	0.000948617
Cplx2	165.092	-2.06721	1.04352	-1.981	0.0475917	0.292594	0.533735
Aga	69.6263	-0.0937753	1.3133	-0.0714042	0.943076	0.995513	0.00195313
Snrpc	8.96735	3.88702	3.51395	1.10617	0.268654	NA	#VALUE!
Uhrf1bp1	3.72397	5.55656	4.80058	1.15748	0.247078	NA	#VALUE!
Ppil1	9.45953	6.90295	4.32759	1.5951	0.110689	NA	#VALUE!
Ak2	75.3375	-1.24855	1.40352	-0.889582	0.37369	0.789664	0.102558
Rnf19b	250.379	-0.704786	0.764052	-0.922433	0.356303	0.77493	0.110738
Kpna6	39.259	-0.967447	1.65534	-0.58444	0.558925	0.900278	0.0456233
Phf24	111.474	-0.581191	1.20108	-0.483891	0.628464	0.923836	0.0344053
Dnajb5	315.384	-0.33021	0.82926	-0.398198	0.690484	0.938002	0.0277964
Nt5dc1	4.64176	5.87636	4.79744	1.2249	0.220615	NA	#VALUE!
Tspyl1	4.66942	5.88386	4.79737	1.22648	0.22002	NA	#VALUE!
Plxdc2	122.241	-0.512846	2.32953	-0.22015	0.825754	0.976451	0.0103493
Pald1	4.3375	5.77658	4.79834	1.20387	0.22864	NA	#VALUE!
RGD1310495	4.56381	5.85124	4.79766	1.2196	0.222616	NA	#VALUE!
Cog3	23.6638	-3.13035	3.04203	-1.02904	0.303463	0.725394	0.139426
Lama4	9.08487	6.84416	4.36844	1.56673	0.117178	NA	#VALUE!
Cdo1	442.355	-0.190635	0.761015	-0.250501	0.8022	0.973786	0.0115365
Chm	188.919	-1.6185	1.15468	-1.40168	0.161011	0.545697	0.263049
Pcdh15	9.40169	6.8933	4.458	1.54628	0.122038	NA	#VALUE!
MGC95208	3.44234	5.44475	4.80186	1.13388	0.256843	NA	#VALUE!
Znrd1as1	8.90131	6.81461	4.42381	1.54044	0.123453	NA	#VALUE!
Msl3l2	10.3257	1.17146	3.70148	0.316484	0.751636	NA	#VALUE!
Calhm5	3.51275	5.4735	4.80152	1.13995	0.254306	NA	#VALUE!
Slc30a4	488.792	-2.04826	0.946985	-2.16293	0.0305465	0.236054	0.626988
Aif1	5.06419	6.00061	4.79639	1.25107	0.21091	NA	#VALUE!
Sapcd1	5.58721	6.1439	4.79529	1.28124	0.200111	NA	#VALUE!
Vwa7	3.30153	5.38553	4.80257	1.12138	0.262124	NA	#VALUE!
Syncrip	794.978	-0.752034	0.57778	-1.30159	0.193056	0.597119	0.223939
Arhgef6	5.07928	6.00648	4.79634	1.25231	0.210459	NA	#VALUE!
Zfp958l1	2.61005	5.04603	4.80729	1.04966	0.293874	NA	#VALUE!
Lmf1	113.149	-0.0320477	2.28081	-0.014051	0.988789	0.999022	0.00042493
Kctd17	175.559	-0.775047	1.06563	-0.727315	0.467033	0.852989	0.0690566
Piwil1	4.3375	5.77658	4.79834	1.20387	0.22864	NA	#VALUE!
Glt1d1	7.27192	6.52284	4.79285	1.36095	0.173529	NA	#VALUE!
Arpc1b	5.36845	6.08621	4.79572	1.26909	0.204408	NA	#VALUE!
Ocm	8.28023	6.71001	4.69098	1.43041	0.1526	NA	#VALUE!
Amz2	1492.53	-1.85994	0.649119	-2.86533	0.00416579	0.076865	1.11427
Stard13	3.65356	5.52939	4.80088	1.15174	0.249426	NA	#VALUE!
Srsf2	1925.11	-1.28843	0.54548	-2.36201	0.0181762	0.182177	0.739507
Mettl23	49.5609	-2.37024	1.75902	-1.34748	0.177827	0.574451	0.240747
Foxk1	3.62109	4.05456	4.7912	0.84625	0.397413	NA	#VALUE!
Smpd3	761.241	-0.285166	0.748794	-0.380834	0.703327	0.940031	0.0268576
Brca2	3.25879	5.36512	4.80283	1.11708	0.263962	NA	#VALUE!
Zfp821	80.2788	-0.130565	1.21428	-0.107525	0.914373	0.991355	0.00377066
Def8	171.755	-0.696743	0.856435	-0.813538	0.41591	0.818205	0.087138
Tesc	7.67424	6.60075	4.6561	1.41766	0.156291	NA	#VALUE!
Fam13c	81.4542	-2.52305	1.46533	-1.72182	0.0851013	0.391154	0.407652
Nos1	4.12629	5.7054	4.79903	1.18887	0.234492	NA	#VALUE!
Rtn4ip1	129.729	-3.13024	2.3445	-1.33514	0.18183	0.579221	0.237156
Slc37a1	3.90752	5.62652	4.79983	1.17223	0.241104	NA	#VALUE!
Wdr4	3.45318	1.32027	4.63683	0.284736	0.775847	NA	#VALUE!
Scarf2	89.6251	-2.59672	1.49728	-1.73429	0.0828666	0.383895	0.415787
Pknox1	10.2063	7.01208	4.1826	1.67649	0.0936425	NA	#VALUE!
Cep57l1	251.069	-2.93586	0.795996	-3.68829	0.000225766	0.0119024	1.92437
Cd164	360.133	-0.84312	0.735318	-1.14661	0.251545	0.670108	0.173855
Hsf2bp	4.91584	5.95729	4.79674	1.24194	0.214257	NA	#VALUE!
ENSRNOG00000001342	2.61005	5.04603	4.80729	1.04966	0.293874	NA	#VALUE!
Slc8b1	8.06901	6.67297	4.59314	1.45281	0.146277	NA	#VALUE!
Fig4	855.684	-0.253357	0.536021	-0.472662	0.636454	0.924405	0.0341376
Sdsl	4.23189	5.74142	4.79868	1.19646	0.231518	NA	#VALUE!
Sobp	553.767	-0.593188	0.682818	-0.868735	0.384992	0.799086	0.0974067
Cd24	6387.08	-0.813908	0.447059	-1.82058	0.0686702	0.349344	0.456747
Atg5	112.257	-0.736028	1.35312	-0.543947	0.586478	0.909921	0.0409964
Gigyf1	4.31739	5.7722	4.79839	1.20295	0.228997	NA	#VALUE!
Ssc4d	2.79361	5.1448	4.8058	1.07054	0.284377	NA	#VALUE!
Cdca7	7.68933	6.60427	4.79241	1.37807	0.168182	NA	#VALUE!
Dlx2	3.87987	5.61779	4.79992	1.17039	0.241843	NA	#VALUE!
Agps	3.22358	5.34971	4.80302	1.11382	0.265355	NA	#VALUE!
Dna2	39.5753	-0.288507	1.55521	-0.18551	0.852829	0.983917	0.00704164
Supv3l1	93.1687	-1.77211	1.46965	-1.2058	0.227893	0.638223	0.195028
Adamts1	3.18838	5.33414	4.80322	1.11053	0.266769	NA	#VALUE!
Ripk4	10.8274	7.09751	4.07319	1.74249	0.081422	NA	#VALUE!
C2cd2	10.9006	5.68997	3.31899	1.71437	0.0864607	NA	#VALUE!
St3gal6	4.35259	5.78375	4.79828	1.20538	0.228056	NA	#VALUE!
Chaf1b	8.07656	6.67466	4.55866	1.46417	0.143147	NA	#VALUE!
Dcbld1	75.7097	-0.574394	1.41989	-0.404533	0.685821	0.937596	0.0279843
Gopc	276.911	-0.846353	1.07755	-0.785444	0.432193	0.829543	0.081161
Nepn	9.91487	-6.63486	4.78951	-1.38529	0.165963	NA	#VALUE!
Nus1	563.431	-0.790887	0.614723	-1.28657	0.198243	0.601798	0.220549
Slc35f1	926.756	-0.311515	0.733463	-0.424718	0.671042	0.93285	0.0301883
Cep85l	8.13837	-2.21264	4.61215	-0.479742	0.631411	NA	#VALUE!
Cbr3	9.68584	6.93727	4.62132	1.50114	0.133318	NA	#VALUE!
Dvl3	6.30636	6.31803	4.79409	1.31788	0.187544	NA	#VALUE!
Nelfe	78.0592	-2.00375	1.25805	-1.59274	0.111218	0.450857	0.345962
Fam43a	5.67918	4.52239	4.13593	1.09344	0.274201	NA	#VALUE!
Lmln	8.62724	6.77013	4.49848	1.50498	0.132329	NA	#VALUE!
Dgkg	4.09108	5.6932	4.79915	1.18629	0.235507	NA	#VALUE!
Fkbpl	40.0641	-0.585304	2.67864	-0.218508	0.827033	0.977019	0.0100969
Pkp2	6.51003	6.36299	4.7938	1.32734	0.184397	NA	#VALUE!
Ppt2	503.199	-0.75639	0.66043	-1.1453	0.252085	0.670128	0.173842
Bcl6	8.43047	0.332502	3.77546	0.0880693	0.929822	NA	#VALUE!
Rnf5	457.989	-1.57834	0.710214	-2.22234	0.02626	0.216871	0.663798
Pbx2	122.309	-1.45791	1	-1.4579	0.144867	0.517188	0.286352
P2rx6	2.53964	5.00747	4.8079	1.04151	0.29764	NA	#VALUE!
ENSRNOG00000001893	7.05125	3.23514	3.04292	1.06317	0.287705	NA	#VALUE!
Map6d1	10.6665	7.07633	4.79027	1.47723	0.139614	NA	#VALUE!
Tmprss15	3.5555	5.49234	4.8013	1.14393	0.252654	NA	#VALUE!
Smr3b	2.96962	5.23121	4.80458	1.0888	0.276244	NA	#VALUE!
Psmb9	15.7793	-1.36599	3.27528	-0.41706	0.676634	0.934773	0.0292936
Retnlg	3.75917	5.56996	4.80044	1.1603	0.245925	NA	#VALUE!
Mx2	3.08277	5.28643	4.80384	1.10046	0.271132	NA	#VALUE!
Bbx	3.76671	5.57429	4.80039	1.16122	0.245554	NA	#VALUE!
Ptpn13	2.53964	5.00747	4.8079	1.04151	0.29764	NA	#VALUE!
Gtf3c3	6.48992	6.35956	4.79382	1.32662	0.184636	NA	#VALUE!
Aasdh	10.6881	1.10096	2.78502	0.395313	0.692612	NA	#VALUE!
Rps18	39.0155	-0.523425	1.49917	-0.349144	0.726981	0.949968	0.022291
Pfdn6	313.301	-1.43319	1.06803	-1.34191	0.179627	0.576114	0.239492
Rgl2	46.035	-1.27253	1.41281	-0.900714	0.36774	0.78491	0.10518
Clock	4.16051	1.12324	4.62118	0.243064	0.807956	NA	#VALUE!
Helq	7.74464	6.61383	4.65286	1.42145	0.155185	NA	#VALUE!
0610040J01Rik	3.15318	5.3184	4.80342	1.10721	0.268202	NA	#VALUE!
Cuta	496.495	-0.483247	0.826377	-0.584778	0.558697	0.900278	0.0456233
Hsd17b13	4.48586	5.82565	4.79789	1.21421	0.224667	NA	#VALUE!
Bak1	25.4062	-0.166614	2.06864	-0.0805428	0.935806	0.993037	0.00303457
Ggnbp1	7.2654	-6.18843	4.79123	-1.29162	0.19649	NA	#VALUE!
Kit	8.24503	6.7039	4.65701	1.43953	0.150001	NA	#VALUE!
Hmga1	904.064	-2.7678	0.895864	-3.08953	0.00200471	0.0503278	1.29819
Wdr5b	6.19496	1.65056	4.06209	0.406333	0.684498	NA	#VALUE!
Brwd3	5.31816	6.0713	4.79583	1.26595	0.20553	NA	#VALUE!
Gabra4	11.6245	7.20001	3.96528	1.81576	0.069407	NA	#VALUE!
Rasgef1b	8.08411	6.67634	4.62086	1.44483	0.148507	NA	#VALUE!
Akap1	7.56863	6.5809	4.67445	1.40785	0.159177	NA	#VALUE!
ENSRNOG00000002379	3.25879	5.36512	4.80283	1.11708	0.263962	NA	#VALUE!
Ppard	36.318	-0.146271	2.73354	-0.0535098	0.957326	0.997561	0.00106046
Bmp3	4.62667	5.86976	4.79749	1.22351	0.221139	NA	#VALUE!
Rpl10a	226.772	-1.21055	0.884711	-1.3683	0.171217	0.564513	0.248326
Tead3	18.6292	-7.5461	4.78728	-1.57628	0.114961	0.459894	0.337342
Srpk1	592.747	-0.0101605	0.591138	-0.017188	0.986287	0.998348	0.000718176
Slc26a8	93.14	-2.0558	2.40448	-0.854987	0.392558	0.803203	0.0951749
Slc30a10	2.53964	5.00747	4.8079	1.04151	0.29764	NA	#VALUE!
Kctd20	131.825	-0.718138	1.30062	-0.55215	0.580846	0.908384	0.0417303
Plp1	7.16468	3.09259	3.96079	0.780801	0.434919	NA	#VALUE!
Polq	3.18083	5.32872	4.80329	1.10939	0.267262	NA	#VALUE!
Galnt10	5.65762	6.16177	4.79516	1.285	0.198793	NA	#VALUE!
Mtm1	10.1407	2.85616	3.47564	0.821766	0.41121	NA	#VALUE!
Wnk3	7.03305	6.47543	4.79312	1.35098	0.176701	NA	#VALUE!
Tnn	5.14214	6.02323	4.79621	1.25583	0.209177	NA	#VALUE!
Htr5b	4.85298	5.93979	4.79689	1.23826	0.21562	NA	#VALUE!
Serpinb7	6.08905	4.61403	4.77052	0.967197	0.333446	NA	#VALUE!
Rps6ka6	3.83712	5.60063	4.80011	1.16677	0.243302	NA	#VALUE!
Hnf1b	5.49417	6.11785	4.79548	1.27575	0.202043	NA	#VALUE!
Car10	9.12007	6.8497	4.36858	1.56795	0.116894	NA	#VALUE!
Frk	4.0025	-0.695153	4.62226	-0.150392	0.880455	NA	#VALUE!
Emp2	8.12685	6.68417	4.79199	1.39486	0.163057	NA	#VALUE!
Tspyl4	3156.11	-0.302522	0.499167	-0.606054	0.544479	0.893114	0.0490932
Zdhhc15	3.04757	5.27018	4.80405	1.09703	0.272629	NA	#VALUE!
Fam241b	438.119	-1.5581	0.641742	-2.42792	0.0151855	0.164629	0.783494
Sar1a	1842.32	-0.218597	0.701369	-0.311672	0.75529	0.958539	0.0183903
Lrrc20	47.1313	-1.10955	1.45429	-0.762954	0.445491	0.839483	0.0759881
Ulk2	9.5928	6.9227	4.27282	1.62017	0.105196	NA	#VALUE!
Tmem114	2.53964	5.00747	4.8079	1.04151	0.29764	NA	#VALUE!
Pou3f4	8.37327	6.72701	4.54618	1.47971	0.138951	NA	#VALUE!
Abcb7	8.25257	6.70554	4.53141	1.47979	0.138929	NA	#VALUE!
Gpr156	8.63371	5.13425	4.76745	1.07694	0.281508	NA	#VALUE!
Myo19	4.94843	0.496794	4.44031	0.111883	0.910916	NA	#VALUE!
Clcn5	7.59629	6.58575	4.73803	1.38998	0.164536	NA	#VALUE!
Ren	5.84118	6.20799	4.79483	1.29472	0.195415	NA	#VALUE!
Cfap91	5.34872	3.31177	4.20753	0.787106	0.43122	NA	#VALUE!
Marcks	3991.15	-0.662917	0.525149	-1.26234	0.206826	0.614738	0.21131
Rasgef1c	9.31872	6.88146	4.42299	1.55584	0.119747	NA	#VALUE!
Cdk19	875.097	-0.630542	0.783813	-0.804454	0.421135	0.822457	0.0848869
Rpgr	5.62241	6.15286	4.79522	1.28312	0.199449	NA	#VALUE!
Gtf3c6	54.3202	-0.24302	2.52062	-0.0964129	0.923193	0.991355	0.00377066
Plcd3	4.85298	5.93979	4.79689	1.23826	0.21562	NA	#VALUE!
Vamp4	6.98275	6.4643	4.79319	1.34864	0.177452	NA	#VALUE!
Rev3l	2054.45	-2.46958	0.579069	-4.26473	2.0014e-05	0.0024256	2.61518
Fyn	1347.91	-0.215068	0.538801	-0.399161	0.689775	0.938002	0.0277964
Prelp	7.9785	6.65749	4.73331	1.40652	0.159571	NA	#VALUE!
RGD1310166	3.18083	5.32872	4.80329	1.10939	0.267262	NA	#VALUE!
Hdac2	1050.92	-0.0886538	0.672514	-0.131824	0.895123	0.98987	0.00442178
Hs3st5	72.2928	-0.366754	1.2632	-0.290336	0.771559	0.964091	0.0158819
AABR07037343.1	4.33525	1.114	3.53213	0.31539	0.752465	NA	#VALUE!
Ipmk	40.3939	-1.15172	1.80659	-0.637508	0.523794	0.879747	0.0556421
Serpinf1	11.5818	7.19449	3.98799	1.80404	0.0712254	NA	#VALUE!
Ube2d1	1365.12	-0.553726	0.557794	-0.992707	0.320853	0.742553	0.129272
Tfam	244.212	-1.39167	1.16171	-1.19795	0.230938	0.643055	0.191752
Mdga2	298.475	-0.370273	0.765653	-0.483604	0.628667	0.923836	0.0344053
Fmod	8.38082	6.72855	4.79178	1.40419	0.160263	NA	#VALUE!
Rhobtb1	80.6855	-0.252541	2.43062	-0.1039	0.917249	0.991355	0.00377066
Cabcoco1	61.596	-4.50597	3.25744	-1.38329	0.166577	0.556171	0.254792
Arid5b	303.068	-2.04711	0.764411	-2.67803	0.00740567	0.107408	0.968965
Zfp365	72.0458	-2.14573	1.49896	-1.43148	0.152294	0.530662	0.275182
Pycr2	10.8551	7.10091	4.10757	1.72874	0.0838565	NA	#VALUE!
Reep3	89.252	-0.332505	1.47928	-0.224774	0.822155	0.976213	0.0104553
Jmjd1c	202.49	-0.0497943	0.850164	-0.0585702	0.953294	0.997561	0.00106046
Nek7	95.33	-2.68951	2.45133	-1.09716	0.272569	0.695493	0.157707
Hps4	54.7989	-0.084793	1.63005	-0.0520186	0.958514	0.997561	0.00106046
Grin2c	5.84118	6.20799	4.79483	1.29472	0.195415	NA	#VALUE!
Trim16	5.90404	6.22267	4.79473	1.29781	0.194351	NA	#VALUE!
Tpst2	92.9919	-0.839118	1.33421	-0.628924	0.529399	0.881774	0.0546426
Tmem63a	4.57136	5.85459	4.79763	1.22031	0.222347	NA	#VALUE!
Col23a1	8.02627	6.66504	4.79209	1.39084	0.164274	NA	#VALUE!
Ccdc85a	3.11043	5.29692	4.8037	1.10267	0.270168	NA	#VALUE!
Ssh1	181.862	-0.0765472	0.834186	-0.0917628	0.926887	0.991767	0.00359045
NEWGENE_1565644	5.16371	4.36333	4.77244	0.914277	0.360571	NA	#VALUE!
Iscu	261.846	-1.17233	0.799196	-1.46688	0.142408	0.513351	0.289585
Magea13	7.42028	6.55216	4.72054	1.38801	0.165134	NA	#VALUE!
Sgsm1	537.637	-1.07267	0.626501	-1.71217	0.0868658	0.396085	0.402211
Pou1f1	9.17735	-5.067	4.7851	-1.05891	0.28964	NA	#VALUE!
Cggbp1	231.777	-1.18176	0.780366	-1.51436	0.129934	0.488112	0.311481
Tnfrsf12a	6.55277	6.37285	4.79374	1.32941	0.183712	NA	#VALUE!
Tmlhe	311.703	-5.30869	2.21841	-2.39301	0.0167107	0.173423	0.760893
Piga	5.3609	6.08347	4.79574	1.26852	0.204614	NA	#VALUE!
Vegfd	10.6992	7.0798	4.79025	1.47796	0.139419	NA	#VALUE!
Cybb	3.37194	5.41543	4.80221	1.1277	0.259448	NA	#VALUE!
Pkmyt1	6.63346	4.96109	3.89727	1.27297	0.20303	NA	#VALUE!
Nr0b1	4.73982	5.90521	4.79718	1.23097	0.218332	NA	#VALUE!
Chrne	5.54238	3.76952	4.38241	0.860147	0.389708	NA	#VALUE!
Lcorl	4.52861	5.8402	4.79776	1.21728	0.223499	NA	#VALUE!
Ranbp2	606.949	-1.28498	0.616534	-2.0842	0.0371421	0.26266	0.580606
Gnl1	255.303	-0.190194	0.949278	-0.200356	0.841202	0.983591	0.00718554
Abcf1	458.469	-0.431435	0.622217	-0.693383	0.488069	0.863974	0.0634995
Man1a1	198.679	-1.01295	2.2471	-0.45078	0.652148	0.927642	0.0326195
Rgs9	6.51003	6.36299	4.7938	1.32734	0.184397	NA	#VALUE!
Tdp1	7.47057	6.56259	4.79263	1.36931	0.170903	NA	#VALUE!
Wnt3	4.06343	5.68481	4.79924	1.18452	0.236206	NA	#VALUE!
NEWGENE_620180	9.25334	6.87028	4.79112	1.43396	0.151583	NA	#VALUE!
Hsf2	305.7	-0.202252	0.720436	-0.280735	0.778914	0.966192	0.0149366
Cep350	7.63149	6.59238	4.75265	1.38709	0.165413	NA	#VALUE!
Col1a1	3.80192	5.58752	4.80025	1.16401	0.244421	NA	#VALUE!
Smpdl3a	27.6024	-0.837335	3.83341	-0.218431	0.827093	0.977019	0.0100969
Hhat	3.5555	5.49234	4.8013	1.14393	0.252654	NA	#VALUE!
Arsg	9.64309	6.93076	4.32811	1.60134	0.109302	NA	#VALUE!
Il2rg	6.3491	6.32821	4.79402	1.32002	0.186828	NA	#VALUE!
Tshr	10.2415	7.01702	4.18393	1.67713	0.0935161	NA	#VALUE!
Ier3	24.3094	-1.6204	3.12188	-0.519046	0.603729	0.91529	0.0384411
ENSRNOG00000003984	5.62241	6.15286	4.79522	1.28312	0.199449	NA	#VALUE!
Abca8	7.63904	6.59416	4.6605	1.41491	0.157096	NA	#VALUE!
Snrk	4.04834	5.67697	4.79931	1.18287	0.236861	NA	#VALUE!
Rnf138rt1	4.82532	5.93254	4.79695	1.23673	0.216187	NA	#VALUE!
Slc9a7	10.5492	3.69666	3.36269	1.09932	0.27163	NA	#VALUE!
Dnah9	5.43131	6.10211	4.7956	1.27244	0.203217	NA	#VALUE!
Prrc2a	588.165	-1.62615	0.75348	-2.15818	0.0309138	0.23731	0.624684
Stk10	6.3491	6.32821	4.79402	1.32002	0.186828	NA	#VALUE!
Egfl6	4.82532	5.93254	4.79695	1.23673	0.216187	NA	#VALUE!
Abl2	5.11449	6.01633	4.79626	1.25438	0.209704	NA	#VALUE!
ENSRNOG00000000866	1022.45	-1.15791	0.719406	-1.60954	0.107499	0.441496	0.355073
Vars1	516.155	-0.564977	0.758103	-0.745251	0.45612	0.846698	0.0722716
AABR07038019.1	3.40652	2.16171	3.85232	0.561146	0.574698	NA	#VALUE!
Fhl1	660.587	-0.283551	0.645213	-0.439468	0.660322	0.929573	0.0317166
Ddc	3.18083	5.32872	4.80329	1.10939	0.267262	NA	#VALUE!
Auts2l1	720.219	-1.36436	0.688791	-1.98081	0.047613	0.292594	0.533735
Sbds	397.988	-0.792929	0.645424	-1.22854	0.219244	0.628866	0.201442
AABR07011057.1	2.76289	-0.631585	4.64772	-0.135891	0.891907	NA	#VALUE!
Egfr	6.96264	6.46104	4.79321	1.34796	0.177672	NA	#VALUE!
Gemin2	7.35742	6.54037	4.76257	1.37329	0.169664	NA	#VALUE!
Fry	472.353	-0.0246759	0.704959	-0.0350033	0.972077	0.99776	0.000973761
Rabgef1	177.701	-0.840108	2.26053	-0.371642	0.71016	0.942351	0.0257872
Tpst1	617.041	-0.615057	0.610342	-1.00772	0.313587	0.734169	0.134204
Vkorc1l1	329.284	-1.1432	0.797553	-1.43339	0.151746	0.529279	0.276315
Elk3	2.53964	5.00747	4.8079	1.04151	0.29764	NA	#VALUE!
Lpin1	4.84543	5.93668	4.79692	1.2376	0.215863	NA	#VALUE!
Tex26	37.9244	-8.5709	4.13528	-2.07263	0.038207	0.266834	0.573759
Uspl1	198.017	-1.60778	0.915107	-1.75693	0.0789302	0.374372	0.426697
Fam117a	5.83363	6.20552	4.79485	1.29421	0.195594	NA	#VALUE!
Nupr2	60.9869	-1.58108	1.28773	-1.2278	0.219521	0.629114	0.201271
Aqp12a	9.5425	6.91469	4.79092	1.44329	0.148939	NA	#VALUE!
Ubl3	532.885	-1.8818	0.745603	-2.52387	0.0116072	0.137667	0.86117
Nek2l1	4.20424	5.73326	4.79876	1.19474	0.23219	NA	#VALUE!
Cct6a	1790.17	-0.421219	0.492251	-0.855701	0.392163	0.803203	0.0951749
Adgre5	3.5555	5.49234	4.8013	1.14393	0.252654	NA	#VALUE!
Gpr135	6.00964	6.24801	4.79455	1.30315	0.192524	NA	#VALUE!
Sfswap	167.699	-0.280327	1.24041	-0.225995	0.821205	0.975748	0.0106623
Itgbl1	3.11043	5.29692	4.8037	1.10267	0.270168	NA	#VALUE!
Lin7a	8.02627	6.66504	4.79209	1.39084	0.164274	NA	#VALUE!
Spdya	3.80946	5.59178	4.8002	1.16491	0.244057	NA	#VALUE!
Rxrg	5.87638	6.21656	4.79477	1.29653	0.194793	NA	#VALUE!
Polr1d	280.705	-0.463138	0.727492	-0.636623	0.524371	0.880073	0.0554811
ENSRNOG00000004564	8.10422	6.6792	4.59805	1.45262	0.14633	NA	#VALUE!
Cthrc1	5.39611	6.09282	4.79567	1.27048	0.203912	NA	#VALUE!
Tmtc2	3.00482	5.24791	4.80435	1.09232	0.274691	NA	#VALUE!
Fign	2.86401	5.17996	4.8053	1.07797	0.281048	NA	#VALUE!
Parpbp	2.53964	5.00747	4.8079	1.04151	0.29764	NA	#VALUE!
Nxt1	4.96613	5.97353	4.79661	1.24537	0.212997	NA	#VALUE!
Vit	6.36167	6.32948	4.79402	1.32029	0.186739	NA	#VALUE!
Rnf6	88.7462	-3.31896	1.22112	-2.71795	0.00656874	0.100412	0.998213
Zfp358	223.867	-0.764558	0.947422	-0.806988	0.419673	0.821429	0.0854299
Aard	8.36573	6.72539	4.49632	1.49575	0.134718	NA	#VALUE!
Scarb1	279.135	-0.960198	1.66785	-0.57571	0.564811	0.901573	0.0449989
Kcnj16	5.40365	6.09553	4.79565	1.27106	0.203709	NA	#VALUE!
Epyc	4.65723	3.08735	4.44453	0.69464	0.487281	NA	#VALUE!
Camsap3	332.428	-0.0424192	0.773251	-0.0548582	0.956251	0.997561	0.00106046
Syt2	5.14214	6.02323	4.79621	1.25583	0.209177	NA	#VALUE!
Cytip	4.06343	5.68481	4.79924	1.18452	0.236206	NA	#VALUE!
Bud31	303.28	-0.143931	1.05232	-0.136776	0.891208	0.988539	0.00500634
Pdap1	902.333	-0.301	0.57851	-0.520302	0.602853	0.91529	0.0384411
Cnga1	2.53964	5.00747	4.8079	1.04151	0.29764	NA	#VALUE!
Cyp4f1	9.14271	6.85402	4.79119	1.43055	0.15256	NA	#VALUE!
Acvr1c	9.65064	6.932	4.79085	1.44692	0.147918	NA	#VALUE!
Trappc5	862.815	-0.126797	0.630996	-0.200948	0.840739	0.983552	0.00720266
Pole3.1	4.05588	5.6809	4.79928	1.1837	0.236532	NA	#VALUE!
Bri3	513.458	-0.657785	0.625841	-1.05104	0.293239	0.715555	0.145357
Dyrk3	9.33883	6.88397	4.31945	1.59371	0.111001	NA	#VALUE!
Jakmip1	5.10694	6.01342	4.79629	1.25377	0.209927	NA	#VALUE!
Ndufaf1	9.19802	6.86221	4.3347	1.58309	0.113402	NA	#VALUE!
Irf6	3.08277	5.28643	4.80384	1.10046	0.271132	NA	#VALUE!
Lgr6	10.4603	7.04757	4.14045	1.70212	0.0887321	NA	#VALUE!
Evi5l	1121.39	-0.0540824	0.597409	-0.0905283	0.927867	0.991767	0.00359045
Gtf2h3	214.855	-0.354804	0.825853	-0.429621	0.667471	0.931102	0.031003
Rsph10b	42.7917	-3.12117	2.72632	-1.14483	0.252279	0.670202	0.173794
Top3a	7.38507	6.54535	4.72425	1.38548	0.165906	NA	#VALUE!
Asf1b	2.79361	5.1448	4.8058	1.07054	0.284377	NA	#VALUE!
Uvssa	6.65948	2.60899	3.96444	0.658097	0.510476	NA	#VALUE!
Alkal2	7.12356	6.4929	4.79302	1.35466	0.175527	NA	#VALUE!
Cst9l	2.53964	5.00747	4.8079	1.04151	0.29764	NA	#VALUE!
Tfap2c	2.89167	5.19106	4.80514	1.08031	0.280002	NA	#VALUE!
Stx16	9.00321	2.80565	3.60349	0.77859	0.436221	NA	#VALUE!
Eif2ak1	970.416	-0.055323	0.926293	-0.0597252	0.952375	0.997561	0.00106046
Slc25a30	89.6146	-0.529973	1.28734	-0.41168	0.680574	0.936238	0.0286136
Tmed2	977.041	-1.1373	0.691042	-1.64577	0.0998106	0.427904	0.368654
Scn8a	10.5307	7.05718	4.14299	1.7034	0.0884929	NA	#VALUE!
Rassf5	2.82881	5.16248	4.80555	1.07428	0.282699	NA	#VALUE!
Timm44	96.5829	-3.58278	1.28964	-2.77812	0.00546744	0.0903585	1.04403
Pamr1	6.44717	6.34961	4.79389	1.32452	0.18533	NA	#VALUE!
Ngfr	5.35336	6.08073	4.79576	1.26794	0.20482	NA	#VALUE!
Rilpl2	66.2896	-0.591528	1.45249	-0.40725	0.683824	0.937424	0.028064
Shq1	6.43962	6.34743	4.7939	1.32406	0.185482	NA	#VALUE!
Cyth3	270.686	-0.185908	0.923692	-0.201267	0.84049	0.983479	0.00723496
Atxn3	3.5555	5.49234	4.8013	1.14393	0.252654	NA	#VALUE!
Elavl1	49.2556	-0.367842	2.64172	-0.139243	0.889258	0.988539	0.00500634
Cdk2ap1	631.282	-0.831692	0.675682	-1.23089	0.218363	0.627533	0.202363
AABR07035091.1	18.9674	-0.420323	1.96429	-0.213982	0.830561	0.97926	0.0091021
Best3	5.78334	6.1919	4.79494	1.29134	0.196586	NA	#VALUE!
Rhbdl3	5.61487	6.15028	4.79524	1.28258	0.19964	NA	#VALUE!
Mphosph9	18.5904	-7.54214	4.78729	-1.57545	0.115152	0.460176	0.337076
Ntn4	3.80192	5.58752	4.80025	1.16401	0.244421	NA	#VALUE!
Arl6ip4	172.563	-0.301003	1.1165	-0.269596	0.787471	0.969331	0.0135278
Adamts8	9.26843	6.87313	4.32458	1.58932	0.111989	NA	#VALUE!
Misp3	3.30153	5.38553	4.80257	1.12138	0.262124	NA	#VALUE!
Vps37b	214.753	-0.875754	1.0721	-0.816861	0.414008	0.817012	0.0877714
Gxylt2	8.58449	6.7627	4.45418	1.51828	0.128943	NA	#VALUE!
Zbtb49	4.81023	5.92626	4.797	1.23541	0.216678	NA	#VALUE!
Ar	4.91584	5.95729	4.79674	1.24194	0.214257	NA	#VALUE!
Zfp316	85.5626	-0.244488	2.36512	-0.103372	0.917668	0.991355	0.00377066
Pds5b	446.279	-0.13307	0.838025	-0.15879	0.873834	0.985583	0.0063067
Rbak	46.6584	-1.40721	1.42015	-0.990888	0.32174	0.743777	0.128557
Cntn4	6.80674	6.42775	4.79341	1.34096	0.179935	NA	#VALUE!
Sdk1	41.4148	-0.823004	2.66151	-0.309224	0.757151	0.95916	0.0181088
Cpa6	3.18083	5.32872	4.80329	1.10939	0.267262	NA	#VALUE!
Aurkb	2.79361	5.1448	4.8058	1.07054	0.284377	NA	#VALUE!
N4bp2l2	150.448	-0.836645	1.08484	-0.771213	0.440581	0.834468	0.0785901
Galnt3	3.51275	5.4735	4.80152	1.13995	0.254306	NA	#VALUE!
Mmd2	196.419	-0.0977032	2.36251	-0.0413557	0.967012	0.99776	0.000973761
Btbd11	11.4611	7.17905	4.23064	1.69692	0.0897122	NA	#VALUE!
Tulp3	9.38096	3.81199	2.74222	1.39011	0.164495	NA	#VALUE!
Stx17	6.98275	6.4643	4.79319	1.34864	0.177452	NA	#VALUE!
Spring1	7.9513	-0.502772	3.87147	-0.129866	0.896672	NA	#VALUE!
Rnft2	613.988	-0.163192	0.734815	-0.222085	0.824247	0.976451	0.0103493
Oxtr	3.80946	5.59178	4.8002	1.16491	0.244057	NA	#VALUE!
RGD1565355	3.72397	5.55656	4.80058	1.15748	0.247078	NA	#VALUE!
Rln3	4.91584	5.95729	4.79674	1.24194	0.214257	NA	#VALUE!
Nnmt	7.51834	6.5706	4.79259	1.37099	0.170377	NA	#VALUE!
Irak4	8.97926	6.82741	4.37648	1.56002	0.118754	NA	#VALUE!
Wsb2	631.969	-0.830393	0.660359	-1.25749	0.208577	0.617099	0.209645
Gpr176	9.45953	6.90295	4.32759	1.5951	0.110689	NA	#VALUE!
G0s2	4.82532	5.93254	4.79695	1.23673	0.216187	NA	#VALUE!
Suds3	593.176	-0.393969	0.757916	-0.519806	0.603199	0.91529	0.0384411
Srrm4	95.5588	-1.03594	1.14764	-0.902668	0.366702	0.784281	0.105528
Spon2	2.61005	5.04603	4.80729	1.04966	0.293874	NA	#VALUE!
Ucn	3.18083	5.32872	4.80329	1.10939	0.267262	NA	#VALUE!
Slc26a7	3.04757	5.27018	4.80405	1.09703	0.272629	NA	#VALUE!
Sirt4	20.3275	-0.840131	3.12282	-0.26903	0.787907	0.969392	0.0135007
Msi1	206.789	-2.53158	1.46699	-1.7257	0.084401	0.389123	0.409913
Bach2	5.69282	6.17062	4.79509	1.28686	0.198142	NA	#VALUE!
NEWGENE_1586233	118.348	-0.848433	2.3441	-0.361945	0.717393	0.945879	0.0241643
Srsf9	125.361	-1.73989	1.52458	-1.14122	0.253778	0.67215	0.172534
Ifih1	3.04757	5.27018	4.80405	1.09703	0.272629	NA	#VALUE!
Cox6a1	4428.04	-0.25107	0.500604	-0.501535	0.615995	0.920239	0.0360994
Lztfl1	8.4579	0.352991	3.82733	0.0922292	0.926516	NA	#VALUE!
Rnf10	148.494	-0.951162	1.40214	-0.678366	0.49754	0.867261	0.0618504
Cabp1	116.496	-0.825515	1.7202	-0.479895	0.631302	0.923853	0.0343971
Cpne3	9.95992	6.97707	4.20555	1.65902	0.0971126	NA	#VALUE!
Fyco1	4.82532	5.93254	4.79695	1.23673	0.216187	NA	#VALUE!
Chrm5	4.31739	5.7722	4.79839	1.20295	0.228997	NA	#VALUE!
Abcb5	3.65356	5.52939	4.80088	1.15174	0.249426	NA	#VALUE!
Ndufv3	607.665	-1.43491	0.62768	-2.28606	0.0222507	0.20348	0.691479
Zbtb25	6.01719	6.25039	4.79454	1.30365	0.192354	NA	#VALUE!
Heatr5a	6.00964	6.24801	4.79455	1.30315	0.192524	NA	#VALUE!
Sik1	37.5145	-1.58535	1.8264	-0.86802	0.385384	0.799692	0.0970772
Git2	180.222	-0.630575	1.00753	-0.62586	0.531407	0.882277	0.054395
Tchp	224.923	-1.47999	2.24472	-0.659318	0.509691	0.872895	0.0590381
Thnsl2	3.69631	5.54747	4.80068	1.15556	0.247861	NA	#VALUE!
Klhl15	3.30153	5.38553	4.80257	1.12138	0.262124	NA	#VALUE!
Plekhg3	3.5555	5.49234	4.8013	1.14393	0.252654	NA	#VALUE!
Fam222a	22.2153	-0.974002	3.00499	-0.324128	0.745841	0.957544	0.0188413
Mtap	6.88469	6.44449	4.79331	1.34448	0.178794	NA	#VALUE!
Sema3e	5.38856	6.0901	4.79569	1.26991	0.204116	NA	#VALUE!
Scn9a	3.11043	5.29692	4.8037	1.10267	0.270168	NA	#VALUE!
Ankrd13a	321.197	-0.668593	0.932958	-0.716638	0.473598	0.858485	0.0662673
Slc38a4	5.9669	6.23722	4.79463	1.30088	0.193301	NA	#VALUE!
Rad51c	3.04757	5.27018	4.80405	1.09703	0.272629	NA	#VALUE!
Rai2	7.1274	2.4155	3.82334	0.631778	0.527532	NA	#VALUE!
Rflnb	6.54809	0.763705	4.0349	0.189275	0.849878	NA	#VALUE!
Cfap410	34.7667	-0.490495	2.7576	-0.17787	0.858825	0.985075	0.00653065
Trpm2	41.6469	-1.97874	1.68475	-1.1745	0.240193	0.65568	0.183308
Ankrd26	10.2491	7.01835	4.15931	1.68738	0.09153	NA	#VALUE!
Ube2g2	125.099	-1.27149	1.01741	-1.24973	0.211398	0.620713	0.207109
Itga11	3.40714	5.43017	4.80203	1.13081	0.258137	NA	#VALUE!
Spc25	8.70519	6.78327	4.659	1.45595	0.145406	NA	#VALUE!
Adarb1	161.318	-0.252412	1.07387	-0.235048	0.814171	0.975	0.0109952
Tgm3	3.15318	5.3184	4.80342	1.10721	0.268202	NA	#VALUE!
Col18a1	39.1372	-2.52708	2.7508	-0.918673	0.358267	0.776652	0.109773
Sh3gl2	5.24775	6.05226	4.79598	1.26194	0.206969	NA	#VALUE!
Gna12	764.897	-1.45051	0.723587	-2.00461	0.0450047	0.286379	0.543059
Pyurf	7.9785	6.65749	4.73331	1.40652	0.159571	NA	#VALUE!
Dbx2	2.79361	5.1448	4.8058	1.07054	0.284377	NA	#VALUE!
Rsrc2	305.723	-0.53689	0.882708	-0.608231	0.543035	0.891465	0.0498957
Ppm1k	7.893	6.64137	4.60024	1.4437	0.148823	NA	#VALUE!
AABR07029272.1	3.33674	5.40056	4.80239	1.12456	0.260777	NA	#VALUE!
Zcchc8	72.7191	-0.938035	1.37205	-0.683672	0.494182	0.867112	0.0619248
Zfp189	7.17386	6.5038	4.78586	1.35896	0.174158	NA	#VALUE!
Clip1	1209.17	-1.79619	0.591533	-3.03649	0.00239351	0.0559823	1.25195
Col6a1	8.42744	-0.514276	4.58987	-0.112046	0.910787	NA	#VALUE!
Mms22l	6.08759	6.26701	4.79443	1.30715	0.191163	NA	#VALUE!
Chst12	69.6349	-0.187512	2.52681	-0.0742089	0.940844	0.994512	0.00238982
Galm	7.87289	6.63839	4.79223	1.38524	0.165979	NA	#VALUE!
Cntn5	9.74116	6.94498	4.24044	1.63779	0.101465	NA	#VALUE!
Abcg2	8.40093	6.7314	4.48898	1.49954	0.133734	NA	#VALUE!
Atxn2	784.194	-1.55369	0.660253	-2.35317	0.0186141	0.183645	0.73602
Marchf10	8.675	6.77714	4.79154	1.4144	0.157246	NA	#VALUE!
Gtpbp10	3.81884	2.05862	4.64846	0.442861	0.657866	NA	#VALUE!
Ttc22	5.11449	6.01633	4.79626	1.25438	0.209704	NA	#VALUE!
Sema3d	7.893	6.64137	4.60024	1.4437	0.148823	NA	#VALUE!
Ppp1cc	449.885	-0.602357	0.676998	-0.889748	0.373601	0.789664	0.102558
Oma1	10.1359	7.00217	4.18363	1.67371	0.0941886	NA	#VALUE!
Dut	11.109	7.13429	4.06635	1.75447	0.0793497	NA	#VALUE!
Vps29	487.53	-0.0328923	0.613955	-0.0535745	0.957274	0.997561	0.00106046
Kank3	3.3996	5.42521	4.80209	1.12976	0.258577	NA	#VALUE!
Gpn3	26.7224	-1.5294	1.78106	-0.858701	0.390506	0.802805	0.09539
Necab1	4.66942	5.88386	4.79737	1.22648	0.22002	NA	#VALUE!
Gli2	2.53964	5.00747	4.8079	1.04151	0.29764	NA	#VALUE!
RGD1561796	9.73361	6.94358	4.27628	1.62374	0.104431	NA	#VALUE!
ENSRNOG00000001289	68.8278	-0.746012	2.5301	-0.294854	0.768105	0.963467	0.0161634
Get4	401.33	-0.321056	0.782857	-0.410108	0.681727	0.936238	0.0286136
Ift81	90.8661	-0.693607	1.26655	-0.547635	0.583943	0.909037	0.0414186
Sntg1	4.06343	5.68481	4.79924	1.18452	0.236206	NA	#VALUE!
Prmt2	625.439	-1.05419	0.597264	-1.76503	0.0775592	0.371046	0.430573
C1qtnf6	2.89921	5.19724	4.80505	1.08162	0.279422	NA	#VALUE!
Fbn1	11.2574	7.15355	4.02376	1.77783	0.0754323	NA	#VALUE!
Specc1l	85.4507	-1.85436	1.12492	-1.64844	0.0992618	0.426147	0.370441
Bcr	113.91	-0.289066	1.00655	-0.287186	0.77397	0.964231	0.0158189
Camkk2	268.086	-0.294135	1.14901	-0.255991	0.797958	0.972973	0.0118992
Rab36	75.9395	-2.23084	1.22613	-1.81941	0.0688482	0.349344	0.456747
Pdgfa	535.603	-1.4243	0.74307	-1.91677	0.0552669	0.313932	0.503165
Trib3	7.2551	2.67174	3.82897	0.69777	0.485321	NA	#VALUE!
Gca	8.52163	6.75247	4.58936	1.47133	0.141202	NA	#VALUE!
Zfp68	283.991	-1.55943	0.856627	-1.82043	0.0686935	0.349344	0.456747
Zfp157	56.5992	-1.98778	1.57452	-1.26246	0.206782	0.614738	0.21131
Il3ra	208.11	-0.978555	1.15926	-0.844123	0.398601	0.807296	0.0929672
Septin4	9.84676	6.96042	4.22835	1.64613	0.0997366	NA	#VALUE!
Per1	4.02068	5.66849	4.7994	1.18108	0.23757	NA	#VALUE!
Zfp691	6.46773	4.01182	4.70083	0.853428	0.393422	NA	#VALUE!
Setd1b	360.924	-0.631172	0.883185	-0.714655	0.474822	0.858837	0.0660894
Tedc2	6.52512	6.3673	4.79378	1.32824	0.184098	NA	#VALUE!
Jag1	6.22841	6.29971	4.79421	1.31402	0.188838	NA	#VALUE!
Cct6b	3.80946	5.59178	4.8002	1.16491	0.244057	NA	#VALUE!
Adam1a	52.3579	-0.890164	1.81103	-0.491522	0.623057	0.922367	0.0350964
Evc	4.52861	5.8402	4.79776	1.21728	0.223499	NA	#VALUE!
Mcm7	25.2129	-0.057937	2.91291	-0.0198897	0.984131	0.998348	0.000718176
Naa25	789.976	-0.747603	0.816043	-0.916132	0.359597	0.777737	0.109167
Trafd1	389.651	-0.246691	0.6589	-0.374398	0.708108	0.94171	0.026083
Padi2	5.36845	6.08621	4.79572	1.26909	0.204408	NA	#VALUE!
Slc17a8	7.31467	6.53164	4.73724	1.37878	0.167961	NA	#VALUE!
Tcp11l2	8.18971	6.69494	4.55702	1.46915	0.141793	NA	#VALUE!
Stag3	56.2669	-9.14013	3.8037	-2.40296	0.0162631	0.170456	0.768388
Rad51d	11.0525	0.0619982	3.49937	0.017717	0.985865	NA	#VALUE!
Rph3a	57.0795	-1.12781	2.58654	-0.43603	0.662815	0.929763	0.0316276
Rhpn1	4.77503	5.91578	4.79709	1.2332	0.217501	NA	#VALUE!
AABR07052430.1	4.53889	4.39818	4.67617	0.940551	0.346935	NA	#VALUE!
Iqcd	243.254	-0.278405	0.87741	-0.317303	0.751014	0.958385	0.01846
Acer2	8.31252	3.20947	2.95461	1.08626	0.277365	NA	#VALUE!
Zfp467	9.90238	1.52642	2.68092	0.569364	0.569109	NA	#VALUE!
Mepce	106.022	-0.66131	1.14126	-0.579457	0.562281	0.900917	0.045315
ENSRNOG00000007720	5.75568	6.18567	4.79499	1.29003	0.197041	NA	#VALUE!
Vom2r53	7.23672	6.51589	4.79033	1.36022	0.173761	NA	#VALUE!
Frzb	4.95858	5.97051	4.79663	1.24473	0.213231	NA	#VALUE!
Agfg2	113.064	-1.75284	2.35164	-0.745368	0.456049	0.846698	0.0722716
Mybl2	4.31739	5.7722	4.79839	1.20295	0.228997	NA	#VALUE!
Gnb2	1398.41	-1.11277	0.497261	-2.23781	0.0252338	0.213048	0.671522
Klhl38	3.18083	5.32872	4.80329	1.10939	0.267262	NA	#VALUE!
Elfn2	9.08487	6.84416	4.36844	1.56673	0.117178	NA	#VALUE!
Fam13a	7.09591	6.48775	4.79305	1.35357	0.175873	NA	#VALUE!
Ncoa2	7.81505	6.62679	4.65837	1.42255	0.154865	NA	#VALUE!
Znhit1	289.552	-0.39322	0.79755	-0.493035	0.621988	0.922137	0.0352043
Akna	2.79361	5.1448	4.8058	1.07054	0.284377	NA	#VALUE!
Dennd4c	2.61005	5.04603	4.80729	1.04966	0.293874	NA	#VALUE!
Pimreg	6.85703	6.43918	4.79334	1.34336	0.179155	NA	#VALUE!
Dqx1	3.54795	5.48767	4.80136	1.14294	0.253063	NA	#VALUE!
Orai2	314.476	-0.124726	0.718852	-0.173507	0.862253	0.985075	0.00653065
Mfng	5.33325	6.07682	4.79579	1.26712	0.205114	NA	#VALUE!
Traf3	4.60656	5.86551	4.79753	1.22261	0.221477	NA	#VALUE!
Polr2j	166.754	-0.752543	0.856164	-0.87897	0.379417	0.793923	0.100222
Nppa	3.5555	5.49234	4.8013	1.14393	0.252654	NA	#VALUE!
Znfx1	3.22358	5.34971	4.80302	1.11382	0.265355	NA	#VALUE!
Ywhag	6307.29	-0.12683	0.449799	-0.28197	0.777966	0.965655	0.0151778
Synpr	4.05588	5.6809	4.79928	1.1837	0.236532	NA	#VALUE!
Trim47	6.60307	6.38476	4.79367	1.33192	0.182888	NA	#VALUE!
Stra6	9.14271	6.85402	4.79119	1.43055	0.15256	NA	#VALUE!
Pitpnm3	2.53964	5.00747	4.8079	1.04151	0.29764	NA	#VALUE!
Crocc	5.43141	1.09737	4.31142	0.254526	0.799089	NA	#VALUE!
Zfp775	11.5893	7.19566	3.97034	1.81235	0.0699317	NA	#VALUE!
Prg2	3.54795	5.48767	4.80136	1.14294	0.253063	NA	#VALUE!
Nsun5	268.595	-0.734437	1.06787	-0.687759	0.491604	0.86617	0.0623967
Fzd9	51.3563	-0.25594	2.56986	-0.0995931	0.920667	0.991355	0.00377066
Card10	7.51834	6.5706	4.79259	1.37099	0.170377	NA	#VALUE!
Eif4h	1183.54	-0.710063	0.614836	-1.15488	0.248139	0.665668	0.176743
Taco1	10.0932	6.99584	4.24527	1.64791	0.0993704	NA	#VALUE!
Nup153	161.537	-1.08559	0.966146	-1.12363	0.261169	0.680615	0.167098
Myo1f	3.18083	5.32872	4.80329	1.10939	0.267262	NA	#VALUE!
Ids	5129.27	-1.69022	0.516307	-3.27367	0.0010616	0.0349659	1.45635
Cep63	5.84118	6.20799	4.79483	1.29472	0.195415	NA	#VALUE!
Limk1	170.833	-1.98245	1.14009	-1.73885	0.0820611	0.382178	0.417734
ENSRNOG00000001474	16.9185	-0.294824	3.16006	-0.0932969	0.925668	0.991767	0.00359045
Drd2	2.75086	5.1203	4.80616	1.06536	0.286713	NA	#VALUE!
ENSRNOG00000008450	4.06343	5.68481	4.79924	1.18452	0.236206	NA	#VALUE!
Cfap45	3.00482	5.24791	4.80435	1.09232	0.274691	NA	#VALUE!
Rcc1l	63.6339	-0.173551	2.45528	-0.0706848	0.943649	0.995668	0.0018855
Psmb1	725.344	-0.155652	0.738564	-0.210749	0.833083	0.980358	0.00861549
P2rx3	5.72048	6.1769	4.79505	1.28818	0.197682	NA	#VALUE!
Pdcd2	312.07	-2.49469	0.939582	-2.65511	0.00792821	0.110985	0.954737
Slc8a2	200.561	-0.650909	0.932655	-0.69791	0.485234	0.862725	0.0641277
Mthfr	11.1945	7.14577	4.0318	1.77235	0.0763361	NA	#VALUE!
Agbl5	6.73633	6.41287	4.7935	1.33783	0.180953	NA	#VALUE!
Antxr1	3.33674	5.40056	4.80239	1.12456	0.260777	NA	#VALUE!
Loxl1	6.09514	6.26935	4.79441	1.30764	0.190996	NA	#VALUE!
AC120066.1	16.0962	-2.44802	3.31393	-0.738706	0.460086	0.84922	0.0709798
Tigd5	3.58316	5.50171	4.80119	1.1459	0.251835	NA	#VALUE!
Col5a1	7.28701	6.5266	4.79283	1.36174	0.173279	NA	#VALUE!
Rapgef4	314.898	-1.13921	1.07539	-1.05935	0.289441	0.712269	0.147356
Pdk1	107.182	-1.40676	1.89736	-0.741429	0.458433	0.848011	0.0715986
Itga6	143.06	-0.47058	2.26694	-0.207584	0.835554	0.981968	0.00790286
Flvcr2	4.31739	5.7722	4.79839	1.20295	0.228997	NA	#VALUE!
Dlx1	283.705	-1.11665	0.924843	-1.20739	0.227281	0.637652	0.195416
Hcn2	10.5885	7.06578	4.24031	1.66633	0.0956471	NA	#VALUE!
Igsf11	191.592	-1.08083	1.27095	-0.850413	0.395096	0.805205	0.0940937
Gap43	15871.2	-0.617911	0.47645	-1.29691	0.194663	0.599229	0.222407
Gjb2	3.5555	5.49234	4.8013	1.14393	0.252654	NA	#VALUE!
Nfe2l2	28.168	-0.226762	1.73694	-0.130552	0.89613	0.990122	0.00431127
Atp5pf	877.623	-0.406218	0.533976	-0.760742	0.446811	0.840298	0.0755667
RGD1563888	277.691	-2.29426	1.00488	-2.28311	0.0224237	0.204107	0.690142
Btg3	53.1991	-2.58956	1.52675	-1.69612	0.0898622	0.404054	0.39356
Cxadr	156.035	-2.89697	2.32766	-1.24458	0.213285	0.62291	0.205575
Tank	3.68876	5.54303	4.80073	1.15462	0.248245	NA	#VALUE!
Usp25	49.2879	-0.595619	1.37996	-0.431621	0.666017	0.930824	0.0311323
Trmt44	2.96962	5.23121	4.80458	1.0888	0.276244	NA	#VALUE!
Nrip1	376.971	-1.96193	0.833814	-2.35295	0.0186249	0.183645	0.73602
Coro2a	10.857	0.932207	3.46981	0.268662	0.78819	NA	#VALUE!
Lnpk	510.281	-0.0570012	0.758528	-0.0751471	0.940098	0.99436	0.00245641
Atp5mc3	2817.69	-0.406192	0.499565	-0.81309	0.416166	0.818205	0.087138
Atf2	589.429	-1.17598	0.780772	-1.50618	0.132021	0.492056	0.307986
Usp16	74.9294	-1.88238	1.72263	-1.09274	0.274509	0.696983	0.156778
Fggy	9.95237	6.97571	4.22679	1.65035	0.0988704	NA	#VALUE!
Ltn1	117.857	-0.302723	1.22777	-0.246562	0.805247	0.974093	0.0113996
Trim14	3.36439	5.41042	4.80227	1.12664	0.259896	NA	#VALUE!
Arhgef12	11.1317	7.13792	4.14611	1.7216	0.0851425	NA	#VALUE!
Slco5a1	3.29399	5.38037	4.80264	1.1203	0.262588	NA	#VALUE!
Rbm48	6.89224	6.4465	4.79329	1.3449	0.178657	NA	#VALUE!
Rpl24	639.813	-0.0919457	0.632784	-0.145303	0.884471	0.988119	0.00519083
Zbtb11	210.382	-0.0519496	1.12467	-0.046191	0.963158	0.99776	0.000973761
Senp7	162.167	-0.822119	1.04019	-0.790356	0.42932	0.827862	0.0820418
Sulf1	6.51757	6.36515	4.79379	1.32779	0.184247	NA	#VALUE!
Klf12	6.36167	6.32948	4.79402	1.32029	0.186739	NA	#VALUE!
Xkr7	8.47133	6.74336	4.47862	1.50568	0.13215	NA	#VALUE!
Zbtb21	193.999	-0.12353	0.887668	-0.139162	0.889322	0.988539	0.00500634
Pcp4	491.978	-0.734525	0.870703	-0.8436	0.398893	0.807303	0.0929633
Ifi27	9.39667	6.89354	4.79101	1.43885	0.150194	NA	#VALUE!
Brwd1	171.403	-2.59186	1.09089	-2.37591	0.0175058	0.178064	0.749425
Tfg	3404.41	-0.464528	0.531442	-0.874089	0.38207	0.796329	0.0989072
Kcnk9	5.35336	6.08073	4.79576	1.26794	0.20482	NA	#VALUE!
Fstl3	4.4934	5.82908	4.79786	1.21493	0.224391	NA	#VALUE!
Knstrn	6.60307	6.38476	4.79367	1.33192	0.182888	NA	#VALUE!
Filip1l	88.8806	-2.67092	1.59606	-1.67344	0.0942405	0.413341	0.383692
Mapk15	3.75917	5.56996	4.80044	1.1603	0.245925	NA	#VALUE!
Ugt8	10.618	2.60411	3.36857	0.773059	0.439487	NA	#VALUE!
Cpox	82.41	-0.188975	1.13635	-0.166301	0.86792	0.985431	0.00637362
Cldnd1	784.183	-0.471238	0.599408	-0.786173	0.431766	0.829243	0.0813184
Kcnj6	464.466	-1.35947	0.851965	-1.59569	0.110558	0.449564	0.347209
Dyrk1a	469.658	-0.611886	0.669997	-0.913266	0.361103	0.778426	0.108783
Riox2	260.516	-1.96119	1.86509	-1.05152	0.293018	0.71518	0.145584
Vps26c	129.963	-1.56101	2.30988	-0.675798	0.499169	0.867768	0.0615963
Zbtb26	6.40442	6.33958	4.79395	1.32241	0.186031	NA	#VALUE!
Tceanc2	3.76945	4.11631	4.76303	0.864221	0.387467	NA	#VALUE!
Arl6	476.156	-2.43485	0.820752	-2.96661	0.00301101	0.0640848	1.19324
Lrch1	3.18838	5.33414	4.80322	1.11053	0.266769	NA	#VALUE!
Setd4	107.177	-0.74214	1.11794	-0.663845	0.50679	0.871538	0.0597138
Mcub	4.3878	5.79521	4.79817	1.2078	0.227125	NA	#VALUE!
Gpr160	4.05588	5.6809	4.79928	1.1837	0.236532	NA	#VALUE!
Kalrn	221.212	-0.206665	0.800385	-0.258208	0.796247	0.972391	0.012159
Vwa5b2	30.1961	-5.26216	3.60401	-1.46008	0.144267	0.516204	0.287178
Phc3	7.09611	0.0677048	4.09987	0.0165139	0.986824	NA	#VALUE!
Cd164l2	8.09667	6.67756	4.79203	1.39347	0.163477	NA	#VALUE!
Lrriq3	3.04757	5.27018	4.80405	1.09703	0.272629	NA	#VALUE!
Prokr1	9.04967	6.8386	4.36976	1.56498	0.117587	NA	#VALUE!
Ece2	18.976	-1.55615	3.13478	-0.496414	0.619603	0.921444	0.0355313
Wipf3	4.96613	5.97353	4.79661	1.24537	0.212997	NA	#VALUE!
Xpa	9.82665	6.95803	4.34539	1.60125	0.109323	NA	#VALUE!
Hes1	49.6432	-1.21428	2.75338	-0.441014	0.659203	0.929573	0.0317166
Dtwd1	8.69764	6.78178	4.45884	1.52097	0.128266	NA	#VALUE!
Tstd2	10.7143	7.0822	4.10018	1.72729	0.0841158	NA	#VALUE!
Gpx7	4.2671	5.75323	4.79857	1.19895	0.230548	NA	#VALUE!
Tmod1	4.91584	5.95729	4.79674	1.24194	0.214257	NA	#VALUE!
Efcab7	4.38025	5.79167	4.7982	1.20705	0.227413	NA	#VALUE!
Ppp1r2	556.658	-1.94702	0.637378	-3.05474	0.00225257	0.0536142	1.27072
Wasf2	2.61005	5.04603	4.80729	1.04966	0.293874	NA	#VALUE!
Ift80	3.36439	5.41042	4.80227	1.12664	0.259896	NA	#VALUE!
Clcn2	174.087	-2.47497	2.26329	-1.09353	0.274161	0.696682	0.156965
Ncbp2	174.875	-0.362784	1.32506	-0.273786	0.784249	0.967828	0.0142018
Pak2	249.699	-0.0700871	0.857962	-0.0816902	0.934893	0.992832	0.00312423
Polr2h	118.99	-2.02276	1.00266	-2.01739	0.0436548	0.282911	0.54835
Tgfb3	6.63073	6.39026	4.79363	1.33307	0.182508	NA	#VALUE!
Fam161a	8.82336	6.80171	4.55232	1.49412	0.135144	NA	#VALUE!
Dynlt2b	252.223	-1.91705	0.921355	-2.08069	0.0374626	0.264218	0.578038
Lgals1	6.84194	6.43513	4.79336	1.34251	0.179431	NA	#VALUE!
Fkbp14	5.07928	6.00648	4.79634	1.25231	0.210459	NA	#VALUE!
Swap70	3.51275	5.4735	4.80152	1.13995	0.254306	NA	#VALUE!
Tnk2	282.487	-0.285925	0.9109	-0.313892	0.753603	0.958385	0.01846
Senp2	148.812	-2.12568	0.967793	-2.19642	0.0280619	0.226211	0.645485
Lrch3	52.1551	-0.125093	2.52894	-0.0494648	0.960549	0.99776	0.000973761
Aif1l	3.80946	5.59178	4.8002	1.16491	0.244057	NA	#VALUE!
Slc25a13	3.47	5.45438	4.80174	1.13592	0.255992	NA	#VALUE!
Tra2b	679.401	-0.290862	0.675573	-0.430542	0.666802	0.931099	0.0310043
Etv5	538.522	-0.781589	1.06869	-0.731351	0.464565	0.851742	0.0696917
Snx4	386.277	-0.266267	0.669728	-0.397574	0.690944	0.938002	0.0277964
Zfp148	1094.54	-1.31692	0.530583	-2.48202	0.0130641	0.148116	0.829398
Heg1	66.1688	-0.842583	2.47937	-0.339838	0.733978	0.952266	0.0212416
Pih1d2	7.54097	6.57603	4.75792	1.38212	0.166934	NA	#VALUE!
Osbpl3	7.19397	6.507	4.79294	1.35762	0.174584	NA	#VALUE!
Clec4a3	6.3491	6.32821	4.79402	1.32002	0.186828	NA	#VALUE!
Epb41	11.2021	7.14697	4.09802	1.74401	0.0811581	NA	#VALUE!
Wdfy2	5.69282	6.17062	4.79509	1.28686	0.198142	NA	#VALUE!
Dgkh	6.8696	6.44046	4.79333	1.34363	0.179068	NA	#VALUE!
Cldn10	10.2566	7.01967	4.19554	1.67313	0.0943026	NA	#VALUE!
Fgfr1op2	187.383	-0.547313	0.839144	-0.652227	0.514255	0.874847	0.058068
S100a11	5.07928	6.00648	4.79634	1.25231	0.210459	NA	#VALUE!
Eif4a2	1709.04	-1.23325	0.524574	-2.35095	0.0187256	0.184034	0.735102
Rin2	9.60789	6.92552	4.35334	1.59085	0.111643	NA	#VALUE!
Gask1b	8.6398	6.7713	4.79157	1.41317	0.157606	NA	#VALUE!
Med21	33.978	-0.764217	1.81693	-0.420608	0.674042	0.933915	0.0296925
St6gal1	134.979	-1.72	1.01088	-1.70148	0.088853	0.401744	0.396051
Nsmaf	4.19669	5.72951	4.79879	1.19395	0.232498	NA	#VALUE!
Masp1	485.793	-0.58776	0.648814	-0.905899	0.364989	0.783023	0.106226
Stk38l	20.4349	-0.622293	3.08528	-0.201697	0.840153	0.983303	0.00731264
Ube2v2	352.58	-0.589675	0.762338	-0.773509	0.439221	0.833691	0.0789951
Rasl10b	2.78606	5.13831	4.8059	1.06917	0.284995	NA	#VALUE!
Lcp1	6.05239	6.25872	4.79448	1.3054	0.191756	NA	#VALUE!
Col20a1	3.80192	5.58752	4.80025	1.16401	0.244421	NA	#VALUE!
Agbl3	4.70462	5.89458	4.79728	1.22873	0.219172	NA	#VALUE!
Klhl42	40.0471	-1.12369	1.83262	-0.61316	0.53977	0.888994	0.0511012
Misp	5.78334	6.1919	4.79494	1.29134	0.196586	NA	#VALUE!
Cep44	4.4582	5.81788	4.79796	1.21257	0.225293	NA	#VALUE!
Mapk1	2011.98	-0.756028	0.506469	-1.49274	0.135505	0.498262	0.302542
Far2	141.258	-0.408083	2.33948	-0.174433	0.861525	0.985075	0.00653065
Ergic2	885.819	-0.0182428	0.672157	-0.0271407	0.978347	0.99776	0.000973761
Cep162	5.82608	6.20306	4.79486	1.29369	0.195773	NA	#VALUE!
Ydjc	112.068	-0.761626	1.03583	-0.735281	0.462169	0.850455	0.0703487
Ube2l3	2285.23	-0.284867	0.535437	-0.532028	0.594707	0.912527	0.0397542
Nod1	4.31739	5.7722	4.79839	1.20295	0.228997	NA	#VALUE!
Tbc1d5	4.04834	5.67697	4.79931	1.18287	0.236861	NA	#VALUE!
Kank2	8.31315	5.29887	4.78126	1.10826	0.26775	NA	#VALUE!
Lgals3	5.50926	6.12316	4.79544	1.27687	0.201648	NA	#VALUE!
Dock6	3.75917	5.56996	4.80044	1.1603	0.245925	NA	#VALUE!
Mideas	2.58304	1.8397	4.67882	0.393197	0.694174	NA	#VALUE!
Mttp	8.15451	6.68877	4.5752	1.46196	0.143752	NA	#VALUE!
Cth	5.91158	6.22509	4.79471	1.29832	0.194176	NA	#VALUE!
Klhl22	837.073	-0.403839	0.849221	-0.475541	0.634402	0.924241	0.0342146
Med12l	6.36167	6.32948	4.79402	1.32029	0.186739	NA	#VALUE!
Ranbp1	1425.67	-1.19866	0.533451	-2.247	0.0246402	0.212436	0.672773
Trmt2a	45.6932	-0.222518	1.99097	-0.111763	0.911011	0.991355	0.00377066
Dgcr8	163.142	-0.762361	1.15114	-0.662268	0.507799	0.871736	0.0596148
Pbx4	8.28778	6.71163	4.53077	1.48135	0.138515	NA	#VALUE!
Comt	263.788	-1.04911	0.962836	-1.0896	0.27589	0.697355	0.156546
E2f5	8.15451	6.68877	4.5752	1.46196	0.143752	NA	#VALUE!
Gnb1l	99.751	-1.99446	2.38567	-0.836017	0.403145	0.809866	0.0915869
Sftpb	3.47	5.45438	4.80174	1.13592	0.255992	NA	#VALUE!
Adamtsl3	4.16903	5.72129	4.79887	1.19222	0.233177	NA	#VALUE!
Chodl	137.179	-1.181	1.02262	-1.15488	0.248141	0.665668	0.176743
Chrna7	2.93442	5.21432	4.80481	1.08523	0.277821	NA	#VALUE!
Rims4	4.3375	5.77658	4.79834	1.20387	0.22864	NA	#VALUE!
Ccdc50	161.558	-1.60729	1.65112	-0.973458	0.330326	0.752195	0.123669
Fgf12	378.456	-0.467308	1.06678	-0.438055	0.661346	0.929573	0.0317166
Pard6b	3.47755	5.4592	4.80169	1.13693	0.255566	NA	#VALUE!
Nfe2l3	8.11176	6.68089	4.55015	1.46828	0.142028	NA	#VALUE!
RGD1309534	7.31467	6.53164	4.73724	1.37878	0.167961	NA	#VALUE!
Dzip3	489.094	-0.512059	0.909567	-0.56297	0.573455	0.905799	0.0429683
Lrrcc1	11.0157	2.99272	3.35041	0.893241	0.371728	NA	#VALUE!
Mbd4	9.97501	6.97971	4.46264	1.56403	0.11781	NA	#VALUE!
Cd47	14606.3	-0.154821	0.537175	-0.288213	0.773184	0.964091	0.0158819
Acad11	11.6321	7.20117	3.98942	1.80507	0.0710639	NA	#VALUE!
Cfap61	4.19669	5.72951	4.79879	1.19395	0.232498	NA	#VALUE!
Cblb	359.587	-0.901553	0.742661	-1.21395	0.224767	0.634937	0.197269
Alcam	967.087	-0.177931	0.721981	-0.246449	0.805335	0.974093	0.0113996
Atp5po	704.267	-0.221436	0.583291	-0.379633	0.704218	0.940048	0.0268498
Gch1	9.94483	6.97436	4.34513	1.6051	0.108473	NA	#VALUE!
Clmn	3.11798	5.3025	4.80363	1.10385	0.269657	NA	#VALUE!
Itsn1	626.014	-1.01934	0.58483	-1.74297	0.0813386	0.379988	0.42023
Prdm8	757.868	-0.0563264	0.691616	-0.0814417	0.935091	0.992832	0.00312423
Laptm5	3.80946	5.59178	4.8002	1.16491	0.244057	NA	#VALUE!
Dennd1b	3.30153	5.38553	4.80257	1.12138	0.262124	NA	#VALUE!
Efcab6	7.10345	6.48968	4.79304	1.35398	0.175743	NA	#VALUE!
Radx	5.86129	6.21167	4.7948	1.2955	0.195148	NA	#VALUE!
Dnajc28	52.0458	-1.86552	1.58278	-1.17864	0.238543	0.653299	0.184888
Irx5	5.87638	6.21656	4.79477	1.29653	0.194793	NA	#VALUE!
Ifngr2	255.831	-1.06171	1.07333	-0.989177	0.322577	0.744514	0.128127
Pex5l	6.1932	6.2916	4.79426	1.31232	0.189412	NA	#VALUE!
Paxbp1	80.1996	-0.901769	1.14138	-0.790066	0.429489	0.827901	0.0820214
Blm	9.51048	3.97629	3.43844	1.15642	0.247509	NA	#VALUE!
Tfdp2	11.0185	7.12307	4.09301	1.7403	0.0818063	NA	#VALUE!
Gtpbp8	28.07	-0.971059	2.93546	-0.330803	0.740793	0.955114	0.0199447
Igfbp7	178.862	-0.194383	1.41066	-0.137795	0.890402	0.988539	0.00500634
Synj1	1842.98	-0.540562	0.659185	-0.820046	0.41219	0.815359	0.0886513
Ccdc80	111.177	-0.614791	2.33869	-0.262878	0.792644	0.970916	0.0128184
Cmbl	3.18083	5.32872	4.80329	1.10939	0.267262	NA	#VALUE!
Glmn	88.8819	-1.28243	1.2169	-1.05385	0.29195	0.714228	0.146163
Noa1	307.761	-1.82761	0.758475	-2.40958	0.0159709	0.169019	0.772063
Stk3	4.41545	5.80308	4.7981	1.20946	0.226488	NA	#VALUE!
Slc35a5	484.4	-0.113427	0.897556	-0.126374	0.899436	0.99038	0.00419798
Mrpl1	229.63	-1.47708	1.28315	-1.15114	0.249675	0.66732	0.175666
Brdt	13.7215	-2.12043	3.60388	-0.588374	0.556281	0.898329	0.0465644
Col1a2	3.47755	5.4592	4.80169	1.13693	0.255566	NA	#VALUE!
Lgi3	9.21312	6.86509	4.5753	1.50047	0.133493	NA	#VALUE!
Urb1	112.87	-1.68533	1.07203	-1.5721	0.115928	0.461959	0.335397
Ccng2	377.963	-3.0964	0.748942	-4.13436	3.5594e-05	0.00357432	2.44681
Clspn	6.3491	6.32821	4.79402	1.32002	0.186828	NA	#VALUE!
Hunk	23.6714	-1.53549	3.97719	-0.386074	0.699442	0.939905	0.0269159
Atg3	144.993	-0.872312	0.946638	-0.921484	0.356798	0.775366	0.110493
Rictor	3.47755	5.4592	4.80169	1.13693	0.255566	NA	#VALUE!
Adgrg6	11.7301	7.21296	3.95513	1.8237	0.0681977	NA	#VALUE!
Vegfc	5.36845	6.08621	4.79572	1.26909	0.204408	NA	#VALUE!
Pde3b	5.21255	6.04265	4.79605	1.25992	0.207698	NA	#VALUE!
Cldn23	8.18217	6.69327	4.53769	1.47504	0.140202	NA	#VALUE!
Usp46	369.153	-0.443608	0.671364	-0.660757	0.508768	0.87222	0.0593737
Hr	4.78257	5.91895	4.79707	1.23387	0.217252	NA	#VALUE!
Sod1	1016.35	-0.263351	0.52583	-0.500828	0.616492	0.92033	0.0360564
Lrrc8d	287.46	-0.236903	0.821367	-0.288425	0.773021	0.964091	0.0158819
Ccni	1778.59	-1.70074	0.485916	-3.50008	0.000465121	0.0207807	1.68234
Ncam2	1526.76	-1.26692	0.839739	-1.50871	0.131373	0.49051	0.309352
Ppat	148.789	-0.179095	0.965349	-0.185524	0.852818	0.983917	0.00704164
Ppp1r3b	3.04757	5.27018	4.80405	1.09703	0.272629	NA	#VALUE!
Shb	8.11176	6.68089	4.55015	1.46828	0.142028	NA	#VALUE!
Kcnab2	5.09939	6.0105	4.79631	1.25315	0.21015	NA	#VALUE!
AABR07061825.1	3.48447	2.20427	3.86173	0.570798	0.568137	NA	#VALUE!
Plk4	3.04757	5.27018	4.80405	1.09703	0.272629	NA	#VALUE!
Degs2	11.0833	1.80024	3.65835	0.492091	0.622655	NA	#VALUE!
Ngb	6.16555	6.28576	4.7943	1.31109	0.189828	NA	#VALUE!
Fkbp7	8.73077	4.45191	3.53826	1.25822	0.208312	NA	#VALUE!
Dcun1d4	297.61	-1.75691	1.0269	-1.71088	0.0871031	0.39621	0.402075
Mfap3l	4.3878	5.79521	4.79817	1.2078	0.227125	NA	#VALUE!
Oplah	6.05239	6.25872	4.79448	1.3054	0.191756	NA	#VALUE!
Zfand4	7.09591	6.48775	4.79305	1.35357	0.175873	NA	#VALUE!
C1r	11.3938	4.24852	3.2248	1.31745	0.187687	NA	#VALUE!
Phldb2	36.4266	-1.9797	3.61371	-0.547829	0.583809	0.909037	0.0414186
Ccdc159	2.64525	5.06494	4.807	1.05366	0.292039	NA	#VALUE!
Nudt18	6.11525	6.27293	4.79439	1.30839	0.190741	NA	#VALUE!
Gnpda2	74.0363	-1.55722	1.39733	-1.11442	0.265098	0.68476	0.164461
Rhpn2	6.59552	6.38264	4.79368	1.33147	0.183034	NA	#VALUE!
Tbc1d1	157.465	-1.7506	1.17563	-1.48908	0.136466	0.500467	0.300625
Kiss1r	3.18083	5.32872	4.80329	1.10939	0.267262	NA	#VALUE!
Gin1	10.5383	7.05847	4.11525	1.7152	0.0863086	NA	#VALUE!
Pgm2	169.416	-0.881136	2.27999	-0.386464	0.699153	0.939905	0.0269159
Nudt9	191.981	-1.25773	1.22428	-1.02733	0.304267	0.726163	0.138966
C1s	8.66244	6.77597	4.47724	1.51343	0.130172	NA	#VALUE!
Vps37a	5.93924	6.23117	4.79467	1.2996	0.193737	NA	#VALUE!
Iqgap1	8.25257	6.70554	4.53141	1.47979	0.138929	NA	#VALUE!
Ociad2	50.0835	-1.60483	1.90514	-0.84237	0.399581	0.807587	0.0928109
Ncaph	8.63478	6.7716	4.79157	1.41323	0.157588	NA	#VALUE!
Lin54	48.1149	-1.01918	2.64441	-0.385408	0.699935	0.939905	0.0269159
Egflam	2.52292	1.24601	4.66163	0.267291	0.789245	NA	#VALUE!
Guf1	64.0313	-0.37724	1.92008	-0.196471	0.844242	0.983591	0.00718554
Abhd14b	6.85703	6.43918	4.79334	1.34336	0.179155	NA	#VALUE!
Dnaja4	3.61836	5.51561	4.80104	1.14884	0.250623	NA	#VALUE!
Thsd1	7.40016	6.54904	4.79271	1.36646	0.171795	NA	#VALUE!
Klhl8	221.25	-0.954993	1.099	-0.868962	0.384868	0.798985	0.0974613
Poli	4.91584	5.95729	4.79674	1.24194	0.214257	NA	#VALUE!
Stbd1	21.8046	-2.36485	3.06816	-0.770771	0.440843	0.834814	0.0784101
Cenatac	7.77057	2.78676	3.80334	0.732714	0.463733	NA	#VALUE!
Itpripl1	11.71	7.21095	4.03843	1.78558	0.0741667	NA	#VALUE!
Adcy5	194.647	-1.08153	0.905409	-1.19452	0.232274	0.64484	0.190548
Rbl2	10.8702	7.1034	4.08546	1.7387	0.0820871	NA	#VALUE!
Asah2	4.16149	5.71751	4.79891	1.19142	0.23349	NA	#VALUE!
Hspbap1	52.1295	-0.723266	2.59781	-0.278414	0.780695	0.966208	0.0149295
Nthl1	7.63904	6.59416	4.6605	1.41491	0.157096	NA	#VALUE!
Slc30a9	730.446	-1.25885	0.60887	-2.06752	0.038685	0.268399	0.57122
Nup54	28.1367	-0.71714	1.69892	-0.422115	0.672941	0.93372	0.0297834
Fryl	182.794	-0.363484	1.7792	-0.204296	0.838123	0.98255	0.00764515
Tgfbi	5.53692	6.12963	4.79539	1.27823	0.201168	NA	#VALUE!
Depdc7	10.7771	7.09034	4.20721	1.68528	0.091934	NA	#VALUE!
Tmem33	1636.08	-0.349946	0.554674	-0.630905	0.528103	0.881774	0.0546426
Fam162a	269.88	-0.467624	1.70609	-0.274091	0.784015	0.967828	0.0142018
Ptx3	6.52512	6.3673	4.79378	1.32824	0.184098	NA	#VALUE!
Enoph1	261.281	-2.19658	0.918624	-2.39116	0.0167951	0.173785	0.759987
Khdrbs2	11.6949	7.20866	3.95768	1.82144	0.0685407	NA	#VALUE!
Heph	4.81023	5.92626	4.797	1.23541	0.216678	NA	#VALUE!
Slain2	281.137	-1.08141	0.809954	-1.33515	0.181827	0.579221	0.237156
Aspm	4.4582	5.81788	4.79796	1.21257	0.225293	NA	#VALUE!
Slc36a1	9.12762	6.8512	4.34979	1.57507	0.115241	NA	#VALUE!
Peli2	10.8425	7.09997	4.20795	1.68728	0.0915501	NA	#VALUE!
Tec	54.6208	-3.57729	1.85401	-1.92949	0.05367	0.308727	0.510425
Rgr	9.14271	6.85402	4.79119	1.43055	0.15256	NA	#VALUE!
Thrsp	7.61893	6.59111	4.79248	1.3753	0.169038	NA	#VALUE!
Uso1	221.673	-0.26826	0.92358	-0.290456	0.771467	0.964091	0.0158819
Kcnj12	114.735	-1.624	2.33774	-0.694686	0.487252	0.863808	0.063583
Cntf	5.43131	6.10211	4.7956	1.27244	0.203217	NA	#VALUE!
Zc3h12c	3.75917	5.56996	4.80044	1.1603	0.245925	NA	#VALUE!
Thbs4	3.15318	5.3184	4.80342	1.10721	0.268202	NA	#VALUE!
Commd8	222.196	-1.40176	0.831593	-1.68563	0.0918662	0.408137	0.389194
RGD1566265	53.3909	-3.6922	2.63717	-1.40006	0.161495	0.546645	0.262294
Cflar	4.23189	5.74142	4.79868	1.19646	0.231518	NA	#VALUE!
Ppm1j	7.06825	6.48258	4.79308	1.35249	0.17622	NA	#VALUE!
Kctd14	2.89921	5.19724	4.80505	1.08162	0.279422	NA	#VALUE!
Mark1	57.1427	-0.488166	1.35574	-0.360073	0.718793	0.946581	0.0238421
ENSRNOG00000002340	13.5009	-2.83092	2.88007	-0.982936	0.325639	0.746658	0.126878
Aldh3a2	407.971	-0.916393	0.754204	-1.21505	0.224348	0.63459	0.197507
Rarg	10.8626	7.10216	4.06888	1.74548	0.0809012	NA	#VALUE!
Ephb2	6.98275	6.4643	4.79319	1.34864	0.177452	NA	#VALUE!
Sgms1	3.25879	5.36512	4.80283	1.11708	0.263962	NA	#VALUE!
Gabra2	443.383	-0.779336	0.628502	-1.23999	0.214979	0.623864	0.20491
Mcm3	7.1814	6.50571	4.79295	1.35735	0.17467	NA	#VALUE!
Rab3gap2	178.206	-0.870751	1.95443	-0.445528	0.655938	0.929289	0.0318492
Krtap3-1	6.60307	6.38476	4.79367	1.33192	0.182888	NA	#VALUE!
Dlgap2	6.40199	0.149643	3.11596	0.0480248	0.961696	NA	#VALUE!
Rnf112	119.673	-0.327003	1.01462	-0.322292	0.747231	0.957593	0.0188192
Aamdc	7.90055	6.64311	4.62791	1.43544	0.15116	NA	#VALUE!
Iars2	125.68	-0.323579	1.0801	-0.299583	0.764495	0.962373	0.0166564
Rgs8	41.2733	-0.932193	2.23563	-0.41697	0.6767	0.934773	0.0292936
Nmrk1	10.1208	6.99961	4.79057	1.46112	0.143982	NA	#VALUE!
Oard1	9.64648	1.34916	3.604	0.37435	0.708144	NA	#VALUE!
Bpnt1	1150.09	-1.16975	0.760679	-1.53776	0.124106	0.477757	0.320793
Lgals9	5.33325	6.07682	4.79579	1.26712	0.205114	NA	#VALUE!
Spaca9	9.48719	6.90684	4.28373	1.61234	0.106888	NA	#VALUE!
ENSRNOG00000002387	670.813	-3.60404	0.942853	-3.82248	0.000132115	0.00837598	2.07696
Trim41	250.184	-0.0523555	0.916497	-0.0571257	0.954445	0.997561	0.00106046
Morf4l2	2136.39	-0.515247	0.535585	-0.962028	0.336036	0.757571	0.120577
Kif24	2.79361	5.1448	4.8058	1.07054	0.284377	NA	#VALUE!
C1qb	7.57618	6.5827	4.72864	1.39209	0.163894	NA	#VALUE!
Col19a1	2.75086	5.1203	4.80616	1.06536	0.286713	NA	#VALUE!
Pdxdc1	97.1606	-2.71371	1.31401	-2.06521	0.0389031	0.269612	0.56926
C1qa	3.80946	5.59178	4.8002	1.16491	0.244057	NA	#VALUE!
Lrrc17	9.52994	6.91358	4.29671	1.60904	0.107607	NA	#VALUE!
Creb3l2	2.79361	5.1448	4.8058	1.07054	0.284377	NA	#VALUE!
Zc3h7a	92.0405	-0.31355	1.67088	-0.187655	0.851147	0.983682	0.00714542
Parp3	3.92808	3.23481	4.70786	0.687109	0.492014	NA	#VALUE!
Carnmt1	9.6783	6.93598	4.30638	1.61063	0.107261	NA	#VALUE!
Maff	4.86052	5.94289	4.79686	1.23891	0.215378	NA	#VALUE!
Tmem100	94.9224	-1.07979	3.22589	-0.334726	0.737832	0.953862	0.0205145
Mmd	1969.91	-1.8002	0.482649	-3.72984	0.000191603	0.010981	1.95936
Col9a1	5.16817	2.55731	4.31304	0.592924	0.553232	NA	#VALUE!
Mov10	10.6288	7.07026	4.39379	1.60915	0.107584	NA	#VALUE!
Maged2	136.331	-0.00213011	0.983563	-0.00216571	0.998272	0.999777	9.6999e-05
Dnajb4	5.01161	4.54723	4.78623	0.950065	0.342079	NA	#VALUE!
Fndc3c1	19.9333	-7.64368	4.78711	-1.59672	0.110328	0.448977	0.347776
Txndc11	212.206	-0.619995	0.942063	-0.658125	0.510458	0.872895	0.0590381
Tram2	4.82532	5.93254	4.79695	1.23673	0.216187	NA	#VALUE!
Zfyve16	3.25879	5.36512	4.80283	1.11708	0.263962	NA	#VALUE!
Gadd45g	8.06901	6.67297	4.59314	1.45281	0.146277	NA	#VALUE!
Lonrf3	6.85703	6.43918	4.79334	1.34336	0.179155	NA	#VALUE!
Trim7	62.3748	-1.42586	1.87258	-0.76144	0.446394	0.840047	0.0756966
Spink5	2.53964	5.00747	4.8079	1.04151	0.29764	NA	#VALUE!
Hmgb2l1.1	8.12453	0.935739	3.83482	0.244011	0.807222	NA	#VALUE!
Dctd	9.08487	6.84416	4.36844	1.56673	0.117178	NA	#VALUE!
Hecw2	2.71566	5.10207	4.80644	1.06151	0.288459	NA	#VALUE!
Myl1	3.75917	5.56996	4.80044	1.1603	0.245925	NA	#VALUE!
Stxbp5l	19.432	-1.71919	3.12894	-0.549447	0.582699	0.909037	0.0414186
Cdkl2	559.755	-1.40156	0.601967	-2.32831	0.0198957	0.19019	0.720811
Gnl3l	1159.07	-0.034229	0.716332	-0.0477838	0.961889	0.99776	0.000973761
Gpatch2	57.6554	-0.80941	2.53184	-0.319692	0.749202	0.957904	0.0186779
Mib1	10.1073	0.338012	2.63109	0.128469	0.897778	NA	#VALUE!
RGD1565222	7.22656	1.33104	3.87293	0.343678	0.731088	NA	#VALUE!
Gpr37	253.442	-1.9913	1.54026	-1.29283	0.196069	0.600415	0.221549
Rap2c	21.599	-1.34849	1.93076	-0.698428	0.48491	0.862695	0.0641429
Stxbp5	7.41273	6.55032	4.7927	1.36673	0.17171	NA	#VALUE!
Epb41l5	41.273	-1.83169	2.73851	-0.668864	0.503582	0.871001	0.0599815
Pds5a	16.8552	-3.12605	4.21743	-0.741222	0.458559	0.848011	0.0715986
Foxo1	7.34987	6.53851	4.72984	1.3824	0.16685	NA	#VALUE!
Gsta1	6.67347	6.39992	4.79357	1.3351	0.181842	NA	#VALUE!
Ptpru	4.41545	5.80308	4.7981	1.20946	0.226488	NA	#VALUE!
Rchy1	114.36	-0.758465	2.34727	-0.323126	0.746599	0.957593	0.0188192
Dhfr	5.40365	6.09553	4.79565	1.27106	0.203709	NA	#VALUE!
Zfp507	8.97926	6.82741	4.37648	1.56002	0.118754	NA	#VALUE!
ENSRNOG00000013579	2.94134	1.90191	4.1618	0.456993	0.647676	NA	#VALUE!
Melk	6.3491	6.32821	4.79402	1.32002	0.186828	NA	#VALUE!
Chrna5	4.78257	5.91895	4.79707	1.23387	0.217252	NA	#VALUE!
Socs1	20.6147	-6.16816	4.02856	-1.53111	0.125742	0.480717	0.318111
Mrps14	214.41	-0.829067	0.979749	-0.846203	0.397439	0.80635	0.0934763
Tekt5	10.2461	-6.68402	4.78935	-1.3956	0.162834	NA	#VALUE!
Cacybp	408.739	-0.323445	0.951673	-0.33987	0.733954	0.952266	0.0212416
Sap30l	129.525	-0.960206	1.06526	-0.901385	0.367384	0.78491	0.10518
Parm1	281.959	-0.463402	0.898234	-0.515903	0.605922	0.916388	0.0379208
Trmt1l	79.0784	-1.42034	2.43265	-0.583866	0.559311	0.900278	0.0456233
Cul4b	181.069	-0.272246	1.22056	-0.223051	0.823496	0.976451	0.0103493
Abhd18	6.29881	6.31579	4.7941	1.31741	0.187702	NA	#VALUE!
Ntng2	3.72397	5.55656	4.80058	1.15748	0.247078	NA	#VALUE!
Cps1	4.81777	5.92941	4.79698	1.23607	0.216432	NA	#VALUE!
Sox9	306.034	-0.0281025	1.3027	-0.0215725	0.982789	0.998348	0.000718176
Aebp1	2.89921	5.19724	4.80505	1.08162	0.279422	NA	#VALUE!
Carhsp1	133.443	-0.12743	1.53307	-0.0831204	0.933756	0.992832	0.00312423
Polg2	8.83845	6.80478	4.40563	1.54456	0.122452	NA	#VALUE!
Ccdc61	5.14969	6.02611	4.79619	1.25644	0.208957	NA	#VALUE!
Ivns1abp	352.481	-0.718755	0.77247	-0.930463	0.352132	0.77182	0.112484
Nf1	6.63073	6.39026	4.79363	1.33307	0.182508	NA	#VALUE!
Kctd3	338.119	-0.367038	0.70374	-0.521553	0.601982	0.91529	0.0384411
Cnot8	197.204	-0.16031	1.01936	-0.157265	0.875036	0.986365	0.00596246
Rbp1	7.77985	6.62032	4.65438	1.42239	0.154914	NA	#VALUE!
Abat	97.6475	-0.561693	1.13342	-0.495571	0.620197	0.921444	0.0355313
Ptges3	726.884	-0.430173	0.881067	-0.48824	0.62538	0.923142	0.0347314
Ugdh	119.144	-1.07626	1.1158	-0.964557	0.334767	0.755884	0.121545
Utp18	312.13	-1.5256	0.787907	-1.93627	0.0528349	0.307202	0.512575
Cers3	3.07523	5.28076	4.80391	1.09926	0.271654	NA	#VALUE!
Rap1gap2	295.628	-0.371467	0.94395	-0.393524	0.693933	0.938829	0.0274136
Usp49	3.37194	5.41543	4.80221	1.1277	0.259448	NA	#VALUE!
Magee1	1293.22	-0.410306	0.766789	-0.535096	0.592583	0.912527	0.0397542
Pbdc1	182.718	-0.469011	2.24663	-0.208762	0.834634	0.981426	0.00814245
Igsf10	9.05721	6.84011	4.37023	1.56516	0.117545	NA	#VALUE!
Cluh	584.671	-0.0467211	0.582527	-0.0802042	0.936075	0.993037	0.00303457
Nme2	2134.66	-0.330502	0.554277	-0.596276	0.550991	0.896136	0.0476261
Arhgap26	6.79919	6.4257	4.79342	1.34053	0.180074	NA	#VALUE!
Zfp692	38.5112	-2.26962	1.56237	-1.45268	0.146313	0.520312	0.283736
Zc3hav1l	3.54795	5.48767	4.80136	1.14294	0.253063	NA	#VALUE!
Tfb2m	126.342	-2.07856	0.970049	-2.14274	0.0321342	0.244035	0.612548
Esco1	5.87638	6.21656	4.79477	1.29653	0.194793	NA	#VALUE!
Map3k2	3.95027	5.64336	4.79966	1.17578	0.239682	NA	#VALUE!
Phf8	174.084	-1.11023	1.41036	-0.787197	0.431166	0.8284	0.08176
Cnst	116.985	-0.407728	2.29005	-0.178043	0.858689	0.985075	0.00653065
Fbln1	2.53964	5.00747	4.8079	1.04151	0.29764	NA	#VALUE!
Col24a1	5.78334	6.1919	4.79494	1.29134	0.196586	NA	#VALUE!
Kcnip3	11.7452	7.21526	4.01881	1.79537	0.0725942	NA	#VALUE!
Ndufb4	716.148	-0.653532	0.619773	-1.05447	0.291667	0.714199	0.146181
Fut7	7.13111	6.49483	4.79187	1.35539	0.175295	NA	#VALUE!
Rps2	6.37443	0.359831	2.96949	0.121176	0.903552	NA	#VALUE!
Dhx9	1501.52	-0.581633	0.666718	-0.872383	0.383	0.797147	0.0984615
Mettl21a	9.52239	6.91215	4.27892	1.6154	0.106225	NA	#VALUE!
Zgpat	10.1359	7.00217	4.18363	1.67371	0.0941886	NA	#VALUE!
Ccdc43	53.2551	-0.148794	2.56297	-0.0580553	0.953705	0.997561	0.00106046
Spag9	853.202	-1.56425	0.693428	-2.25582	0.0240822	0.209738	0.678323
Erbb4	9.84676	6.96042	4.22835	1.64613	0.0997366	NA	#VALUE!
Rab32	5.39611	6.09282	4.79567	1.27048	0.203912	NA	#VALUE!
Pafah1b1	511.631	-0.318202	0.743449	-0.428008	0.668645	0.931816	0.0306699
Tada2a	219.075	-0.946036	0.778737	-1.21483	0.22443	0.63459	0.197507
Plce1	5.07928	6.00648	4.79634	1.25231	0.210459	NA	#VALUE!
Syt10	3.32919	5.39547	4.80245	1.12348	0.261232	NA	#VALUE!
Fbxo42	10.3119	7.02683	4.19083	1.67672	0.0935979	NA	#VALUE!
Csrp3	3.07523	5.28076	4.80391	1.09926	0.271654	NA	#VALUE!
Anxa10	2.85647	5.17368	4.80539	1.07664	0.28164	NA	#VALUE!
Ccn1	3.6259	5.52016	4.80099	1.1498	0.250227	NA	#VALUE!
Npl	73.885	-3.38696	2.50134	-1.35406	0.175718	0.571314	0.243125
Gja4	6.18566	6.28931	4.79428	1.31184	0.189575	NA	#VALUE!
Gjb3	4.59901	5.86219	4.79756	1.22191	0.221741	NA	#VALUE!
Pde5a	3.80946	5.59178	4.8002	1.16491	0.244057	NA	#VALUE!
Galns	10.3547	7.03303	4.1452	1.69667	0.0897597	NA	#VALUE!
Sstr2	979.555	-0.351165	0.529871	-0.662737	0.507499	0.871672	0.0596469
Alg10	4.12629	5.7054	4.79903	1.18887	0.234492	NA	#VALUE!
Rexo5	3.97793	5.65196	4.79957	1.1776	0.238957	NA	#VALUE!
S1pr3	6.37676	6.3339	4.79399	1.32122	0.186429	NA	#VALUE!
Zswim6	3.29399	5.38037	4.80264	1.1203	0.262588	NA	#VALUE!
Entpd1	4.60656	5.86551	4.79753	1.22261	0.221477	NA	#VALUE!
Brinp3	143.757	-0.713642	1.34634	-0.530063	0.596068	0.912527	0.0397542
Morn1	3.72397	5.55656	4.80058	1.15748	0.247078	NA	#VALUE!
Fzd5	4.31739	5.7722	4.79839	1.20295	0.228997	NA	#VALUE!
Mapk9	230.433	-1.60351	1.03587	-1.54798	0.121626	0.473569	0.324617
Hsd17b7	320.584	-0.519654	0.886486	-0.586195	0.557744	0.899351	0.0460707
Rbfox1	1787.4	-1.19407	0.495751	-2.4086	0.0160139	0.169019	0.772063
Tob1	103.749	-1.45897	1.1128	-1.31109	0.189829	0.592735	0.227139
Chrnb1	11.7502	7.215	4.19894	1.71829	0.0857435	NA	#VALUE!
Tonsl	8.50654	6.74929	4.47563	1.50801	0.131552	NA	#VALUE!
Luc7l3	745.478	-0.218428	0.619922	-0.352348	0.724577	0.949297	0.0225978
Slc19a2	86.0738	-2.99823	1.20738	-2.48325	0.013019	0.147764	0.830431
Cbfa2t3	6.37676	6.3339	4.79399	1.32122	0.186429	NA	#VALUE!
Cdc42bpa	785.374	-1.56083	0.566767	-2.75391	0.00588872	0.0949398	1.02255
Wfdc2	10.4594	0.963282	3.50657	0.274708	0.78354	NA	#VALUE!
Tcf7l1	10.4326	7.04404	4.13628	1.70299	0.08857	NA	#VALUE!
Emilin2	3.30153	5.38553	4.80257	1.12138	0.262124	NA	#VALUE!
Glipr2	8.72675	5.18138	3.59983	1.43934	0.150055	NA	#VALUE!
Ccdc181	166.593	-0.898984	1.34549	-0.668147	0.50404	0.871001	0.0599815
Gna14	10.7495	7.0869	4.10024	1.72841	0.0839146	NA	#VALUE!
Wdr31	5.57322	2.30751	4.27793	0.539399	0.589612	NA	#VALUE!
Sh2d5	5.24775	6.05226	4.79598	1.26194	0.206969	NA	#VALUE!
Fam183a	14.4253	-2.60527	4.38134	-0.59463	0.552091	0.896818	0.0472958
Apba1	7.77985	6.62032	4.65438	1.42239	0.154914	NA	#VALUE!
Ifitm2	3.04757	5.27018	4.80405	1.09703	0.272629	NA	#VALUE!
Mesp1	5.84118	6.20799	4.79483	1.29472	0.195415	NA	#VALUE!
Bard1	4.06343	5.68481	4.79924	1.18452	0.236206	NA	#VALUE!
Zcchc2	97.0881	-0.693249	1.07918	-0.642383	0.520625	0.878611	0.0562033
1600014C10Rik	8.83091	6.80323	4.42	1.53919	0.123757	NA	#VALUE!
Blzf1	85.4824	-1.59266	1.12683	-1.4134	0.157538	0.541069	0.266748
Myh10	1281.71	-0.441716	0.787877	-0.56064	0.575043	0.906186	0.0427829
Ankrd45	103.198	-3.51162	1.92464	-1.82456	0.0680673	0.348091	0.458308
Kif17	7.29872	0.0830672	4.59244	0.0180878	0.985569	NA	#VALUE!
Tekt1	4.30985	5.76858	4.79842	1.20218	0.229292	NA	#VALUE!
Nme7	205.85	-1.00851	1.42025	-0.710091	0.477648	0.859938	0.0655327
Akap10	5.14949	-1.96324	4.53486	-0.432922	0.665071	NA	#VALUE!
Mak	3.75917	5.56996	4.80044	1.1603	0.245925	NA	#VALUE!
Plekha6	128.185	-2.22766	2.32268	-0.959091	0.337513	0.758584	0.119996
Slc35a4	232.568	-0.907151	0.908038	-0.999024	0.317783	0.738975	0.13137
Parn	642.925	-0.431293	0.590279	-0.730659	0.464988	0.852073	0.0695231
Cpped1	5.65007	6.15921	4.79518	1.28446	0.198982	NA	#VALUE!
Spsb2	5.50172	6.12051	4.79546	1.27631	0.201845	NA	#VALUE!
Smtnl2	3.01711	0.530199	4.63637	0.114357	0.908955	NA	#VALUE!
Adora2b	31.3442	-0.410121	3.75079	-0.109343	0.912931	0.991355	0.00377066
Ggt6	3.33674	5.40056	4.80239	1.12456	0.260777	NA	#VALUE!
Guk1	473.962	-0.65961	0.639434	-1.03155	0.302281	0.724046	0.140234
Wdr19	122.108	-0.338825	1.10091	-0.307769	0.758258	0.959977	0.0177391
Sass6	4.63421	5.87306	4.79746	1.2242	0.220876	NA	#VALUE!
Zc3h4	7.09591	6.48775	4.79305	1.35357	0.175873	NA	#VALUE!
Pip5k1b	2.78751	3.41353	4.78366	0.713581	0.475486	NA	#VALUE!
Ankrd17	1335.41	-0.55568	0.593375	-0.936473	0.34903	0.769588	0.113742
Zfp418	4.3375	5.77658	4.79834	1.20387	0.22864	NA	#VALUE!
Ska1	6.09514	6.26935	4.79441	1.30764	0.190996	NA	#VALUE!
Pbk	10.4125	7.04158	4.7904	1.46993	0.141579	NA	#VALUE!
Pgs1	396.211	-0.540376	0.745053	-0.725285	0.468277	0.853651	0.0687198
Stim2	465.882	-1.01381	0.702307	-1.44354	0.148869	0.523748	0.280877
Fcho2	6.61563	6.38604	4.79366	1.33218	0.1828	NA	#VALUE!
Trim45	7.24426	6.51779	4.75755	1.36999	0.170691	NA	#VALUE!
Ttc19	134.945	-0.103509	2.32986	-0.044427	0.964564	0.99776	0.000973761
Prss12	5.06565	4.34551	4.30654	1.00905	0.312951	NA	#VALUE!
Nfix	7245.12	-0.313648	0.519687	-0.603532	0.546155	0.893986	0.0486691
Nmt1	205.029	-1.75642	1.0416	-1.68628	0.0917424	0.407818	0.389533
Aox1	6.75689	4.07316	4.12791	0.986735	0.323773	NA	#VALUE!
Npas1	3.04757	5.27018	4.80405	1.09703	0.272629	NA	#VALUE!
Nlgn2	7.52588	6.57241	4.72235	1.39177	0.163993	NA	#VALUE!
Wrn	6.51757	6.36515	4.79379	1.32779	0.184247	NA	#VALUE!
Il4r	3.73151	5.56094	4.80053	1.1584	0.2467	NA	#VALUE!
Heatr3	3.18838	5.33414	4.80322	1.11053	0.266769	NA	#VALUE!
Serinc4	2.89167	5.19106	4.80514	1.08031	0.280002	NA	#VALUE!
Poglut1	95.9325	-0.423967	2.34924	-0.18047	0.856783	0.984771	0.00666465
Ticrr	3.04757	5.27018	4.80405	1.09703	0.272629	NA	#VALUE!
Ubn1	191.13	-0.897254	1.09979	-0.815842	0.41459	0.81755	0.0874856
AABR07039336.2	380.3	-0.827052	0.962765	-0.859038	0.39032	0.802805	0.09539
Rad23a	188.324	-0.533248	0.838862	-0.63568	0.524985	0.880739	0.0551529
Cdh17	7.31467	6.53164	4.73724	1.37878	0.167961	NA	#VALUE!
Atp2b4	959.622	-0.153054	0.876368	-0.174646	0.861358	0.985075	0.00653065
Tnk1	4.16149	5.71751	4.79891	1.19142	0.23349	NA	#VALUE!
Sft2d2	33.691	-0.255947	2.77814	-0.092129	0.926596	0.991767	0.00359045
Dnah6	7.22917	6.51399	4.7929	1.35909	0.174118	NA	#VALUE!
Eef1aknmt	35.9235	-0.796421	1.80499	-0.441233	0.659045	0.929573	0.0317166
Tiprl	348.674	-0.194204	0.801359	-0.242343	0.808514	0.974465	0.0112338
Suv39h2	8.73284	6.78756	4.44277	1.52778	0.126568	NA	#VALUE!
Efhd1	9.39667	6.89354	4.79101	1.43885	0.150194	NA	#VALUE!
Zfp772	7.56109	6.57909	4.72834	1.39142	0.164099	NA	#VALUE!
Optc	57.6655	-4.96911	3.21974	-1.54333	0.122751	0.475841	0.322538
AABR07039218.1	7.25063	-1.54831	4.04742	-0.382542	0.70206	NA	#VALUE!
Nsd3	7.111	6.49162	4.79303	1.35439	0.175613	NA	#VALUE!
Fbxo4	4.88818	5.9501	4.7968	1.24043	0.214816	NA	#VALUE!
Wnt9a	13.1276	-3.88969	3.58596	-1.0847	0.278055	0.699553	0.155179
Mrnip	69.6238	-0.572985	2.48995	-0.230119	0.817999	0.975121	0.0109417
Kel	8.13942	6.68541	4.60588	1.45149	0.146642	NA	#VALUE!
Pigl	83.0975	-1.84044	1.12617	-1.63425	0.102206	0.431304	0.365216
Rreb1	5.82608	6.20306	4.79486	1.29369	0.195773	NA	#VALUE!
Gpr161	9.19522	-1.01211	4.59034	-0.220488	0.825491	NA	#VALUE!
Tmem39a	61.2034	-0.364047	2.55598	-0.142429	0.886741	0.988539	0.00500634
Rbms2	72.262	-2.01706	2.53148	-0.796792	0.425572	0.826682	0.0826615
RGD1307461	7.9785	6.65749	4.73331	1.40652	0.159571	NA	#VALUE!
Bbs7	7.05316	6.47867	4.79311	1.35166	0.176483	NA	#VALUE!
Cd2	8.38584	6.72821	4.79178	1.40412	0.160285	NA	#VALUE!
Cenpv	395.388	-0.324172	0.828237	-0.391401	0.695501	0.93922	0.0272327
Gipr	3.41534	2.3376	4.67009	0.500548	0.616689	NA	#VALUE!
Ubqln2	599.51	-0.0179577	0.595527	-0.0301544	0.975944	0.99776	0.000973761
Dusp12	6.65104	-0.124621	4.59574	-0.0271166	0.978367	NA	#VALUE!
Trpv2	460.388	-0.310612	1.0438	-0.297578	0.766025	0.96315	0.0163062
Acbd4	18.9383	-0.209098	3.22979	-0.0647405	0.948381	0.996813	0.00138636
Tgif1	8.38082	6.72855	4.79178	1.40419	0.160263	NA	#VALUE!
Lims2	11.6824	7.20753	4.78979	1.50477	0.132383	NA	#VALUE!
Mafb	4.96613	5.97353	4.79661	1.24537	0.212997	NA	#VALUE!
Psmd12	277.472	-0.0698316	0.725546	-0.096247	0.923324	0.991355	0.00377066
Gc	17.3369	-2.92419	2.98817	-0.978587	0.327784	0.748734	0.125672
Mgmt	8.41602	6.73455	4.79175	1.40545	0.159888	NA	#VALUE!
Rtn4rl1	499.503	-0.351491	0.660436	-0.532211	0.59458	0.912527	0.0397542
Hdac8	40.0836	-0.848627	2.71328	-0.312768	0.754457	0.958429	0.0184399
Fgfr1	11.3982	7.17136	4.03042	1.77931	0.0751892	NA	#VALUE!
Ebf3	8.33052	6.71935	4.50512	1.49149	0.135833	NA	#VALUE!
Myof	4.04834	5.67697	4.79931	1.18287	0.236861	NA	#VALUE!
Rnf144b	3.5555	5.49234	4.8013	1.14393	0.252654	NA	#VALUE!
Gtse1	5.79843	6.19688	4.79491	1.29239	0.196223	NA	#VALUE!
Ifrd2	7.0607	6.48063	4.79309	1.35208	0.176351	NA	#VALUE!
Fcrl2	4.82532	5.93254	4.79695	1.23673	0.216187	NA	#VALUE!
Slc35b3	7.78739	6.62209	4.62486	1.43185	0.152188	NA	#VALUE!
Tgfa	3.94273	5.63929	4.7997	1.17493	0.240024	NA	#VALUE!
Cnnm1	4.3375	5.77658	4.79834	1.20387	0.22864	NA	#VALUE!
Mpc2	432.899	-0.78422	0.740315	-1.05931	0.289461	0.712269	0.147356
Adgrv1	10.1862	7.00979	4.23141	1.65661	0.0975986	NA	#VALUE!
Ptbp3	8.18217	6.69327	4.53769	1.47504	0.140202	NA	#VALUE!
Prkcd	5.58721	6.1439	4.79529	1.28124	0.200111	NA	#VALUE!
Frrs1	3.47	5.45438	4.80174	1.13592	0.255992	NA	#VALUE!
Nim1k	5.98199	6.24201	4.7946	1.30188	0.192956	NA	#VALUE!
Mat2b	338.134	-1.6384	0.910815	-1.79883	0.0720458	0.357553	0.44666
Prkd2	5.84664	3.85058	4.09303	0.940765	0.346825	NA	#VALUE!
Il33	9.82665	6.95803	4.34539	1.60125	0.109323	NA	#VALUE!
Prl2a1	2.89167	5.19106	4.80514	1.08031	0.280002	NA	#VALUE!
Trmu	11.5742	7.19333	4.07076	1.76707	0.0772158	NA	#VALUE!
Armcx5	45.5054	-0.249484	2.22021	-0.11237	0.91053	0.991355	0.00377066
Cited1	11.356	-1.69234	3.59704	-0.470482	0.638011	NA	#VALUE!
Ctsc	5.84118	6.20799	4.79483	1.29472	0.195415	NA	#VALUE!
Smarcal1	11.0185	7.12307	4.09301	1.7403	0.0818063	NA	#VALUE!
Bmerb1	1021.97	-1.22468	0.561829	-2.1798	0.029272	0.23125	0.635918
Mbp	4.89572	5.95318	4.79678	1.24108	0.214577	NA	#VALUE!
Ldb2	2350.53	-0.988717	0.499329	-1.98009	0.0476935	0.292713	0.533559
Itga8	9.31872	6.88146	4.42299	1.55584	0.119747	NA	#VALUE!
Bcl2l11	2.53964	5.00747	4.8079	1.04151	0.29764	NA	#VALUE!
Pcp4l1	11.7885	-0.494347	3.60166	-0.137255	0.890829	0.988539	0.00500634
Srp9	251.65	-0.781323	0.891917	-0.876004	0.381028	0.795496	0.0993621
Helz	142.31	-0.871355	1.74082	-0.500542	0.616694	0.920396	0.0360252
Pllp	2.61005	5.04603	4.80729	1.04966	0.293874	NA	#VALUE!
ENSRNOG00000016565	10.4603	7.04757	4.14045	1.70212	0.0887321	NA	#VALUE!
Eya4	10.7646	7.08942	4.12588	1.71828	0.0857454	NA	#VALUE!
H3f3a.1	111.627	-0.449417	1.05732	-0.425052	0.670799	0.932731	0.0302435
Zfp276	10.4326	7.04404	4.13628	1.70299	0.08857	NA	#VALUE!
Lpin3	6.0725	6.26233	4.79446	1.30616	0.191498	NA	#VALUE!
Mprip	891.363	-0.307403	0.620275	-0.495591	0.620183	0.921444	0.0355313
ENSRNOG00000003228	837.045	-0.0540679	0.669681	-0.0807369	0.935651	0.993037	0.00303457
Lpcat2	6.52512	6.3673	4.79378	1.32824	0.184098	NA	#VALUE!
Angptl2	8.70519	6.78327	4.659	1.45595	0.145406	NA	#VALUE!
Mgat4b	313.73	-0.306791	0.729092	-0.420785	0.673912	0.933859	0.0297189
Tp53bp2	94.9869	-1.14745	1.37883	-0.832187	0.405303	0.812456	0.0902001
Cant1	170.163	-0.0469911	0.889759	-0.0528133	0.957881	0.997561	0.00106046
Tmc7	8.03381	6.6667	4.59069	1.45222	0.14644	NA	#VALUE!
Gulp1	16.1943	-4.76399	4.21732	-1.12962	0.258634	0.678875	0.16821
Lrrc56	3.40714	5.43017	4.80203	1.13081	0.258137	NA	#VALUE!
Necab3	10.3574	5.61532	3.37433	1.66413	0.0960868	NA	#VALUE!
Fshr	4.91584	5.95729	4.79674	1.24194	0.214257	NA	#VALUE!
B3galt2	230.761	-0.276828	0.82274	-0.336471	0.736516	0.953564	0.0206502
Qdpr	930.352	-0.0788653	0.569906	-0.138383	0.889938	0.988539	0.00500634
Ccng1	1092.06	-0.289131	1.0114	-0.285871	0.774977	0.9644	0.0157429
Nr1i3	41.4598	-7.19544	3.47875	-2.0684	0.0386026	0.268133	0.57165
Usp9x	3025	-1.10267	0.63469	-1.73733	0.0823285	0.382747	0.417088
Tia1	8.17462	6.6916	4.61747	1.44919	0.147284	NA	#VALUE!
Nat9	52.3049	-0.814353	1.44429	-0.563841	0.572862	0.90545	0.0431354
Pla2g5	3.5555	5.49234	4.8013	1.14393	0.252654	NA	#VALUE!
Maml1	45.5273	-3.53724	1.67631	-2.11014	0.0348465	0.254368	0.594537
ENSRNOG00000003269	72.4862	-0.230307	2.42016	-0.0951618	0.924186	0.991355	0.00377066
Pifo	2.53964	5.00747	4.8079	1.04151	0.29764	NA	#VALUE!
Msrb2	3.11043	5.29692	4.8037	1.10267	0.270168	NA	#VALUE!
Entpd7	4.95858	5.97051	4.79663	1.24473	0.213231	NA	#VALUE!
Tppp3	6.48992	6.35956	4.79382	1.32662	0.184636	NA	#VALUE!
Mpv17l	285.072	-0.370612	0.777281	-0.476805	0.633501	0.924241	0.0342146
Barx1	3.40714	5.43017	4.80203	1.13081	0.258137	NA	#VALUE!
Klhl11	2.89167	5.19106	4.80514	1.08031	0.280002	NA	#VALUE!
Tmem242	5.07174	6.00355	4.79637	1.25169	0.210684	NA	#VALUE!
Bnip5	4.38298	4.34342	4.54755	0.955112	0.339521	NA	#VALUE!
Dck	119.63	-1.11801	1.34457	-0.831497	0.405693	0.812569	0.0901398
Otud3	8.96703	1.42815	3.7609	0.379736	0.704142	NA	#VALUE!
Fbxo36	5.43131	6.10211	4.7956	1.27244	0.203217	NA	#VALUE!
Gcdh	196.398	-0.93798	0.976346	-0.960704	0.336701	0.758038	0.120309
Man1c1	7.70944	6.6073	4.65351	1.41985	0.15565	NA	#VALUE!
Pxdc1	2.64525	5.06494	4.807	1.05366	0.292039	NA	#VALUE!
Rrn3	248.061	-0.69242	1.00912	-0.686162	0.492611	0.866548	0.0622074
Cmtr2	9.02201	6.83453	4.38271	1.55943	0.118894	NA	#VALUE!
Ppm1d	118.765	-0.0406826	2.31021	-0.0176099	0.98595	0.998348	0.000718176
Syngr1	7.09591	6.48775	4.79305	1.35357	0.175873	NA	#VALUE!
Synj2	5.67164	4.51513	4.31133	1.04727	0.294975	NA	#VALUE!
Abhd2	6.91989	6.45179	4.79326	1.34601	0.178299	NA	#VALUE!
Rhd	6.51003	6.36299	4.7938	1.32734	0.184397	NA	#VALUE!
Afap1l2	7.34987	6.53851	4.72984	1.3824	0.16685	NA	#VALUE!
Mospd2	28.5166	-1.35312	1.85937	-0.727729	0.466779	0.852989	0.0690566
Col3a1	95.4734	-4.03578	3.07825	-1.31106	0.189837	0.592735	0.227139
Ogt	280.432	-1.09218	1.00018	-1.09199	0.27484	0.697014	0.156759
Cutc	10.1177	3.67651	3.41314	1.07717	0.281406	NA	#VALUE!
Trub1	8.35628	3.50587	2.86653	1.22304	0.221316	NA	#VALUE!
Glrx2	392.327	-1.42781	0.824523	-1.73168	0.0833302	0.385842	0.413591
Rbfox3	595.89	-1.26526	0.950876	-1.33063	0.183311	0.581763	0.235254
Mustn1	2.96962	5.23121	4.80458	1.0888	0.276244	NA	#VALUE!
AABR07007068.1	6.38431	6.33611	4.79397	1.32168	0.186274	NA	#VALUE!
Adprm	54.0852	-1.19806	1.99276	-0.601207	0.547702	0.894514	0.0484127
Nrsn1	6.23595	6.30198	4.79419	1.3145	0.188677	NA	#VALUE!
Hnrnph1	1505.37	-0.506105	0.497084	-1.01815	0.308607	0.730733	0.136241
Stx6	153.618	-1.57328	0.931965	-1.68814	0.0913853	0.407191	0.390202
Slc35f5	325.707	-0.257471	0.922755	-0.279024	0.780226	0.966208	0.0149295
Exoc3l2	3.30153	5.38553	4.80257	1.12138	0.262124	NA	#VALUE!
Anxa1	10.9682	7.11602	4.06163	1.75201	0.0797723	NA	#VALUE!
Gja5	3.47	5.45438	4.80174	1.13592	0.255992	NA	#VALUE!
Ro60	38.2741	-3.55532	2.1284	-1.67042	0.0948363	0.415077	0.381871
Aopep	7.63904	6.59416	4.6605	1.41491	0.157096	NA	#VALUE!
H6pd	5.90404	6.22267	4.79473	1.29781	0.194351	NA	#VALUE!
Zfp13	19.0156	-3.38294	3.27027	-1.03445	0.300924	0.723261	0.140705
Zfp330	220.084	-1.0101	0.9619	-1.05011	0.293668	0.71583	0.14519
Lrrc27	3.37194	5.41543	4.80221	1.1277	0.259448	NA	#VALUE!
Fam53a	5.53692	6.12963	4.79539	1.27823	0.201168	NA	#VALUE!
Gins2	4.57136	5.85459	4.79763	1.22031	0.222347	NA	#VALUE!
ENSRNOG00000017586	5.90404	6.22267	4.79473	1.29781	0.194351	NA	#VALUE!
Gnat1	4.64176	5.87636	4.79744	1.2249	0.220615	NA	#VALUE!
Rnf150	94.0849	-0.940536	2.36678	-0.39739	0.69108	0.938002	0.0277964
Il34	4.78257	5.91895	4.79707	1.23387	0.217252	NA	#VALUE!
Tagln	6.3491	6.32821	4.79402	1.32002	0.186828	NA	#VALUE!
Fbp2	3.40714	5.43017	4.80203	1.13081	0.258137	NA	#VALUE!
Plvap	5.67773	6.16553	4.79513	1.28579	0.198516	NA	#VALUE!
AABR07001064.1	3.11043	5.29692	4.8037	1.10267	0.270168	NA	#VALUE!
Cckbr	5.71293	6.17437	4.79507	1.28765	0.197868	NA	#VALUE!
Ccsap	5.69074	3.8078	4.11597	0.925129	0.354899	NA	#VALUE!
Cartpt	2.76778	1.45364	4.65875	0.312024	0.755022	NA	#VALUE!
Mxd1	2.86401	5.17996	4.8053	1.07797	0.281048	NA	#VALUE!
AC132020.1	3.08277	5.28643	4.80384	1.10046	0.271132	NA	#VALUE!
Lrrc59	1720.97	-0.142457	0.499895	-0.284973	0.775665	0.9648	0.0155628
Ucn3	9.14271	6.85402	4.79119	1.43055	0.15256	NA	#VALUE!
Katnal2	4.30985	5.76858	4.79842	1.20218	0.229292	NA	#VALUE!
Nqo2	4.31739	5.7722	4.79839	1.20295	0.228997	NA	#VALUE!
Ucp2	3.04002	5.26443	4.80413	1.09581	0.273161	NA	#VALUE!
Cd53	2.79361	5.1448	4.8058	1.07054	0.284377	NA	#VALUE!
Uchl5	132.39	-0.70992	0.983916	-0.721525	0.470587	0.856085	0.0674834
Mutyh	4.89572	5.95318	4.79678	1.24108	0.214577	NA	#VALUE!
Mcm10	2.79361	5.1448	4.8058	1.07054	0.284377	NA	#VALUE!
Acbd6	425.375	-1.01943	1.05298	-0.968139	0.332975	0.754705	0.122223
Mcur1	2.68045	5.08362	4.80671	1.05761	0.290234	NA	#VALUE!
Nek4	6.15045	6.28114	4.79433	1.31012	0.190156	NA	#VALUE!
Ccdc112	173.194	-0.84422	1.02657	-0.822373	0.410864	0.814621	0.0890444
Susd4	907.553	-0.0305187	0.671145	-0.0454727	0.963731	0.99776	0.000973761
Slc26a2	2.79361	5.1448	4.8058	1.07054	0.284377	NA	#VALUE!
Sv2c	3.18083	5.32872	4.80329	1.10939	0.267262	NA	#VALUE!
Ints2	54.89	-0.348873	2.5179	-0.138557	0.8898	0.988539	0.00500634
Fem1c	246.564	-1.45097	0.893837	-1.62331	0.104524	0.43591	0.360603
Pou2f1	47.9758	-2.56264	1.87681	-1.36542	0.172121	0.565764	0.247365
Smyd2	517.218	-1.05646	0.705491	-1.49748	0.134268	0.496569	0.30402
Svil	11.4636	7.18037	4.39802	1.63264	0.102545	NA	#VALUE!
Syt5	9.51979	0.0322458	3.77765	0.00853594	0.993189	NA	#VALUE!
Med28	173.809	-0.179066	0.937132	-0.191079	0.848464	0.983591	0.00718554
Tmem183a	440.257	-1.33245	0.724841	-1.83827	0.066023	0.343303	0.464323
Ank1	3.04757	5.27018	4.80405	1.09703	0.272629	NA	#VALUE!
Ampd3	3.3996	5.42521	4.80209	1.12976	0.258577	NA	#VALUE!
Pnpt1	52.7282	-1.18617	1.45518	-0.81514	0.414992	0.817731	0.0873894
Arhgap44	210.091	-1.49406	1.00437	-1.48756	0.136867	0.501259	0.299938
Fank1	4.95858	5.97051	4.79663	1.24473	0.213231	NA	#VALUE!
Dynlt3	142.631	-2.58364	1.1923	-2.16693	0.03024	0.23486	0.62919
Cracdl	4.04834	5.67697	4.79931	1.18287	0.236861	NA	#VALUE!
Grem2	334.702	-0.511137	1.34034	-0.381349	0.702944	0.940031	0.0268576
Cacnb2	11.0954	5.53879	3.50956	1.5782	0.11452	NA	#VALUE!
Wipf1	5.07928	6.00648	4.79634	1.25231	0.210459	NA	#VALUE!
Csf1r	10.6665	7.07633	4.79027	1.47723	0.139614	NA	#VALUE!
Ttbk1	11.5667	7.19231	4.78984	1.50158	0.133207	NA	#VALUE!
Zfp354a	46.0681	-2.00553	1.55757	-1.2876	0.197885	0.601311	0.220901
Disp1	130.953	-2.69651	2.33871	-1.15299	0.248914	0.666467	0.176221
Tab3	158.508	-2.79611	2.32555	-1.20234	0.229231	0.640051	0.193785
Unc13a	9.07198	1.94488	3.58161	0.543018	0.587117	NA	#VALUE!
Pdgfrb	7.87289	6.63839	4.79223	1.38524	0.165979	NA	#VALUE!
Otud4	4.2671	5.75323	4.79857	1.19895	0.230548	NA	#VALUE!
Ppp1r3c	9.60789	6.92552	4.35334	1.59085	0.111643	NA	#VALUE!
Jpt1	3167.62	-0.691299	0.500546	-1.38109	0.167251	0.557022	0.254128
Nup85	55.3411	-0.139749	1.54243	-0.0906028	0.927808	0.991767	0.00359045
Med13	157.608	-1.9341	2.31819	-0.834313	0.404105	0.81067	0.0911559
Det1	3.87987	5.61779	4.79992	1.17039	0.241843	NA	#VALUE!
Hook2	77.9716	-1.49243	1.17596	-1.26912	0.204399	0.611699	0.213462
Tbl1x	112.043	-0.0995208	1.69558	-0.0586941	0.953196	0.997561	0.00106046
Pcgf5	4.65869	2.40928	4.49886	0.535532	0.592282	NA	#VALUE!
Olr59	5.51874	0.297891	4.32598	0.0688609	0.9451	NA	#VALUE!
Tmed7	1541.72	-1.94206	0.499829	-3.88545	0.000102142	0.0070854	2.14964
Prox1	83.0891	-3.15657	3.17439	-0.994385	0.320035	0.741543	0.129864
Plekhb1	6.09514	6.26935	4.79441	1.30764	0.190996	NA	#VALUE!
Mppe1	3.80192	5.58752	4.80025	1.16401	0.244421	NA	#VALUE!
Amacr	8.21737	6.69941	4.53375	1.47768	0.139495	NA	#VALUE!
Slc16a11	6.41196	6.34178	4.79394	1.32287	0.185877	NA	#VALUE!
Rsph3	7.08836	6.4858	4.79306	1.35316	0.176003	NA	#VALUE!
Ppp4r3b	301.196	-1.62402	1.61685	-1.00443	0.31517	0.736352	0.132915
Clk4	29.4895	-0.120589	2.83529	-0.0425315	0.966075	0.99776	0.000973761
Cnih4	308.014	-0.584179	0.850541	-0.686833	0.492188	0.866237	0.062363
Atpaf2	440.567	-0.787995	0.834771	-0.943966	0.345187	0.765598	0.115999
Pmaip1	8.06147	6.67131	4.79206	1.39216	0.163874	NA	#VALUE!
Mrpl27	283.488	-1.43089	0.735877	-1.94447	0.0518392	0.304678	0.516159
Xylt2	17.2068	-1.5617	3.41784	-0.456926	0.647724	0.926299	0.0332488
Flrt2	322.507	-0.258568	0.714138	-0.36207	0.717299	0.945874	0.0241669
Gmnn	9.46708	6.90432	4.53614	1.52207	0.127992	NA	#VALUE!
Rpp25	9.49474	6.90828	4.31117	1.60241	0.109064	NA	#VALUE!
Cdkl5	141.14	-0.979614	0.966235	-1.01385	0.310656	0.73246	0.135216
Dars1	159.83	-0.987309	1.08128	-0.913089	0.361196	0.778426	0.108783
Atf3	29.579	-2.04138	3.79312	-0.538179	0.590453	0.912267	0.0398779
Slc5a5	5.58721	6.1439	4.79529	1.28124	0.200111	NA	#VALUE!
Xk	61.1615	-1.11277	1.28696	-0.864648	0.387232	0.800898	0.0964229
Rnf40	10.488	7.0511	4.24462	1.66118	0.0966764	NA	#VALUE!
Lancl3	13.1736	-0.710667	3.44339	-0.206386	0.83649	0.982105	0.00784216
Adamts12	8.38082	6.72855	4.79178	1.40419	0.160263	NA	#VALUE!
Ssh3	4.06343	5.68481	4.79924	1.18452	0.236206	NA	#VALUE!
Prxl2c	9.19802	6.86221	4.3347	1.58309	0.113402	NA	#VALUE!
AABR07041089.1	4.93231	0.968521	3.4394	0.281596	0.778253	NA	#VALUE!
Rps6kc1	205.632	-0.88805	1.23977	-0.716301	0.473805	0.858485	0.0662673
Kif20b	11.6477	0.95806	3.45575	0.277236	0.781599	NA	#VALUE!
Csrp2	169.579	-0.152854	1.44184	-0.106013	0.915572	0.991355	0.00377066
Col4a5	3.30153	5.38553	4.80257	1.12138	0.262124	NA	#VALUE!
Arrdc2	10.5659	7.06196	4.14622	1.70323	0.0885255	NA	#VALUE!
Acot9	236.2	-0.836159	1.26662	-0.660149	0.509158	0.872654	0.059158
Usp43	60.0528	-0.909037	1.4785	-0.614837	0.538662	0.888418	0.0513826
Fam89a	8.88875	6.8134	4.79137	1.42201	0.155022	NA	#VALUE!
Habp4	3.07523	5.28076	4.80391	1.09926	0.271654	NA	#VALUE!
Med14	373.339	-0.765843	0.844388	-0.906979	0.364418	0.782571	0.106476
Gstm3l	10.9205	7.11027	4.79014	1.48436	0.137715	NA	#VALUE!
Angel2	231.817	-2.18421	1.09219	-1.99984	0.0455174	0.287731	0.541013
Mrps7	149.195	-0.139707	0.956518	-0.146058	0.883875	0.988019	0.00523482
Stat5b	2.65072	2.58954	4.71737	0.548938	0.583048	NA	#VALUE!
Pttg1	59.878	-0.644096	3.38772	-0.190127	0.84921	0.983591	0.00718554
Kif2c	2.53964	5.00747	4.8079	1.04151	0.29764	NA	#VALUE!
Rnft1	35.8816	-1.12479	2.11294	-0.532337	0.594493	0.912527	0.0397542
Sat1	176.053	-2.09244	0.933392	-2.24176	0.0249771	0.212868	0.671891
Fcgbp	4.63421	5.87306	4.79746	1.2242	0.220876	NA	#VALUE!
Syt6	9.25334	6.87028	4.79112	1.43396	0.151583	NA	#VALUE!
Chtf18	9.38913	6.89225	4.36795	1.57791	0.114585	NA	#VALUE!
Ggta1	3.87232	5.61363	4.79997	1.16951	0.242196	NA	#VALUE!
Rptor	162.416	-0.49898	1.05303	-0.473852	0.635606	0.92427	0.034201
Slu7	216.636	-0.675608	1.46176	-0.462187	0.643947	0.926243	0.0332751
Wdr75	87.3182	-0.177652	2.41398	-0.0735931	0.941334	0.99474	0.00229037
Wipi1	57.9391	-0.307507	2.6684	-0.11524	0.908255	0.991079	0.00389154
Ap3s1	234.702	-0.440322	0.881382	-0.499582	0.61737	0.920722	0.0358713
Myoz3	3.80946	5.59178	4.8002	1.16491	0.244057	NA	#VALUE!
Npr3	9.28418	3.9387	3.43393	1.14699	0.251385	NA	#VALUE!
Polh	4.423	5.80659	4.79806	1.21019	0.226204	NA	#VALUE!
Eya2	7.06825	6.48258	4.79308	1.35249	0.17622	NA	#VALUE!
Dyrk1b	5.54446	6.13225	4.79537	1.27879	0.200973	NA	#VALUE!
Slit2	244.448	-0.0449354	1.3011	-0.0345365	0.972449	0.99776	0.000973761
Ltbr	4.35259	5.78375	4.79828	1.20538	0.228056	NA	#VALUE!
Dhx15	1051.28	-0.528286	0.614717	-0.859398	0.390121	0.802805	0.09539
P2ry6	4.57136	5.85459	4.79763	1.22031	0.222347	NA	#VALUE!
Pitpna	958.599	-0.419902	0.565331	-0.742755	0.45763	0.847725	0.0717449
Gid4	15.0404	-1.651	2.32612	-0.709764	0.47785	0.859938	0.0655327
Med12	133.685	-0.398618	2.26002	-0.176378	0.859997	0.985075	0.00653065
Syt12	7.51834	6.5706	4.79259	1.37099	0.170377	NA	#VALUE!
Scoc	704.433	-1.91237	0.615594	-3.10654	0.00189289	0.0484137	1.31503
Dnaja3	735.297	-1.48067	0.632544	-2.34082	0.0192416	0.186151	0.730136
Inka1	8.09667	6.67756	4.79203	1.39347	0.163477	NA	#VALUE!
Gorab	22.1044	-1.18847	3.05427	-0.389118	0.697189	0.93922	0.0272327
Trir	57.428	-0.258085	1.33055	-0.193968	0.846201	0.983591	0.00718554
Ablim3	4.7501	4.46467	4.37518	1.02045	0.307513	NA	#VALUE!
Dclre1b	5.53837	4.48357	4.19207	1.06954	0.284828	NA	#VALUE!
Egfl7	3.76671	5.57429	4.80039	1.16122	0.245554	NA	#VALUE!
Rhbg	4.82532	5.93254	4.79695	1.23673	0.216187	NA	#VALUE!
Atg16l2	6.27115	6.31003	4.79414	1.3162	0.188109	NA	#VALUE!
Ocrl	173.064	-0.657651	0.949382	-0.692715	0.488488	0.863974	0.0634995
Rnf167	736.391	-0.221762	1.14875	-0.193046	0.846923	0.983591	0.00718554
Nit1	177.052	-1.29564	0.876773	-1.47773	0.13948	0.506779	0.295181
Aspdh	6.60307	6.38476	4.79367	1.33192	0.182888	NA	#VALUE!
Rgs13	22.1554	-4.2773	3.19313	-1.33953	0.180398	0.577272	0.238619
Lipf	6.60307	6.38476	4.79367	1.33192	0.182888	NA	#VALUE!
Cyp1a1	5.49417	6.11785	4.79548	1.27575	0.202043	NA	#VALUE!
Idnk	4.95858	5.97051	4.79663	1.24473	0.213231	NA	#VALUE!
Arap1	4.06343	5.68481	4.79924	1.18452	0.236206	NA	#VALUE!
Slc27a5	5.54446	6.13225	4.79537	1.27879	0.200973	NA	#VALUE!
Cep128	59.683	-1.75257	2.66277	-0.658176	0.510425	0.872895	0.0590381
ENSRNOG00000019657	7.98307	2.93481	2.99949	0.978434	0.32786	NA	#VALUE!
Gdf15	9.42062	2.88113	3.56492	0.808188	0.418983	NA	#VALUE!
Slc25a19	72.0437	-1.07888	1.46088	-0.738514	0.460202	0.84922	0.0709798
Pold1	7.43537	6.55583	4.79267	1.36789	0.171347	NA	#VALUE!
Rab21	155	-1.69166	0.885298	-1.91084	0.0560251	0.315905	0.500443
Pi4k2b	16.6206	-0.385897	3.23939	-0.119127	0.905175	0.990881	0.00397852
Dph2	9.46031	1.24946	3.58613	0.348415	0.727528	NA	#VALUE!
Tmco1	372.44	-0.264544	0.727006	-0.363881	0.715947	0.945391	0.0243887
Sypl2	3.66111	5.53388	4.80083	1.15269	0.249037	NA	#VALUE!
Gmfg	4.09108	5.6932	4.79915	1.18629	0.235507	NA	#VALUE!
Pwwp2a	55.8895	-0.199161	1.44181	-0.138132	0.890136	0.988539	0.00500634
Pinlyp	3.47	5.45438	4.80174	1.13592	0.255992	NA	#VALUE!
Map3k21	5.28295	6.06181	4.79591	1.26396	0.206246	NA	#VALUE!
Peli3	7.43537	6.55583	4.79267	1.36789	0.171347	NA	#VALUE!
Asic4	11.6673	7.2055	3.97836	1.81117	0.070114	NA	#VALUE!
Cnbd2	6.67621	4.97164	3.97909	1.24944	0.211503	NA	#VALUE!
Pcdhb22	4.81777	5.92941	4.79698	1.23607	0.216432	NA	#VALUE!
Rab3gap1	503.742	-0.215685	0.886325	-0.243348	0.807736	0.974465	0.0112338
Pcdhb5	5.06419	6.00061	4.79639	1.25107	0.21091	NA	#VALUE!
Spata7	47.0937	-0.146519	1.39488	-0.10504	0.916344	0.991355	0.00377066
Commd10	521.459	-0.549598	0.627822	-0.875405	0.381354	0.795764	0.0992159
Stk11ip	11.6368	3.08226	3.29917	0.934253	0.350173	NA	#VALUE!
Nme5	3.20686	1.71249	4.65222	0.368101	0.712798	NA	#VALUE!
Homer3	10.6665	7.07633	4.79027	1.47723	0.139614	NA	#VALUE!
Plekhh3	10.8903	7.10555	4.11279	1.72767	0.0840473	NA	#VALUE!
Myl9	7.48436	0.445476	4.59192	0.097013	0.922716	NA	#VALUE!
Fam53c	3.44234	5.44475	4.80186	1.13388	0.256843	NA	#VALUE!
Zranb3	35.8162	-0.43152	2.75074	-0.156874	0.875344	0.986598	0.00585965
Prkar2a	3.18838	5.33414	4.80322	1.11053	0.266769	NA	#VALUE!
Plekhn1	10.6992	7.0798	4.79025	1.47796	0.139419	NA	#VALUE!
Bag3	8.95915	6.82476	4.61621	1.47843	0.139292	NA	#VALUE!
Rab3il1	5.2553	6.05507	4.79596	1.26254	0.206756	NA	#VALUE!
Dnajc27	116.628	-0.315012	2.29043	-0.137534	0.890608	0.988539	0.00500634
Grb2	993.563	-0.177862	0.804786	-0.221005	0.825088	0.976451	0.0103493
Ins2	4.06343	5.68481	4.79924	1.18452	0.236206	NA	#VALUE!
Th	4.3375	5.77658	4.79834	1.20387	0.22864	NA	#VALUE!
Pklr	2.82126	5.1561	4.80564	1.07293	0.283304	NA	#VALUE!
Ascl2	9.6783	6.93598	4.30638	1.61063	0.107261	NA	#VALUE!
Dusp10	11.7982	-2.39442	3.59208	-0.666582	0.505039	0.871001	0.0599815
Nrde2	70.4938	-0.428007	2.46376	-0.173721	0.862085	0.985075	0.00653065
Dnajb9	195.41	-1.01608	0.897809	-1.13174	0.257745	0.677552	0.169057
Nedd1	18.5783	-5.14152	4.02689	-1.2768	0.201674	0.607444	0.216494
Grip1	116.575	-0.366612	1.02644	-0.357167	0.720967	0.947625	0.0233633
Sox6	2.79361	5.1448	4.8058	1.07054	0.284377	NA	#VALUE!
Prrg2	4.02068	5.66849	4.7994	1.18108	0.23757	NA	#VALUE!
Phlda1	72.4462	-1.095	1.28079	-0.854938	0.392586	0.803203	0.0951749
Klhdc9	28.0348	-0.976352	2.92571	-0.333715	0.738595	0.954147	0.0203849
Mau2	5.1346	6.02034	4.79623	1.25522	0.209398	NA	#VALUE!
Nprl3	9.08487	6.84416	4.36844	1.56673	0.117178	NA	#VALUE!
Tmem94	117.137	-1.93054	1.0844	-1.78029	0.075029	0.364901	0.437825
Sema6a	1707.41	-0.576873	0.614614	-0.938595	0.347939	0.768235	0.114506
Krr1	81.9247	-1.90372	1.3673	-1.39233	0.163823	0.55091	0.258919
ENSRNOG00000004036	479.946	-0.962783	1.00516	-0.957839	0.338144	0.759078	0.119714
Fosl1	9.25334	6.87028	4.79112	1.43396	0.151583	NA	#VALUE!
Mpg	11.5189	7.18693	3.98307	1.80437	0.0711736	NA	#VALUE!
Efemp2	5.40365	6.09553	4.79565	1.27106	0.203709	NA	#VALUE!
Ccdc88a	705.389	-0.345718	0.560269	-0.617057	0.537197	0.887251	0.0519536
Ptrhd1	127.562	-0.889525	1.13669	-0.782557	0.433887	0.831003	0.0803972
Calm1.1	10354.2	-0.617008	0.45735	-1.34909	0.177307	0.57395	0.241126
Pnn	584.222	-1.04198	0.584331	-1.78319	0.0745548	0.363938	0.438972
Kcnk6	6.15045	6.28114	4.79433	1.31012	0.190156	NA	#VALUE!
Ncoa1	736.617	-0.912887	0.790517	-1.1548	0.248173	0.665668	0.176743
Aldh16a1	7.9433	6.65114	4.79216	1.38792	0.165162	NA	#VALUE!
Pms1	48.1155	-1.36467	2.61902	-0.521063	0.602323	0.91529	0.0384411
S1pr2	8.70519	6.78327	4.659	1.45595	0.145406	NA	#VALUE!
Eno3	35.9974	-3.04272	1.79489	-1.69521	0.0900357	0.404447	0.393138
Zc3h14	817.032	-1.04129	0.967896	-1.07583	0.282004	0.70511	0.151743
Shc1	3.6259	5.52016	4.80099	1.1498	0.250227	NA	#VALUE!
Ifi35	7.67163	1.45173	4.0573	0.357807	0.720488	NA	#VALUE!
Icam1	8.13942	6.68541	4.60588	1.45149	0.146642	NA	#VALUE!
Kcnn3	4.23944	5.74513	4.79864	1.19724	0.231213	NA	#VALUE!
Cwc25	86.7713	-0.60117	1.20518	-0.498821	0.617906	0.920966	0.0357565
Trpm4	5.03654	5.99361	4.79645	1.24959	0.211448	NA	#VALUE!
R3hdm1	617.414	-1.357	0.937001	-1.44824	0.14755	0.522043	0.282294
Nme6	3.15318	5.3184	4.80342	1.10721	0.268202	NA	#VALUE!
Trappc6b	299.888	-2.33633	0.89398	-2.6134	0.00896466	0.118748	0.925374
Zkscan7	44.6849	-0.594413	2.14219	-0.277479	0.781412	0.966703	0.0147069
Rdm1	2.79361	5.1448	4.8058	1.07054	0.284377	NA	#VALUE!
Zfpm2	72.8351	-2.18933	2.5479	-0.85927	0.390192	0.802805	0.09539
Trib2	232.207	-0.964074	0.786959	-1.22506	0.220552	0.629875	0.200746
Il6r	4.99379	5.98061	4.79655	1.24686	0.21245	NA	#VALUE!
RGD1308775	36.9695	-4.53394	3.51851	-1.2886	0.197539	0.601111	0.221046
C2cd4d	4.31739	5.7722	4.79839	1.20295	0.228997	NA	#VALUE!
Frmpd4	75.7394	-2.79149	2.51975	-1.10784	0.26793	0.688902	0.161843
Nphs1	5.85519	4.56745	4.14976	1.10065	0.271047	NA	#VALUE!
Cep170	631.084	-1.30773	1.04617	-1.25002	0.211293	0.620713	0.207109
S1pr5	4.45066	5.81441	4.79799	1.21184	0.225573	NA	#VALUE!
Cdc42ep2	10.8123	7.09502	4.22923	1.67762	0.0934219	NA	#VALUE!
Pola2	3.22358	5.34971	4.80302	1.11382	0.265355	NA	#VALUE!
Tuft1	3.14563	5.3129	4.80349	1.10605	0.268705	NA	#VALUE!
RGD1311745	187.715	-1.75404	0.918418	-1.90985	0.0561521	0.316276	0.499934
Ubtd2	231.296	-1.25399	0.935008	-1.34115	0.179872	0.576114	0.239492
Tulp2	2.89167	5.19106	4.80514	1.08031	0.280002	NA	#VALUE!
Pacrgl	20.4228	-0.765646	3.048	-0.251196	0.801662	0.973786	0.0115365
Atxn7l3	10.3961	2.59306	3.4345	0.755002	0.450248	NA	#VALUE!
Adipor1	766.751	-1.47354	0.549739	-2.68043	0.00735271	0.107205	0.969785
Ms4a4c	6.98275	6.4643	4.79319	1.34864	0.177452	NA	#VALUE!
Sbsn	5.09939	6.0105	4.79631	1.25315	0.21015	NA	#VALUE!
Abca8a	118.526	-0.183893	1.11751	-0.164555	0.869294	0.985431	0.00637362
Cdk17	239.217	-1.44207	0.961251	-1.5002	0.133563	0.495329	0.305106
Mgat4c	23.523	-0.224931	2.96335	-0.0759043	0.939495	0.994117	0.00256235
Kcnj14	5.2905	6.0646	4.79588	1.26454	0.206035	NA	#VALUE!
Lrp12	1412.88	-1.26607	0.567756	-2.22996	0.0257504	0.215598	0.666355
Samd14	133.937	-0.833759	1.22573	-0.680214	0.496369	0.867261	0.0618504
Hdac9	391.767	-1.59188	1.22686	-1.29752	0.194452	0.598979	0.222588
Map4k2	4.92338	5.96034	4.79672	1.24259	0.21402	NA	#VALUE!
Pygm	6.3491	6.32821	4.79402	1.32002	0.186828	NA	#VALUE!
Emp3	3.18083	5.32872	4.80329	1.10939	0.267262	NA	#VALUE!
Pfkfb2	33.4123	-2.2441	1.82448	-1.22999	0.218701	0.62782	0.202165
Ctss	3.5555	5.49234	4.8013	1.14393	0.252654	NA	#VALUE!
Ecm1	8.6398	6.7713	4.79157	1.41317	0.157606	NA	#VALUE!
Mtmr11	8.24547	4.38087	4.69861	0.932375	0.351143	NA	#VALUE!
Ubox5	4.48586	5.82565	4.79789	1.21421	0.224667	NA	#VALUE!
Slc4a11	10.6715	7.07622	4.16581	1.69864	0.0893868	NA	#VALUE!
Sdccag8	59.0216	-1.52283	2.53583	-0.600526	0.548155	0.894864	0.0482432
Dnaaf9	7.41273	6.55032	4.7927	1.36673	0.17171	NA	#VALUE!
Mon2	166.229	-0.0202785	1.13826	-0.0178154	0.985786	0.998348	0.000718176
Rassf2	10.4477	7.04651	4.51823	1.55957	0.118861	NA	#VALUE!
Mcm8	3.40714	5.43017	4.80203	1.13081	0.258137	NA	#VALUE!
Drc3	6.23595	6.30198	4.79419	1.3145	0.188677	NA	#VALUE!
Rps29	277.079	-0.972949	1.01217	-0.961254	0.336424	0.757932	0.12037
Stxbp6	376.928	-4.4804	1.75736	-2.54951	0.0107874	0.131646	0.880592
Sybu	2149.62	-0.892386	0.683967	-1.30472	0.191988	0.595246	0.225304
Rims2	236.118	-2.89741	0.917498	-3.15795	0.00158885	0.0437982	1.35854
Epas1	11.1744	7.14343	4.79002	1.49132	0.135879	NA	#VALUE!
Glrx5	343.152	-0.215304	1.15735	-0.186032	0.852419	0.9839	0.00704886
Eml5	135.264	-4.05763	2.5788	-1.57346	0.115613	0.461229	0.336083
RGD1565059	2.75086	5.1203	4.80616	1.06536	0.286713	NA	#VALUE!
Ca6	2.53964	5.00747	4.8079	1.04151	0.29764	NA	#VALUE!
Rpl26	978.79	-1.15179	0.604241	-1.90618	0.0566264	0.318097	0.49744
Mtfr1	8.97172	6.8259	4.43589	1.53879	0.123856	NA	#VALUE!
Klhl28	33.3692	-3.8673	2.91126	-1.3284	0.184047	0.582587	0.23464
Dhps	213.511	-0.0368272	0.854804	-0.0430826	0.965636	0.99776	0.000973761
Ebag9	76.9476	-1.26558	1.59232	-0.794802	0.426728	0.827096	0.082444
Tac3	48.0412	-0.879672	1.91903	-0.458394	0.646669	0.926243	0.0332751
Ybey	2.64525	5.06494	4.807	1.05366	0.292039	NA	#VALUE!
ENSRNOG00000021403	7.48614	1.24219	3.91045	0.317659	0.750743	NA	#VALUE!
AABR07073181.1	7.87289	6.63839	4.79223	1.38524	0.165979	NA	#VALUE!
Tuba1c	5.71293	6.17437	4.79507	1.28765	0.197868	NA	#VALUE!
Spag7	141.593	-0.0457118	0.934358	-0.0489233	0.96098	0.99776	0.000973761
Eif3h	655.009	-0.113715	0.576421	-0.197278	0.84361	0.983591	0.00718554
Ctps2	686.364	-0.333737	0.633002	-0.527228	0.598035	0.913338	0.0393686
Tpd52l1	9.5928	6.9227	4.27282	1.62017	0.105196	NA	#VALUE!
Wfikkn1	2.89921	5.19724	4.80505	1.08162	0.279422	NA	#VALUE!
ENSRNOG00000004262	14.2946	-1.91069	2.22021	-0.86059	0.389464	0.802805	0.09539
Mettl26	4.7501	4.46467	4.37518	1.02045	0.307513	NA	#VALUE!
Zfp386	677.717	-3.01819	0.978573	-3.08427	0.00204049	0.0506234	1.29565
Myt1l	430.214	-0.987503	0.904369	-1.09193	0.274866	0.697014	0.156759
Slc15a3	2.57484	5.02687	4.80759	1.04561	0.295741	NA	#VALUE!
Mybl1	2.57484	5.02687	4.80759	1.04561	0.295741	NA	#VALUE!
Adgra3	59.4328	-0.646082	1.88872	-0.342073	0.732296	0.952266	0.0212416
AABR07056686.1	8.45544	2.07812	2.73959	0.758549	0.448123	NA	#VALUE!
Cobl	79.6389	-1.19146	1.85656	-0.641755	0.521032	0.878611	0.0562033
Camta2	321.833	-0.57185	1.84168	-0.310506	0.756177	0.958539	0.0183903
Btg1	194.116	-1.96386	0.839322	-2.33981	0.0192934	0.186151	0.730136
Fam149a	3.47	5.45438	4.80174	1.13592	0.255992	NA	#VALUE!
Mcmdc2	2.40977	1.14722	4.66404	0.245971	0.805705	NA	#VALUE!
Grb10	122.875	-0.285757	1.24268	-0.229952	0.818129	0.975121	0.0109417
Kif18b	7.111	6.49162	4.79303	1.35439	0.175613	NA	#VALUE!
Sptssa	558.203	-1.2471	0.716791	-1.73983	0.0818888	0.381882	0.418071
Ascl1	65.1446	-0.0520603	1.48676	-0.0350159	0.972067	0.99776	0.000973761
Gtf2a1	686.549	-2.2367	0.768165	-2.91174	0.00359417	0.0709663	1.14895
Cibar2	5.08731	0.359155	4.59206	0.0782122	0.937659	NA	#VALUE!
Id1	11.7176	7.21198	4.37058	1.65012	0.0989184	NA	#VALUE!
Scx	4.3375	5.77658	4.79834	1.20387	0.22864	NA	#VALUE!
Irak2	4.38025	5.79167	4.7982	1.20705	0.227413	NA	#VALUE!
Synb	3.04757	5.27018	4.80405	1.09703	0.272629	NA	#VALUE!
Ska3	6.0125	0.565477	4.33935	0.130314	0.896318	NA	#VALUE!
Kcp	6.09514	6.26935	4.79441	1.30764	0.190996	NA	#VALUE!
Slc16a12	4.04834	5.67697	4.79931	1.18287	0.236861	NA	#VALUE!
Ppm1h	48.6779	-1.13602	2.64376	-0.429697	0.667416	0.931102	0.031003
Llph	107.966	-1.02162	1.34672	-0.758604	0.44809	0.840686	0.0753661
Rhoj	5.84118	6.20799	4.79483	1.29472	0.195415	NA	#VALUE!
Sh3kbp1	719.297	-1.23978	0.689563	-1.79792	0.0721897	0.35786	0.446287
Cyp2c22	4.3375	5.77658	4.79834	1.20387	0.22864	NA	#VALUE!
Deptor	289.495	-2.96087	2.22932	-1.32815	0.184128	0.582666	0.23458
Lrrtm4	5.9669	6.23722	4.79463	1.30088	0.193301	NA	#VALUE!
Lacc1	3.47	5.45438	4.80174	1.13592	0.255992	NA	#VALUE!
Fam20b	243.875	-0.942935	0.844794	-1.11617	0.264349	0.684167	0.164838
RGD1560289	4.06343	5.68481	4.79924	1.18452	0.236206	NA	#VALUE!
Ahr	67.6257	-2.75666	1.37492	-2.00495	0.0449684	0.286379	0.543059
Gpr75	3.47755	5.4592	4.80169	1.13693	0.255566	NA	#VALUE!
Daam1	2156.82	-0.400842	0.488939	-0.819819	0.412319	0.815359	0.0886513
Notch3	21.051	-7.72237	4.77442	-1.61745	0.105782	0.437569	0.358953
Htatip2	4.04834	5.67697	4.79931	1.18287	0.236861	NA	#VALUE!
Ppfia2	189.062	-0.673903	0.973669	-0.692128	0.488857	0.864129	0.0634215
Fbxl16	6.90864	2.36211	3.87583	0.609445	0.542229	NA	#VALUE!
Tmprss11e	2.53964	5.00747	4.8079	1.04151	0.29764	NA	#VALUE!
Senp1	7.63149	6.59238	4.75265	1.38709	0.165413	NA	#VALUE!
Lhfpl5	8.61214	6.76697	4.47645	1.51168	0.130615	NA	#VALUE!
Hapln3	6.67796	1.57047	3.98308	0.394286	0.69337	NA	#VALUE!
Cbln4	208.756	-1.80299	2.35005	-0.767212	0.442956	0.836862	0.0773464
Pusl1	11.0738	7.12975	4.06345	1.7546	0.0793272	NA	#VALUE!
Hspb8	3.5555	5.49234	4.8013	1.14393	0.252654	NA	#VALUE!
Dok7	11.3585	2.03993	3.38956	0.601828	0.547289	NA	#VALUE!
Minar2	9.14773	6.85377	4.54031	1.50954	0.131161	NA	#VALUE!
Avpr1a	48.258	-2.87848	3.42797	-0.839704	0.401075	0.808684	0.0922213
Mrpl13	93.9577	-0.44845	2.35287	-0.190597	0.848841	0.983591	0.00718554
Lpgat1	78.857	-0.769758	1.40394	-0.548286	0.583496	0.909037	0.0414186
Slc25a32	54.8895	-0.752562	2.5885	-0.290733	0.771255	0.964091	0.0158819
ENSRNOG00000022490	11.7582	2.47609	2.4317	1.01825	0.308557	NA	#VALUE!
F11r	24.9367	-1.95584	3.00749	-0.650323	0.515483	0.875419	0.057784
tGap1	8.38584	6.72821	4.79178	1.40412	0.160285	NA	#VALUE!
Trex1	9.05721	6.84011	4.37023	1.56516	0.117545	NA	#VALUE!
BC049762	6.01719	6.25039	4.79454	1.30365	0.192354	NA	#VALUE!
Rxylt1	195.253	-1.14514	0.994436	-1.15155	0.249507	0.667039	0.175849
Zbtb18	4954.92	-1.85009	0.561812	-3.29308	0.000990957	0.0335952	1.47372
Rabif	146.427	-1.82899	1.55386	-1.17707	0.239168	0.65416	0.184316
ENSRNOG00000022601	6.94	6.45507	4.79324	1.3467	0.178076	NA	#VALUE!
Alpk1	8.7957	6.79751	4.42061	1.53768	0.124126	NA	#VALUE!
Map2k6	126.564	-1.00421	1.37814	-0.728674	0.466201	0.852963	0.06907
Vsig10	10.9205	7.11027	4.79014	1.48436	0.137715	NA	#VALUE!
AC098459.1	5.80936	2.75	4.13601	0.664892	0.506119	NA	#VALUE!
Zfp954	11.6342	3.73384	2.5391	1.47054	0.141416	NA	#VALUE!
Fzd10	3.30153	5.38553	4.80257	1.12138	0.262124	NA	#VALUE!
NEWGENE_6497122	34.901	-0.633627	1.57287	-0.402848	0.68706	0.937596	0.0279843
Ttc6	5.61487	6.15028	4.79524	1.28258	0.19964	NA	#VALUE!
Slc25a40	3.37194	5.41543	4.80221	1.1277	0.259448	NA	#VALUE!
Polr3h	58.3813	-0.471044	2.50095	-0.188346	0.850606	0.983682	0.00714542
Ell3	9.81156	6.95529	4.23126	1.64379	0.10022	NA	#VALUE!
Smad5	8.42405	1.47912	3.72912	0.39664	0.691633	NA	#VALUE!
ENSRNOG00000022882	5.00427	0.98863	3.27155	0.30219	0.762507	NA	#VALUE!
Hjurp	9.39667	6.89354	4.79101	1.43885	0.150194	NA	#VALUE!
Aurka	44.3069	-0.618112	2.76351	-0.223669	0.823015	0.976451	0.0103493
Ccdc163	7.42782	6.55401	4.724	1.38738	0.165324	NA	#VALUE!
Ccdc88c	106.227	-0.451244	1.20384	-0.374836	0.707783	0.94171	0.026083
Arpp19	3.79582	3.8939	4.76784	0.816701	0.414099	NA	#VALUE!
Mis18bp1	4.06343	5.68481	4.79924	1.18452	0.236206	NA	#VALUE!
Ca14	4.423	5.80659	4.79806	1.21019	0.226204	NA	#VALUE!
Slamf7	7.85487	0.00712546	3.92327	0.0018162	0.998551	NA	#VALUE!
Lta4h	104.443	-0.417355	1.19093	-0.350446	0.726004	0.949482	0.0225131
Hfm1	4.3375	5.77658	4.79834	1.20387	0.22864	NA	#VALUE!
Parp14	3.04757	5.27018	4.80405	1.09703	0.272629	NA	#VALUE!
Myc	207.956	-0.747384	0.865432	-0.863597	0.38781	0.801046	0.0963423
L3hypdh	52.4143	-2.99387	3.36563	-0.889541	0.373712	0.789664	0.102558
Nfic	323.929	-2.31162	1.06195	-2.17677	0.029498	0.231591	0.635277
Tbc1d2	3.25879	5.36512	4.80283	1.11708	0.263962	NA	#VALUE!
Fam78a	8.09667	6.67756	4.79203	1.39347	0.163477	NA	#VALUE!
Rab34	9.24832	6.87057	4.50737	1.5243	0.127435	NA	#VALUE!
Dtx3l	2.53964	5.00747	4.8079	1.04151	0.29764	NA	#VALUE!
Tmem241	4.71217	5.89781	4.79725	1.22941	0.218917	NA	#VALUE!
Igf1	570.858	-1.04358	1.99233	-0.523797	0.60042	0.914774	0.0386862
Stpg2	2.52136	1.27158	4.66278	0.272709	0.785077	NA	#VALUE!
Rnf122	5.07174	6.00355	4.79637	1.25169	0.210684	NA	#VALUE!
Dync2i1	159.92	-2.17713	2.29906	-0.946964	0.343657	0.764371	0.116696
Prpf39	140.579	-2.53716	1.11544	-2.27458	0.0229309	0.205423	0.687351
Adgrd1	4.86052	5.94289	4.79686	1.23891	0.215378	NA	#VALUE!
Hspb1	6.51003	6.36299	4.7938	1.32734	0.184397	NA	#VALUE!
Ano2	4.81777	5.92941	4.79698	1.23607	0.216432	NA	#VALUE!
Dipk1b	921.865	-0.250784	0.559738	-0.448039	0.654125	0.928573	0.0321839
Crabp1	3.5555	5.49234	4.8013	1.14393	0.252654	NA	#VALUE!
Gprin3	11.1626	3.37503	3.32356	1.01549	0.309873	NA	#VALUE!
Brd1	213.346	-0.504646	0.843125	-0.598542	0.549478	0.894915	0.0482181
Prdm5	6.48992	6.35956	4.79382	1.32662	0.184636	NA	#VALUE!
Ube2e3	475.973	-0.642529	0.747642	-0.859407	0.390116	0.802805	0.09539
Dhx40	288.503	-0.21607	0.739602	-0.292143	0.770177	0.963659	0.0160765
Stox1	4.83625	2.44396	4.34492	0.562486	0.573785	NA	#VALUE!
Sec14l4	3.91214	-5.2964	4.79678	-1.10416	0.269524	NA	#VALUE!
Kctd2	5.53692	6.12963	4.79539	1.27823	0.201168	NA	#VALUE!
Rundc1	8.54174	6.75521	4.47419	1.50982	0.13109	NA	#VALUE!
Sec24a	175.985	-1.18639	0.858311	-1.38224	0.166898	0.556363	0.254642
Gcnt2	3.47	5.45438	4.80174	1.13592	0.255992	NA	#VALUE!
Cdin1	62.8791	-2.51915	2.58369	-0.975022	0.329549	0.751464	0.124092
Slc49a3	3.18083	5.32872	4.80329	1.10939	0.267262	NA	#VALUE!
Fancf	3.40714	5.43017	4.80203	1.13081	0.258137	NA	#VALUE!
Fan1	6.29881	6.31579	4.7941	1.31741	0.187702	NA	#VALUE!
Rab20	4.85298	5.93979	4.79689	1.23826	0.21562	NA	#VALUE!
Zfp17	2.82126	5.1561	4.80564	1.07293	0.283304	NA	#VALUE!
Fbxo5	8.94047	0.734867	4.58783	0.160178	0.872741	NA	#VALUE!
Zbed4	142.373	-1.57221	1.24634	-1.26146	0.207141	0.615239	0.210956
Gldn	5.3257	6.07407	4.79581	1.26654	0.205321	NA	#VALUE!
C6	3.51275	5.4735	4.80152	1.13995	0.254306	NA	#VALUE!
Tsen54	40.9311	-1.70572	1.50095	-1.13642	0.255779	0.675586	0.170319
Rnf145	507.402	-0.347879	0.747538	-0.465366	0.64167	0.925508	0.0336197
Trim65	8.61214	6.76697	4.47645	1.51168	0.130615	NA	#VALUE!
Cenpt	2.53964	5.00747	4.8079	1.04151	0.29764	NA	#VALUE!
Fgfrl1	5.07928	6.00648	4.79634	1.25231	0.210459	NA	#VALUE!
Sertad1	5.46651	6.11134	4.79553	1.27438	0.202528	NA	#VALUE!
Ppp1cb	470.623	-0.477983	1.06898	-0.44714	0.654774	0.928618	0.0321629
Enkd1	3.73151	5.56094	4.80053	1.1584	0.2467	NA	#VALUE!
Ect2	2.79361	5.1448	4.8058	1.07054	0.284377	NA	#VALUE!
Fcgr3a	3.30153	5.38553	4.80257	1.12138	0.262124	NA	#VALUE!
Kif20a	7.61893	6.59111	4.79248	1.3753	0.169038	NA	#VALUE!
Peg12	2.53964	5.00747	4.8079	1.04151	0.29764	NA	#VALUE!
Dazap2	174.744	-0.744421	0.937406	-0.794129	0.42712	0.827096	0.082444
Fkbp3	761.202	-0.33107	0.593947	-0.557407	0.57725	0.906886	0.0424473
Ccdc149	9.69086	6.93701	4.41424	1.57151	0.116065	NA	#VALUE!
Mtfp1	71.3116	-0.189146	1.3474	-0.140379	0.88836	0.988539	0.00500634
ENSRNOG00000024506	6.44717	6.34961	4.79389	1.32452	0.18533	NA	#VALUE!
Begain	285.078	-1.72275	1.11449	-1.54577	0.12216	0.474947	0.323355
Sec23a	333.542	-0.260124	0.848279	-0.306649	0.759111	0.96022	0.0176293
Creld2	165.007	-0.198774	1.16868	-0.170083	0.864945	0.985091	0.00652345
Alkbh8	9.6632	6.93318	4.27172	1.62304	0.10458	NA	#VALUE!
Ttc34	7.97095	6.65581	4.59416	1.44875	0.147406	NA	#VALUE!
Cyb5d2	5.86129	6.21167	4.7948	1.2955	0.195148	NA	#VALUE!
Pak3	1482.3	-1.09824	0.723655	-1.51762	0.129109	0.485841	0.313506
Zeb2	412.34	-1.19439	0.719229	-1.66065	0.0967841	0.420775	0.37595
Ganc	3.36439	5.41042	4.80227	1.12664	0.259896	NA	#VALUE!
Kif5c	1598.51	-0.114602	0.518431	-0.221055	0.82505	0.976451	0.0103493
Eny2	289.988	-1.12592	0.924161	-1.21831	0.223106	0.633907	0.197975
Fhdc1	4.10039	0.803738	4.61852	0.174025	0.861846	NA	#VALUE!
Proser3	3.00482	5.24791	4.80435	1.09232	0.274691	NA	#VALUE!
Spop	508.651	-1.52412	0.839478	-1.81555	0.0694389	0.350821	0.454914
Rbfox2	2399.87	-0.80719	0.470393	-1.71599	0.0861639	0.394148	0.40434
Celf5	2221.45	-1.09282	0.499431	-2.18813	0.0286601	0.22927	0.639653
Arhgap5	221.258	-1.58754	0.78802	-2.0146	0.0439471	0.283933	0.546785
Chadl	4.82532	5.93254	4.79695	1.23673	0.216187	NA	#VALUE!
Mnd1	8.0489	6.67009	4.65032	1.43433	0.151479	NA	#VALUE!
Kctd21	9.51485	6.91072	4.33249	1.59509	0.110692	NA	#VALUE!
Cd93	4.74737	5.90841	4.79716	1.23165	0.21808	NA	#VALUE!
Foxn3	596.938	-1.32441	0.645195	-2.05273	0.0400986	0.272598	0.564477
Rbm44	3.47	5.45438	4.80174	1.13592	0.255992	NA	#VALUE!
Mta1	639.034	-0.601796	0.843289	-0.71363	0.475456	0.859162	0.0659249
Fam229b	5.72802	6.17943	4.79503	1.28871	0.197497	NA	#VALUE!
Pde3a	3.33674	5.40056	4.80239	1.12456	0.260777	NA	#VALUE!
AABR07058366.1	8.09667	6.67756	4.79203	1.39347	0.163477	NA	#VALUE!
Ankrd35	2.64525	5.06494	4.807	1.05366	0.292039	NA	#VALUE!
Mapkapk2	149.042	-0.863511	1.00503	-0.85919	0.390236	0.802805	0.09539
Nfkbid	11.2775	7.15577	4.78997	1.49391	0.1352	NA	#VALUE!
Ltk	10.9821	0.0442363	3.51772	0.0125753	0.989967	NA	#VALUE!
Wdr25	158.154	-1.88356	2.33597	-0.806328	0.420054	0.821617	0.0853306
Gzf1	203.342	-0.414723	0.933723	-0.44416	0.656927	0.929573	0.0317166
Ralgps2	215.174	-1.63926	0.917867	-1.78595	0.0741072	0.362761	0.44038
Kiz	6.94755	6.45706	4.79323	1.34712	0.177941	NA	#VALUE!
Prss35	4.91584	5.95729	4.79674	1.24194	0.214257	NA	#VALUE!
Chp1	26.4795	-1.2487	2.95682	-0.422312	0.672797	0.933718	0.0297842
Mettl18	5.84118	6.20799	4.79483	1.29472	0.195415	NA	#VALUE!
Scai	10.4528	7.04628	4.22794	1.6666	0.0955943	NA	#VALUE!
Mavs	7.13111	6.49483	4.79187	1.35539	0.175295	NA	#VALUE!
Cdca2	10.4125	7.04158	4.7904	1.46993	0.141579	NA	#VALUE!
Napb	165.12	-0.532236	1.13246	-0.469982	0.638368	0.924926	0.0338931
Commd9	277.704	-0.0931702	0.872148	-0.106828	0.914925	0.991355	0.00377066
Scyl3	3.47	5.45438	4.80174	1.13592	0.255992	NA	#VALUE!
Cd109	5.24775	6.05226	4.79598	1.26194	0.206969	NA	#VALUE!
Ears2	3.54795	5.48767	4.80136	1.14294	0.253063	NA	#VALUE!
Glis2	23.2193	-0.943504	3.16588	-0.298022	0.765686	0.963068	0.0163433
Slc2a10	4.57136	5.85459	4.79763	1.22031	0.222347	NA	#VALUE!
Yaf2	585.483	-1.0602	1.12491	-0.942483	0.345945	0.766516	0.115479
Arhgef37	3.47	5.45438	4.80174	1.13592	0.255992	NA	#VALUE!
Ccdc13	3.61836	5.51561	4.80104	1.14884	0.250623	NA	#VALUE!
Esf1	492.484	-1.26171	0.669039	-1.88585	0.0593153	0.327746	0.484462
Pla2g7	3.5907	5.50631	4.80114	1.14688	0.251433	NA	#VALUE!
Ces5a	8.54929	6.75681	4.46473	1.51338	0.130184	NA	#VALUE!
AC128848.1	4.64176	5.87636	4.79744	1.2249	0.220615	NA	#VALUE!
Ndufaf5	246.269	-1.21998	0.768363	-1.58776	0.11234	0.454183	0.342769
Spag6l	6.1932	6.2916	4.79426	1.31232	0.189412	NA	#VALUE!
Drc7	3.75917	5.56996	4.80044	1.1603	0.245925	NA	#VALUE!
Gtf2e1	4.35259	5.78375	4.79828	1.20538	0.228056	NA	#VALUE!
Taf4b	5.84118	6.20799	4.79483	1.29472	0.195415	NA	#VALUE!
Scml4	10.3582	0.404647	3.63939	0.111185	0.911469	NA	#VALUE!
Stac2	69.78	-0.413013	1.44129	-0.286558	0.774451	0.964231	0.0158189
Tmem202	3.5555	5.49234	4.8013	1.14393	0.252654	NA	#VALUE!
Plcb1	696.917	-0.532185	0.630524	-0.844036	0.39865	0.807296	0.0929672
Sema6d	1255.78	-0.106442	0.639112	-0.166547	0.867727	0.985431	0.00637362
Sall3	2.61005	5.04603	4.80729	1.04966	0.293874	NA	#VALUE!
Elob	659.874	-0.0386724	0.598676	-0.0645966	0.948495	0.996813	0.00138636
Tnfaip8	2.79361	5.1448	4.8058	1.07054	0.284377	NA	#VALUE!
Cetn4	6.55824	4.02351	3.93601	1.02223	0.306672	NA	#VALUE!
Dock4	71.9191	-0.730292	1.48236	-0.492656	0.622255	0.922367	0.0350964
Sos2	263.121	-1.04708	0.886062	-1.18172	0.237316	0.65197	0.185772
Papola	1410.69	-1.52137	0.573791	-2.65144	0.008015	0.111491	0.95276
Syde2	8.50654	6.74929	4.47563	1.50801	0.131552	NA	#VALUE!
E2f7	11.2021	7.14697	4.09802	1.74401	0.0811581	NA	#VALUE!
Arid2	223.517	-1.92267	1.00505	-1.91301	0.0557473	0.315436	0.501089
Tmem245	8.94406	6.82179	4.3818	1.55685	0.119507	NA	#VALUE!
Akap6	263.22	-1.90423	1.47467	-1.29129	0.196603	0.600485	0.221498
Dnajc24	111.662	-3.24161	1.29449	-2.50415	0.0122746	0.141911	0.847983
Marchf1	4.56381	5.85124	4.79766	1.2196	0.222616	NA	#VALUE!
Med30	257.576	-0.335611	1.20488	-0.278542	0.780596	0.966208	0.0149295
Atp6v1c1	763.913	-0.12314	0.692155	-0.177908	0.858795	0.985075	0.00653065
L2hgdh	61.9119	-2.04273	2.5786	-0.792187	0.428252	0.827432	0.0822679
Mpped2	252.926	-0.195348	0.923516	-0.211527	0.832476	0.980084	0.00873681
Prpf40a	819.368	-0.311836	0.599037	-0.520562	0.602672	0.91529	0.0384411
Dach2	82.4255	-3.44549	2.34566	-1.46888	0.141865	0.511918	0.2908
Stard6	3.22358	5.34971	4.80302	1.11382	0.265355	NA	#VALUE!
Tmem255b	9.39667	6.89354	4.79101	1.43885	0.150194	NA	#VALUE!
Cldn34e	5.78334	6.1919	4.79494	1.29134	0.196586	NA	#VALUE!
Erh	1112.3	-0.883533	0.520766	-1.6966	0.0897718	0.40382	0.393812
Spred2	50.3912	-0.73408	2.61703	-0.280501	0.779093	0.966192	0.0149366
Adcy8	37.1002	-0.632516	2.78421	-0.22718	0.820284	0.975326	0.0108501
Cdh12	9.01447	6.83302	4.37246	1.56274	0.118113	NA	#VALUE!
Col14a1	4.68998	3.51467	4.70489	0.747026	0.455048	NA	#VALUE!
Dscc1	4.82532	5.93254	4.79695	1.23673	0.216187	NA	#VALUE!
Crhr1	78.0568	-0.340423	1.33477	-0.255043	0.79869	0.973069	0.0118564
Fam114a1	6.91989	6.45179	4.79326	1.34601	0.178299	NA	#VALUE!
Vmo1	3.80192	5.58752	4.80025	1.16401	0.244421	NA	#VALUE!
AC119332.1	5.78334	6.1919	4.79494	1.29134	0.196586	NA	#VALUE!
Smc6	226.451	-0.17259	0.774975	-0.222704	0.823766	0.976451	0.0103493
Cnot2	163.247	-0.432894	0.977995	-0.442634	0.65803	0.929573	0.0317166
ENSRNOG00000026582	3.50021	0.973147	3.94126	0.246912	0.804976	NA	#VALUE!
Cercam	3.44234	5.44475	4.80186	1.13388	0.256843	NA	#VALUE!
Rasal2	99.6506	-0.347133	1.14843	-0.302268	0.762448	0.961323	0.0171307
Kcna4	481.608	-2.09635	1.09495	-1.91456	0.055548	0.314722	0.502072
Cxcl16	2.82881	5.16248	4.80555	1.07428	0.282699	NA	#VALUE!
Map4k5	217.281	-1.04958	0.971689	-1.08016	0.28007	0.702774	0.153184
Ppp1r12a	330.203	-0.62279	0.689816	-0.902835	0.366613	0.784251	0.105545
Dennd2a	3.11798	5.3025	4.80363	1.10385	0.269657	NA	#VALUE!
Sel1l3	1036.19	-0.134153	0.805196	-0.166608	0.867678	0.985431	0.00637362
Zbtb8b	6.11525	6.27293	4.79439	1.30839	0.190741	NA	#VALUE!
Zbtb37	8.70248	0.950503	3.79369	0.250549	0.802163	NA	#VALUE!
ENSRNOG00000004938	16.0211	-7.3286	4.78769	-1.53072	0.125839	0.480717	0.318111
AABR07021573.2	4.96633	1.22441	3.25756	0.375867	0.707016	NA	#VALUE!
Gpn1	470.504	-0.704845	0.746626	-0.944039	0.34515	0.765598	0.115999
Zfp871	940.695	-0.861954	0.732701	-1.17641	0.239433	0.654661	0.183984
Kif16b	32.0981	-2.11556	2.87226	-0.73655	0.461396	0.849775	0.0706962
Cyren	10.1247	2.99658	3.46518	0.864767	0.387167	NA	#VALUE!
ENSRNOG00000027006	5.97589	4.59989	4.13656	1.11201	0.266135	NA	#VALUE!
Snrpb2	618.651	-0.94354	0.768363	-1.22799	0.219452	0.629114	0.201271
Txlng	95.0969	-0.281546	2.34026	-0.120305	0.904241	0.990727	0.00404613
Ppp2r5c	1010.44	-1.05245	0.678825	-1.55039	0.121047	0.472974	0.325162
N4bp2	8.36573	6.72539	4.49632	1.49575	0.134718	NA	#VALUE!
Trpc5	3.37194	5.41543	4.80221	1.1277	0.259448	NA	#VALUE!
Rab1a	1135.42	-0.369964	0.61142	-0.60509	0.545119	0.893114	0.0490932
Fancl	2.77533	1.46389	4.65854	0.314238	0.75334	NA	#VALUE!
Faxdc2	2.79361	5.1448	4.8058	1.07054	0.284377	NA	#VALUE!
Il17rc	5.84118	6.20799	4.79483	1.29472	0.195415	NA	#VALUE!
Adamts3	4.60656	5.86551	4.79753	1.22261	0.221477	NA	#VALUE!
Scn3a	1329.37	-0.559437	0.749671	-0.746244	0.45552	0.846698	0.0722716
Mn1	9.26088	6.87166	4.38728	1.56627	0.117286	NA	#VALUE!
Utp14a	162.589	-1.53272	1.12699	-1.36001	0.173826	0.568312	0.245414
Rabep1	238.053	-0.639941	0.77128	-0.829713	0.406701	0.812785	0.0900242
Tmed4	346.935	-0.942053	0.821484	-1.14677	0.251477	0.670108	0.173855
AC119015.1	4.13383	5.70923	4.79899	1.18967	0.234175	NA	#VALUE!
Orc4	69.6008	-0.527348	1.24876	-0.422298	0.672807	0.933718	0.0297842
Cdkn2aipnl	82.6722	-1.28452	1.21571	-1.0566	0.290693	0.713637	0.146522
Surf6	270.229	-0.526262	1.01459	-0.518695	0.603974	0.91529	0.0384411
Acvr1	2584.22	-0.677503	0.494686	-1.36956	0.170824	0.563689	0.24896
Arhgef25	28.7427	-0.000926795	1.82296	-0.000508402	0.999594	0.999975	1.07079e-05
Rerg	9.90962	6.96927	4.32467	1.61152	0.107067	NA	#VALUE!
Ube2t	2.25223	-0.967516	4.6747	-0.206969	0.836034	NA	#VALUE!
Ttc26	9.76881	6.94875	4.28107	1.62313	0.104561	NA	#VALUE!
Crip2	2271.64	-0.00762229	0.553643	-0.0137675	0.989015	0.999155	0.000367213
Cpeb2	42.3236	-0.0286022	1.61459	-0.0177149	0.985866	0.998348	0.000718176
Ppp2r5e	972.762	-0.94077	0.68416	-1.37507	0.169109	0.560895	0.251119
Tspan13	1353.81	-0.133271	0.549036	-0.242737	0.808209	0.974465	0.0112338
Trhr	126.371	-1.81477	2.39173	-0.758769	0.447991	0.840651	0.0753845
Tbr1	811.749	-0.0981613	0.611413	-0.160548	0.872449	0.985431	0.00637362
Dnai7	4.59901	5.86219	4.79756	1.22191	0.221741	NA	#VALUE!
Plekhf1	6.3491	6.32821	4.79402	1.32002	0.186828	NA	#VALUE!
Lpcat4	204.174	-1.20921	1.35589	-0.891824	0.372488	0.788369	0.10327
Cndp1	4.57136	5.85459	4.79763	1.22031	0.222347	NA	#VALUE!
Wipf2	4.06343	5.68481	4.79924	1.18452	0.236206	NA	#VALUE!
Tmem26	4.88063	5.94702	4.79683	1.23978	0.215056	NA	#VALUE!
Lrrc34	3.04757	5.27018	4.80405	1.09703	0.272629	NA	#VALUE!
Ccdc8	8.63478	6.7716	4.79157	1.41323	0.157588	NA	#VALUE!
Jcad	4.23944	5.74513	4.79864	1.19724	0.231213	NA	#VALUE!
Zfp133	5.76323	6.18818	4.79497	1.29056	0.196858	NA	#VALUE!
Crip1	2.96962	5.23121	4.80458	1.0888	0.276244	NA	#VALUE!
Colgalt2	6.22841	6.29971	4.79421	1.31402	0.188838	NA	#VALUE!
Tmem141	10.8199	7.09625	4.10384	1.72918	0.0837778	NA	#VALUE!
Tmem150b	3.54795	5.48767	4.80136	1.14294	0.253063	NA	#VALUE!
Bzw2	1389.17	-0.125335	0.583421	-0.214828	0.829901	0.979033	0.00920269
Myrf	6.77908	6.42238	4.79344	1.33983	0.180302	NA	#VALUE!
Alkbh5	11.5114	7.18575	3.98788	1.8019	0.0715614	NA	#VALUE!
Sox13	3.87232	5.61363	4.79997	1.16951	0.242196	NA	#VALUE!
Ppp1r1b	10.0454	6.98983	4.34609	1.6083	0.107769	NA	#VALUE!
Rmnd5a	6.27115	6.31003	4.79414	1.3162	0.188109	NA	#VALUE!
Rprm	413.454	-0.703976	0.728028	-0.966963	0.333563	0.755874	0.12155
Mansc1	2.82126	5.1561	4.80564	1.07293	0.283304	NA	#VALUE!
Pld4	2.79361	5.1448	4.8058	1.07054	0.284377	NA	#VALUE!
Emc2	77.1189	-0.980114	1.74941	-0.560256	0.575305	0.906187	0.042782
Slc66a3	5.64441	-0.96079	4.31288	-0.222772	0.823713	NA	#VALUE!
ENSRNOG00000028592	3.6674	0.965393	3.64688	0.264718	0.791227	NA	#VALUE!
Kif26b	4.0789	2.87004	4.64911	0.61733	0.537017	NA	#VALUE!
Mapt	36071.4	-0.0907441	0.461661	-0.19656	0.844172	0.983591	0.00718554
Bclaf3	88.8676	-0.748612	2.37529	-0.315166	0.752635	0.958385	0.01846
Pip4k2c	91.6901	-0.832154	1.13116	-0.735666	0.461934	0.850319	0.070418
Hus1	172.41	-2.62473	1.25509	-2.09127	0.0365043	0.260244	0.584619
Hmcn1	4.3023	5.76495	4.79845	1.20142	0.229589	NA	#VALUE!
Map10	8.58449	6.7627	4.45418	1.51828	0.128943	NA	#VALUE!
Dync2li1	87.7223	-0.746182	2.0937	-0.356394	0.721545	0.947955	0.0232121
Atxn7l2	9.88816	2.50797	3.49113	0.718384	0.472521	NA	#VALUE!
Tmem81	5.205	6.0398	4.79608	1.25932	0.207914	NA	#VALUE!
Slc24a5	21.7096	-1.27509	3.08955	-0.412712	0.679818	0.936238	0.0286136
Fam135b	83.0674	-4.7969	1.36774	-3.50719	0.000452871	0.0204063	1.69024
Gbp4	5.22009	6.04548	4.79603	1.26052	0.207483	NA	#VALUE!
Smcr8	245.286	-2.65886	1.00079	-2.65677	0.00788939	0.110985	0.954737
Kics2	6.22086	6.29743	4.79422	1.31355	0.188999	NA	#VALUE!
Tmem121	525.75	-0.0856068	0.613818	-0.139466	0.889082	0.988539	0.00500634
Oasl2	3.73151	5.56094	4.80053	1.1584	0.2467	NA	#VALUE!
Map7d2	761.578	-0.68617	0.677162	-1.0133	0.310916	0.73246	0.135216
Vstm2a	96.5715	-1.6335	1.17339	-1.39212	0.163886	0.55091	0.258919
Rtf1	1413.36	-0.237901	0.547083	-0.434853	0.663669	0.93011	0.0314658
Nop10	974.584	-0.829066	0.547919	-1.51312	0.13025	0.488528	0.311111
Nxph3	39.6289	-0.00110718	2.68998	-0.000411595	0.999672	0.999975	1.07079e-05
Ebf1	3.07523	5.28076	4.80391	1.09926	0.271654	NA	#VALUE!
Trim44	99.0105	-1.29656	1.18455	-1.09456	0.273709	0.696666	0.156975
Slc4a8	4.63421	5.87306	4.79746	1.2242	0.220876	NA	#VALUE!
Cyp2t1	2.53355	3.26174	4.78623	0.681484	0.495565	NA	#VALUE!
Slc12a6	816.541	-0.660296	0.640285	-1.03125	0.302422	0.724069	0.14022
Sec61g	264.566	-0.224463	0.881977	-0.2545	0.799109	0.973253	0.0117743
Kcnq3	46.4306	-0.427365	1.83874	-0.232423	0.81621	0.975	0.0109952
Klhl4	70.3657	-0.762033	1.32993	-0.572986	0.566654	0.902538	0.0445346
Sf3a1	929.902	-1.42099	1.0152	-1.39972	0.161598	0.546645	0.262294
Tfap4	75.6295	-1.38732	1.54958	-0.895287	0.370634	0.787191	0.10392
Gnptab	61.2966	-1.59615	1.49768	-1.06575	0.286536	0.707738	0.150127
Dab2	4.81777	5.92941	4.79698	1.23607	0.216432	NA	#VALUE!
Pop1	40.1895	-0.219124	2.6432	-0.0829009	0.93393	0.992832	0.00312423
AC125757.1	4.78257	5.91895	4.79707	1.23387	0.217252	NA	#VALUE!
Krt1	3.90752	5.62652	4.79983	1.17223	0.241104	NA	#VALUE!
Cubn	5.42376	6.09941	4.79562	1.27187	0.203419	NA	#VALUE!
Zc3h15	928.876	-0.671164	0.529231	-1.26819	0.204731	0.611699	0.213462
Prkaca	1130.77	-0.0234451	0.625665	-0.0374723	0.970108	0.99776	0.000973761
Myef2	1680.98	-2.42784	0.623897	-3.89141	9.96637e-05	0.00705565	2.15146
Foxr1	11.5667	7.19231	4.78984	1.50158	0.133207	NA	#VALUE!
Fbxl5	124.473	-0.541956	1.42313	-0.380819	0.703337	0.940031	0.0268576
Scaf11	68.2379	-0.581481	1.48325	-0.392032	0.695035	0.939183	0.0272496
Sav1	300.152	-1.98493	1.01274	-1.95996	0.050001	0.300035	0.522828
Rapgef5	370.414	-0.804638	1.03906	-0.774387	0.438702	0.833537	0.0790754
Parp16	3.72397	5.55656	4.80058	1.15748	0.247078	NA	#VALUE!
Rbm11	6.69359	6.40329	4.79355	1.33581	0.181611	NA	#VALUE!
Cyp2d3	6.60307	6.38476	4.79367	1.33192	0.182888	NA	#VALUE!
Trhde	165.824	-1.38823	2.36522	-0.586933	0.557249	0.898964	0.0462577
Zfp354c	11.7301	7.21296	3.95513	1.8237	0.0681977	NA	#VALUE!
Irag2	6.77908	6.42238	4.79344	1.33983	0.180302	NA	#VALUE!
Itpka	36.5803	-0.410095	2.69642	-0.152089	0.879117	0.987476	0.00547325
Fbxo33	240.729	-0.5086	0.791992	-0.642179	0.520757	0.878611	0.0562033
Ca5b	3.04757	5.27018	4.80405	1.09703	0.272629	NA	#VALUE!
Cyp4f39	10.5181	7.05619	4.32603	1.6311	0.102869	NA	#VALUE!
Ywhae	6607.23	-0.0567912	0.456517	-0.124401	0.900998	0.990381	0.00419779
Slc38a1	375.554	-0.790772	0.740177	-1.06835	0.285361	0.706965	0.150602
Cish	8.78816	6.79597	4.52754	1.50103	0.133348	NA	#VALUE!
Rnf213	4.423	5.80659	4.79806	1.21019	0.226204	NA	#VALUE!
Il1rapl1	8.40093	6.7314	4.48898	1.49954	0.133734	NA	#VALUE!
Spc24	5.84118	6.20799	4.79483	1.29472	0.195415	NA	#VALUE!
Gucy1a2	8.43047	0.332502	3.77546	0.0880693	0.929822	NA	#VALUE!
Slc4a10	52.9573	-0.324603	2.54978	-0.127306	0.898698	0.990268	0.00424746
Hba-a2	3.14563	5.3129	4.80349	1.10605	0.268705	NA	#VALUE!
RGD1565462.1	4.31739	5.7722	4.79839	1.20295	0.228997	NA	#VALUE!
RGD1563861	4.57346	2.21614	3.44354	0.643564	0.519858	NA	#VALUE!
Syne2	141.074	-2.11097	1.14706	-1.84033	0.0657197	0.342874	0.464866
Cnrip1	626.339	-0.317749	0.626501	-0.50718	0.612029	0.918818	0.0367707
Crebbp	728.174	-1.39764	0.569445	-2.45439	0.0141123	0.156303	0.806032
Vapb	350.143	-0.298475	0.696022	-0.428829	0.668048	0.931116	0.0309961
Zbtb16	9.85431	6.96181	4.23209	1.645	0.0999694	NA	#VALUE!
Azin1	382.971	-0.680926	0.933555	-0.729391	0.465763	0.852546	0.0692821
Insr	4.59147	5.85886	4.79759	1.22121	0.222007	NA	#VALUE!
AABR07007675.1	11.0162	1.56044	2.44585	0.637994	0.523478	NA	#VALUE!
AABR07054368.1	2.96962	5.23121	4.80458	1.0888	0.276244	NA	#VALUE!
Nol10	118.148	-0.552068	2.29346	-0.240714	0.809777	0.974465	0.0112338
Vsnl1	289.602	-0.345886	0.885574	-0.390578	0.696109	0.93922	0.0272327
Tmem128	328.952	-0.0879525	0.757058	-0.116177	0.907513	0.990987	0.00393196
Fjx1	1904.69	-0.509668	0.477674	-1.06698	0.285981	0.707504	0.150271
Fbxw17	5.15418	1.04697	4.32971	0.24181	0.808928	NA	#VALUE!
Sox11	5.65007	6.15921	4.79518	1.28446	0.198982	NA	#VALUE!
Rybp	430.701	-1.63375	0.820432	-1.99133	0.0464443	0.290868	0.536303
Mboat4	9.5928	6.9227	4.27282	1.62017	0.105196	NA	#VALUE!
ENSRNOG00000030150	3.18083	5.32872	4.80329	1.10939	0.267262	NA	#VALUE!
Fam83h	4.06208	0.799189	4.61917	0.173016	0.862639	NA	#VALUE!
Csrnp3	96.5961	-0.845376	1.12455	-0.751747	0.452203	0.844095	0.0736086
Plekhg2	5.91158	6.22509	4.79471	1.29832	0.194176	NA	#VALUE!
Rps20.2	3.30091	2.10755	3.85873	0.546177	0.584944	NA	#VALUE!
Kcnip1	209.573	-0.461451	1.00521	-0.459057	0.646193	0.926243	0.0332751
AABR07053472.1	39.3411	-4.50264	2.87143	-1.56808	0.116862	0.463752	0.333714
Kcnj3	56.8364	-0.0608165	2.23549	-0.027205	0.978296	0.99776	0.000973761
Klhl29	4.55814	-2.16691	4.64904	-0.466098	0.641145	NA	#VALUE!
Lyar	245.484	-0.931476	1.49495	-0.62308	0.533232	0.883053	0.0540133
RGD1564053	47.7319	-3.80067	1.48664	-2.55655	0.0105715	0.130537	0.884266
Mad2l1	30.0378	-1.22855	2.85237	-0.430712	0.666678	0.931099	0.0310043
Tmem11	108.012	-0.240369	1.31097	-0.183352	0.854522	0.984132	0.00694674
Gna15	11.7364	-6.87983	4.78876	-1.43666	0.150815	NA	#VALUE!
Kitlg	183.79	-1.14044	0.881809	-1.29329	0.19591	0.600415	0.221549
ENSRNOG00000005387	796.036	-1.48279	0.84451	-1.7558	0.0791221	0.374372	0.426697
Rassf3	45.1256	-2.60326	2.68468	-0.969672	0.33221	0.75395	0.122658
AABR07006627.1	2.54511	2.52261	4.71862	0.534608	0.592921	NA	#VALUE!
Arrb1	3.44234	5.44475	4.80186	1.13388	0.256843	NA	#VALUE!
RT1-Db2	11.3168	0.289621	2.4109	0.12013	0.90438	NA	#VALUE!
Pwwp3b	9.45199	6.90152	4.28972	1.60885	0.107649	NA	#VALUE!
Zfp879	6.08005	6.26467	4.79444	1.30665	0.191331	NA	#VALUE!
Clint1	120.252	-0.0457241	1.06807	-0.0428099	0.965853	0.99776	0.000973761
Aftph	133.667	-0.822052	1.23521	-0.665517	0.50572	0.871538	0.0597138
Creb3l1	149.701	-2.24978	2.40423	-0.935759	0.349397	0.769821	0.11361
Enox2	9.25334	6.87028	4.79112	1.43396	0.151583	NA	#VALUE!
RT1-CE1	7.27192	6.52284	4.79285	1.36095	0.173529	NA	#VALUE!
Adarb2	5.205	6.0398	4.79608	1.25932	0.207914	NA	#VALUE!
RGD1306195	6.0021	6.24563	4.79457	1.30265	0.192695	NA	#VALUE!
Ctbp1	1150.93	-0.0716493	0.574287	-0.124762	0.900712	0.990381	0.00419779
Tecta	5.33325	6.07682	4.79579	1.26712	0.205114	NA	#VALUE!
Sptbn1	393.52	-0.176308	0.718721	-0.245308	0.806218	0.974174	0.0113633
ENSRNOG00000031244	11.6561	1.62849	2.39587	0.679705	0.496691	NA	#VALUE!
AABR07064305.1	4.75976	1.91577	3.40204	0.563125	0.57335	NA	#VALUE!
Spin2a	7.20906	6.51081	4.77062	1.36477	0.172324	NA	#VALUE!
Trappc3l	8.88875	6.8134	4.79137	1.42201	0.155022	NA	#VALUE!
Ankrd37	4.19669	5.72951	4.79879	1.19395	0.232498	NA	#VALUE!
Lgalsl	482.962	-0.782774	0.683333	-1.14552	0.251992	0.670128	0.173842
Rbm28	76.3413	-1.15865	1.81706	-0.637651	0.523701	0.879747	0.0556421
Tmem232	3.30153	5.38553	4.80257	1.12138	0.262124	NA	#VALUE!
Rplp0l1	2.55812	1.27339	4.66099	0.273201	0.784699	NA	#VALUE!
Col16a1	6.3491	6.32821	4.79402	1.32002	0.186828	NA	#VALUE!
Ybx3	776.559	-1.68038	0.794647	-2.11463	0.0344617	0.252882	0.597081
ENSRNOG00000031540	4.16232	1.92527	3.51814	0.547241	0.584213	NA	#VALUE!
Nanos3	11.0462	7.12641	4.04306	1.76263	0.0779633	NA	#VALUE!
RGD1563601	8.59532	2.95303	3.61411	0.817083	0.413881	NA	#VALUE!
Fmn1	3.18083	5.32872	4.80329	1.10939	0.267262	NA	#VALUE!
Hpcal1	172.908	-0.914035	0.852386	-1.07233	0.283574	0.705691	0.151386
Ndufa4l2	6.36004	2.89857	3.94258	0.735197	0.46222	NA	#VALUE!
Ankib1	320.976	-0.539097	0.696305	-0.774225	0.438798	0.833537	0.0790754
Izumo4	7.30712	6.52976	4.79281	1.36241	0.17307	NA	#VALUE!
Wbp11	419.156	-1.32231	0.67684	-1.95366	0.0507415	0.30091	0.521563
Pak5	139.781	-0.924192	1.2111	-0.7631	0.445403	0.839483	0.0759881
Hapln1	2.78606	5.13831	4.8059	1.06917	0.284995	NA	#VALUE!
Srsf5	677.85	-2.1966	0.637021	-3.44824	0.00056426	0.023516	1.62864
Gfral	3.80946	5.59178	4.8002	1.16491	0.244057	NA	#VALUE!
Grm3	346.34	-0.132722	0.761234	-0.174352	0.861589	0.985075	0.00653065
Sh3yl1	80.9783	-2.24565	1.19405	-1.8807	0.0600128	0.329742	0.481826
Cenpa	2.53964	5.00747	4.8079	1.04151	0.29764	NA	#VALUE!
Uqcrb	3.22105	0.559346	3.82167	0.146362	0.883636	NA	#VALUE!
Cdyl	6.76399	6.41827	4.79346	1.33896	0.180583	NA	#VALUE!
Ikzf4	1005.5	-0.102306	0.8442	-0.121187	0.903543	0.990568	0.0041159
Psmd11	982.079	-0.112883	0.592494	-0.190522	0.8489	0.983591	0.00718554
Thg1l	76.0692	-0.349798	2.4489	-0.142839	0.886417	0.988539	0.00500634
Nin	86.4726	-3.11508	1.70628	-1.82566	0.0679022	0.34806	0.458345
Lrfn5	677.729	-0.416696	0.896002	-0.465061	0.641888	0.925508	0.0336197
Gbp5	8.63478	6.7716	4.79157	1.41323	0.157588	NA	#VALUE!
Snrpf	319.181	-1.97333	0.723643	-2.72694	0.00639241	0.0995592	1.00192
Cyp2d4	11.4284	7.17584	4.7899	1.49812	0.134103	NA	#VALUE!
AABR07026002.1	4.05588	5.6809	4.79928	1.1837	0.236532	NA	#VALUE!
Ubn2	98.0545	-0.00532201	1.2115	-0.00439289	0.996495	0.999747	0.000109897
AABR07064804.1	526.827	-0.0186847	0.841919	-0.022193	0.982294	0.998348	0.000718176
Tmprss9	4.09108	5.6932	4.79915	1.18629	0.235507	NA	#VALUE!
Recql4	5.97444	6.23961	4.79461	1.30138	0.193128	NA	#VALUE!
Rpia	78.2579	-2.28406	1.54292	-1.48034	0.138781	0.5051	0.296622
Desi1	278.435	-1.27894	0.794756	-1.60922	0.107569	0.441496	0.355073
Zbtb44	15.01	-3.27408	3.47627	-0.941837	0.346276	0.766562	0.115453
Zfp641	3.15318	5.3184	4.80342	1.10721	0.268202	NA	#VALUE!
Adgrg2	4.35259	5.78375	4.79828	1.20538	0.228056	NA	#VALUE!
Brinp2	454.654	-0.166497	0.965994	-0.172358	0.863156	0.985075	0.00653065
Nr4a2	541.048	-0.393585	0.972157	-0.404858	0.685582	0.937596	0.0279843
Mthfd1	167.261	-0.18672	1.13489	-0.164528	0.869316	0.985431	0.00637362
Med1	599.525	-0.919072	0.884096	-1.03956	0.298544	0.721487	0.141772
Neurod1	328.72	-1.84367	1.10013	-1.67587	0.0937645	0.41211	0.384987
Yipf4	658.086	-1.42962	0.654409	-2.1846	0.0289185	0.229952	0.638363
Txn2	238.66	-0.274353	1.0767	-0.25481	0.79887	0.973115	0.011836
Acot5	2.82126	5.1561	4.80564	1.07293	0.283304	NA	#VALUE!
Fmc1	78.9274	-0.193073	1.36242	-0.141713	0.887307	0.988539	0.00500634
Zfp950	9.84676	6.96042	4.22835	1.64613	0.0997366	NA	#VALUE!
Rasgrp3	3.04757	5.27018	4.80405	1.09703	0.272629	NA	#VALUE!
Stxbp4	9.14271	6.85402	4.79119	1.43055	0.15256	NA	#VALUE!
Zfx	101.513	-0.618778	1.26116	-0.490642	0.62368	0.92244	0.0350617
Cyp4f4	3.30153	5.38553	4.80257	1.12138	0.262124	NA	#VALUE!
[truncated: 10,481 more rows]

## Sheet: DavidGO analysis
Category	Term	Count	%	PValue	Genes	List Total	Pop Hits	Pop Total	Fold Enrichment	Bonferroni	Benjamini	FDR
GOTERM_CC_DIRECT	GO:0005789~endoplasmic reticulum membrane	61	13.0342	2.24565e-14	KDELR1, MOGAT2, POMT1, TECR, ATP2A2, EMC10, PLOD1, STS, BSG, CYP1B1, SLC37A4, WLS, IKBIP, ATP6AP1, SHISA5, AGTRAP, TAP1, ALG12, ATG14, POMGNT2, PLPP7, BSCL2, SELENON, TMX2, SELENOS, KDELR3, ERGIC3, SEC22A, SLC27A4, SEC22C, SAR1B, TEX264, INSIG2, GDPD1, FURIN, PSEN1, AGPAT3, PLD3, SLC9A1, ZMPSTE24, GRIN2A, HMOX2, BCAP31, ICMT, ATP13A1, SORT1, RHBDD1, SLC33A1, SURF4, EPHX1, DHCR24, DNAJC16, SVIP, T…	449	882	19783	3.04724	1.27158e-11	1.27328e-11	1.21265e-11
GOTERM_CC_DIRECT	GO:0005783~endoplasmic reticulum	67	14.3162	1.05112e-12	FKBP10, SLC27A1, TENM2, KDELR1, MOGAT2, TECR, ATP2A2, PLOD1, SLC26A11, CLIC1, WLS, IKBIP, SPHK2, ALG2, SHISA5, TAP1, ALG13, PRKCA, POMGNT2, JMJD8, SUMF2, CKAP4, SULT2B1, BSCL2, SELENOS, SMO, NPC1, FKBP9, KDELR3, ERGIC3, SLC27A4, GRN, AHCY, RPN2, ZDHHC20, SAR1B, PEF1, TEX264, INSIG2, SLC1A1, GDPD1, ZDHHC24, FURIN, THY1, PSEN1, THADA, ATP1A1, GIGYF2, AGPAT3, SLC9A1, GRIN2A, OS9, SV2A, STOM, HMOX2, …	449	1126	19783	2.6217	5.96007e-10	2.97994e-10	2.83803e-10
GOTERM_CC_DIRECT	GO:0016020~membrane	127	27.1368	9.06479e-09	EMC10, ENO1, GHITM, IL1RAP, ENO2, MFSD13A, CAPNS1, CPNE1, CYP1B1, SLC26A11, RGS6, SLC12A9, MAGI3, ENTPD6, ALG2, SHISA5, ISLR2, TAP1, PRKCA, TMEM80, TMEM130, FRMD3, PLPP7, BCAM, VPS25, TMEM87A, MTMR2, HEPACAM, SDC3, SLC1A1, SLC1A2, SLC1A4, PSEN1, SLC1A5, SLC1A6, NID2, GIGYF2, SLC9A1, ZMPSTE24, BAG6, GRIN2A, TSPAN9, TSPAN6, HMOX2, IFITM10, CADM3, ICMT, TMEM74B, ABCA3, RHBDD1, EPHX1, DHCR24, TMEM231…	449	3444	19783	1.62475	5.13972e-06	1.71325e-06	1.63166e-06
GOTERM_CC_DIRECT	GO:0031594~neuromuscular junction	13	2.77778	1.17773e-05	NAPA, ITGB1, ACHE, ASCC1, ITGA3, SYP, PSEN1, LAMC1, SYNGR3, FCHSD1, SV2A, MYH9, PLS3	449	115	19783	4.98071	0.00665553	0.00166943	0.00158994
GOTERM_CC_DIRECT	GO:0045202~synapse	38	8.11966	3.13954e-05	NLGN3, ITGB1, ACHE, GRN, TENM2, NCAN, PTPRN, SLC1A1, SLC1A2, SLC3A2, PSEN1, IL1RAP, RPL9, GNAI2, FBXL20, GRIN2A, PPP2R1A, SV2A, EMB, RABAC1, NTSR1, GRID2, SLC32A1, ITGA3, PLEKHG5, SEPTIN5, SEMA4F, SYP, SYN3, SYNGR3, GABRG2, PLCXD3, ALDH1A1, CNTN2, CRYAB, SDK2, HCN1, LY6E	449	798	19783	2.0981	0.0176439	0.00356023	0.0033907
GOTERM_CC_DIRECT	GO:0005794~Golgi apparatus	47	10.0427	5.01476e-05	TMEM87A, ACHE, GRN, CHIC2, TENM2, GALNT13, ZDHHC20, SAR1B, KDELR1, PTPRN, ZDHHC24, PSEN1, ATP1A1, SLC1A6, PMF1, PWP1, CXCL14, GIGYF2, AP1G1, SLC26A11, RABAC1, NTSR1, RGS6, WLS, AP1M1, SLC30A6, YIPF2, SORT1, GLYCTK, ENTPD6, SURF4, AGTRAP, SORCS1, SLC50A1, SOD3, TMEM130, STK24, NPC1, SMO, WDFY1, IFT27, SPRY1, CALR, CRYAB, ITM2A, ATP6V0C, PLEKHM3	449	1103	19783	1.87745	0.028034	0.00459483	0.00437602
GOTERM_CC_DIRECT	GO:0045121~membrane raft	21	4.48718	5.67262e-05	ITGB1, SDC4, RGS16, SLC1A1, SLC1A2, PRKCA, FURIN, THY1, PSEN1, ENO1, ATP1A1, ENO2, GNAI2, SLC9A1, IKBKB, LDHB, NPC1, BSG, STOM, SLC25A4, NTSR1	449	325	19783	2.84696	0.0316529	0.00459483	0.00437602
GOTERM_CC_DIRECT	GO:0043005~neuron projection	29	6.19658	9.87337e-05	HCN4, PCSK2, GPI, ACHE, TENM2, AHCY, CPNE5, SDC3, SLC1A2, PSEN1, ENO1, ENO2, GRM2, GRIN2A, PPP2R1A, SV2A, ANKS1A, EPHB3, SLC32A1, MYO10, WHRN, PRKCA, SYP, GABRG2, RPGRIP1, CNTN2, CNTN3, FKBP4, GPR19	449	565	19783	2.26149	0.0544465	0.00699775	0.00666453
GOTERM_CC_DIRECT	GO:0009986~cell surface	34	7.26496	0.000212762	NLGN3, ITGB1, CD63, ACHE, SDC4, SDC3, SLC1A1, SLC1A2, SLC3A2, FURIN, THY1, PSEN1, ENO1, HMMR, ENO2, IQGAP2, NID2, SLC9A1, GRIN2A, EPCAM, NTSR1, ADAMTS7, RT1-DMA, SLC32A1, ITGA3, SORT1, ENTPD6, ISLR2, GREM1, BCAM, CNTN2, CALR, CRYAB, HCN1	449	747	19783	2.00541	0.113655	0.013404	0.0127657
GOTERM_CC_DIRECT	GO:0043231~intracellular membrane-bounded organelle	43	9.18803	0.000730306	PCSK2, CD63, SLC35F6, MTMR2, SLC27A1, CHIC2, ZDHHC20, LDLRAD4, KCNA6, PIK3CB, IFI30, PMF1, BAG6, IKBKB, EXOSC4, STS, AP1G1, PEA15, BSG, CYP1B1, SLC26A11, SLC37A4, PCDH1, GUSB, RGS6, AP1M1, CCDC134, CTSA, RT1-DMA, SPHK2, SORT1, GAA, ABCA3, EPHX1, AGTRAP, TAP1, SULT2B1, SMO, WDFY1, ATM, CALR, VPS25, GAPDH	449	1105	19783	1.71456	0.339154	0.0414084	0.0394365
GOTERM_CC_DIRECT	GO:0005765~lysosomal membrane	16	3.4188	0.000844183	CTSA, CD63, SLC35F6, GRN, RT1-DMA, SORT1, STX8, GAA, ABCA3, SLC3A2, PSEN1, PLD3, LAPTM4B, NPC1, UBA1, SLC26A11	449	258	19783	2.73241	0.380507	0.0435138	0.0414417
GOTERM_CC_DIRECT	GO:0097060~synaptic membrane	8	1.7094	0.0012084	ITGB1, GRIN2A, MTMR2, ITGA3, PSEN1, ENO1, ENO2, CRYAB	449	72	19783	4.89557	0.496202	0.0570971	0.0543782
GOTERM_CC_DIRECT	GO:0005635~nuclear envelope	14	2.99145	0.00140309	ACHE, SHISA5, ANXA11, AGPAT3, ZMPSTE24, NUP93, PLPP7, POLA1, TMEM201, STS, NPC1, CALR, CLIC1, MAD1L1	449	217	19783	2.84259	0.548919	0.0611961	0.058282
GOTERM_CC_DIRECT	GO:0098793~presynapse	15	3.20513	0.00271948	NLGN3, NAPA, GRN, SLC32A1, WHRN, PLEKHG5, SLC1A1, SGTA, AP3D1, SEPTIN5, SYP, SYN3, FBXL20, AP1G1, METTL5	449	262	19783	2.52253	0.786484	0.105001	0.100001
GOTERM_CC_DIRECT	GO:0016021~integral component of membrane	133	28.4188	0.00301164	TDRKH, KCNG2, CHIC2, SLC27A1, GALNT13, KDELR1, EMC10, IL1RAP, LDLRAD4, LAPTM4B, MFSD13A, STS, BSG, CYP1B1, PSMD1, SLC26A11, WLS, SLC12A9, SLC30A6, STX8, ENTPD6, ALG2, SHISA5, ISLR2, TAP1, ALG12, TMEM80, TMEM130, ATAD3A, FRMD3, PLPP7, BSCL2, BCAM, TMX2, SMO, ARMCX6, RELL1, KDELR3, SLC27A4, TMEM87A, RPN2, SDC4, SDC3, SLC1A2, SLC1A4, PSEN1, SLC1A5, SLC1A6, GIGYF2, PLD3, TSPAN6, IFITM10, CADM3, ICMT,…	449	4704	19783	1.24575	0.819166	0.105001	0.100001
GOTERM_CC_DIRECT	GO:0005739~mitochondrion	50	10.6838	0.00313813	TDRKH, SLC35F6, FEN1, SLC27A1, ACAA2, HSPB6, PINX1, GHITM, ECSIT, NNT, BSG, CYP1B1, CLIC1, PDK2, NSUN4, SPHK2, BCKDHB, PRKCA, POLRMT, MRPS6, ATAD3A, TMX2, PTRH2, ARMCX6, CMPK2, MYH9, SLC25A10, FKBP4, MICU1, CRYAB, SLC25A4, ATG4D, NLRX1, FECH, PSEN1, LIAS, UNG, SLC9A1, LDHB, STOM, D2HGDH, NTSR1, BCAP31, PTGES2, ATPSCKMT, ACSF2, COQ4, PC, BCL2, UBA1	449	1449	19783	1.52036	0.831718	0.105001	0.100001
GOTERM_CC_DIRECT	GO:0030424~axon	23	4.91453	0.00320546	HCN4, ACHE, MTMR2, HEPACAM, PLEKHG5, SDC3, SLC1A1, SLC1A2, AP3D1, PRKCA, KCNA6, PSEN1, ATP1A1, GABRG2, GRM2, CALY, ALDH1A1, BSG, CNTN2, EMB, CRYAB, NTSR1, HCN1	449	511	19783	1.98314	0.838042	0.105001	0.100001
GOTERM_CC_DIRECT	GO:0008021~synaptic vesicle	12	2.5641	0.00351855	MARCKSL1, GRIN2A, MTMR2, SLC32A1, SV2A, SEPTIN5, SYP, PSEN1, SYN3, SYNGR3, RABAC1, ATP6V0C	449	186	19783	2.84259	0.864466	0.105001	0.100001
GOTERM_CC_DIRECT	GO:0042734~presynaptic membrane	12	2.5641	0.00351855	ACHE, IGSF21, GRM2, MARCKSL1, CADM3, GRIN2A, SLC6A9, ADAM23, SLC1A2, SYP, PSEN1, SLC1A6	449	186	19783	2.84259	0.864466	0.105001	0.100001
GOTERM_CC_DIRECT	GO:0005938~cell cortex	12	2.5641	0.00413567	ACTR1A, RIC8B, MYO10, FSCN1, SEPTIN5, MYH9, AGTRAP, PSEN1, ENO1, IQGAP2, ENO2, IQGAP3	449	190	19783	2.78275	0.904611	0.117246	0.111663
GOTERM_CC_DIRECT	GO:0005829~cytosol	113	24.1453	0.00488514	ALDH1L1, ZFP687, ENO1, ENO2, IFI30, NUBP2, CAPNS1, PPP2R1A, WDR91, CPNE1, PLS3, ANKS1A, RGS6, PDK2, XYLB, WLS, SLC30A6, USP5, STX8, ALG2, ANXA11, PRKCA, ATG14, FTSJ1, SULT2B1, BSCL2, FRMD8, FSCN1, WDFY1, ULK3, FKBP4, VPS25, TMEM87A, MTMR2, TEX264, HSPA4L, THY1, HMMR, GIGYF2, BAG6, LDHB, TKFC, RIC8B, PRDX1, BLOC1S3, PNPO, AP1M1, CCDC134, SURF4, DHCR24, AP4B1, GRHPR, POLA1, STK24, BCL2, UBA1, CALR,…	449	3946	19783	1.26173	0.937754	0.126952	0.120907
GOTERM_CC_DIRECT	GO:0045211~postsynaptic membrane	14	2.99145	0.00492582	NLGN3, ITGB1, ACHE, GRID2, TENM2, ITGA3, SEMA4F, SLC1A6, GABRG2, IGSF21, GRIN2A, SLC6A9, CNTN2, HCN1	449	251	19783	2.45754	0.93918	0.126952	0.120907
GOTERM_CC_DIRECT	GO:0098978~glutamatergic synapse	27	5.76923	0.00545287	NAPA, NLGN3, ITGB1, GRN, TENM2, NCAN, SLC1A2, PSEN1, IL1RAP, SLC1A6, FBXL20, GRM2, GRIN2A, PPP2R1A, SV2A, ADAM23, GRID2, ITGA3, AP3D1, SEMA4F, SYN3, BTBD9, GABRG2, PLCXD3, CALY, GAPDH, HCN1	449	668	19783	1.78087	0.954961	0.129789	0.123609
GOTERM_CC_DIRECT	GO:0000139~Golgi membrane	21	4.48718	0.00559713	BCAP31, GALNT13, YIPF2, ZDHHC20, KDELR1, PTGES2, ENTPD6, AGTRAP, FURIN, DHCR24, PSEN1, SLC50A1, LDLRAD4, SVIP, PLD3, STK24, IFT27, KDELR3, ERGIC3, ARMH3, WLS	449	471	19783	1.96446	0.958518	0.129789	0.123609
GOTERM_CC_DIRECT	GO:0030176~integral component of endoplasmic reticulum membrane	9	1.92308	0.00572263	BSCL2, SELENOS, RHBDD1, TECR, TAP1, EMC10, SLC37A4, ERGIC3, ZMPSTE24	449	119	19783	3.33228	0.961382	0.129789	0.123609
GOTERM_CC_DIRECT	GO:0005819~spindle	9	1.92308	0.0069544	TPX2, PRC1, ERCC2, PINX1, MYH9, ANXA11, ATM, HMMR, TERF1	449	123	19783	3.22391	0.980878	0.151659	0.144438
GOTERM_CC_DIRECT	GO:0005764~lysosome	16	3.4188	0.0079368	CD63, SLC35F6, GRN, RT1-DMA, SORT1, GAA, FUCA2, IFI30, GALC, LAPTM4B, NPC1, ARSK, GUSB, ATP6V0C, CRYAB, LGMN	449	327	19783	2.15585	0.98909	0.166673	0.158736
GOTERM_CC_DIRECT	GO:0010008~endosome membrane	10	2.13675	0.00890623	CD63, RT1-DMA, ATP6AP1, SORT1, WDR91, AP3D1, ARHGAP1, UBA1, FURIN, VPS25	449	155	19783	2.84259	0.993733	0.180351	0.171763
GOTERM_CC_DIRECT	GO:0098688~parallel fiber to Purkinje cell synapse	5	1.06838	0.00949568	GRID2, CADM3, GRIN2A, SLC6A9, SLC1A6	449	37	19783	5.95407	0.995527	0.185657	0.176816
GOTERM_CC_DIRECT	GO:0005788~endoplasmic reticulum lumen	7	1.49573	0.010148	ACHE, OS9, ALG12, FKBP9, CALR, JMJD8, SUMF2	449	81	19783	3.80767	0.996922	0.191102	0.182002
GOTERM_CC_DIRECT	GO:0043195~terminal bouton	9	1.92308	0.0104483	HCN4, NAPA, ACHE, GRIN2A, SV2A, SEPTIN5, AP3D1, SYP, NTSR1	449	132	19783	3.0041	0.997408	0.191102	0.182002
GOTERM_CC_DIRECT	GO:0014704~intercalated disc	6	1.28205	0.0122607	ITGB1, FXYD1, ATP2A2, PRKCA, ATP1A1, SLC9A1	449	61	19783	4.33378	0.999083	0.217244	0.206899
GOTERM_CC_DIRECT	GO:0005730~nucleolus	31	6.62393	0.0128969	UTP25, FEN1, PINX1, CDCA8, RBM4B, PIK3CB, SPTY2D1, PWP1, WDR43, EXOSC5, EXOSC4, PRDX1, METTL5, PCDH1, RBM34, RGS6, PELP1, IKBIP, NOM1, MYO10, BCKDHB, ELP3, SIRT7, TERF1, REXO4, POLA1, STK24, WDR82, WDFY1, ATM, POLR1H	449	859	19783	1.59006	0.999364	0.221592	0.21104
GOTERM_CC_DIRECT	GO:0005887~integral component of plasma membrane	35	7.47863	0.0145185	NLGN3, CD63, SLC27A1, TENM2, SLC1A1, SLC1A2, PSEN1, KCNA6, SLC1A6, TSPAN11, SLC9A1, GRM2, GRIN2A, SLC22A17, TSPAN9, TSPAN6, BSG, STOM, SLC26A11, EMB, PCDH1, NTSR1, EPHB3, BCAP31, SLC52A2, PCDHB15, SEMA4F, TMEM130, GABRG2, SLC6A9, CALY, NPC1, ESYT2, KCNK3, HCN1	449	1013	19783	1.52231	0.99975	0.242117	0.230587
GOTERM_CC_DIRECT	GO:0016328~lateral plasma membrane	7	1.49573	0.0156478	SLC6A9, PPP2R1A, EPCAM, BSG, MYH9, ATP1A1, IQGAP3	449	89	19783	3.4654	0.999869	0.253494	0.241423
GOTERM_CC_DIRECT	GO:0000781~chromosome, telomeric region	8	1.7094	0.0164751	FEN1, TEN1, WDR82, TINF2, PINX1, ATM, TERF1, THOC6	449	116	19783	3.03863	0.999919	0.259483	0.247126
GOTERM_CC_DIRECT	GO:0030672~synaptic vesicle membrane	9	1.92308	0.0175881	SLC6A9, SLC32A1, ATP6AP1, SV2A, ABCC8, SYP, SYN3, SYNGR3, ATP6V0C	449	145	19783	2.73477	0.999957	0.267616	0.254872
GOTERM_CC_DIRECT	GO:0031902~late endosome membrane	8	1.7094	0.0179354	CD63, LAPTM4B, RT1-DMA, YIPF2, STX8, WDR91, SLC1A1, PLD3	449	118	19783	2.98713	0.999965	0.267616	0.254872
GOTERM_CC_DIRECT	GO:0005604~basement membrane	8	1.7094	0.0194845	ITGB1, ACHE, TNC, TIMP3, LAMC1, TIMP1, NTN1, NID2	449	120	19783	2.93734	0.999986	0.283275	0.269786
GOTERM_CC_DIRECT	GO:0099056~integral component of presynaptic membrane	7	1.49573	0.021914	CADM3, GRIN2A, SLC6A9, ADAM23, SLC1A2, PSEN1, SLC1A6	449	96	19783	3.21272	0.999997	0.310631	0.295839
GOTERM_CC_DIRECT	GO:0043198~dendritic shaft	6	1.28205	0.0248899	WHRN, SLC1A1, SLC1A2, PSEN1, NTSR1, HCN1	449	73	19783	3.62138	0.999999	0.344209	0.327818
GOTERM_CC_DIRECT	GO:0060077~inhibitory synapse	4	0.854701	0.0272577	NLGN3, IGSF21, SLC32A1, GABRG2	449	29	19783	6.07726	1	0.367979	0.350456
GOTERM_CC_DIRECT	GO:0015630~microtubule cytoskeleton	11	2.35043	0.0327265	TPX2, ACTR1A, AP1G1, PRC1, SEPTIN5, CDCA8, MAPRE3, RELL1, HMMR, CRYAB, GAPDH	449	225	19783	2.15405	1	0.431533	0.410983
GOTERM_CC_DIRECT	GO:0048471~perinuclear region of cytoplasm	27	5.76923	0.0347134	HCN4, ITGB1, ACHE, ARHGAP1, GDPD1, PTPRM, ATP2A2, PSEN1, SLC9A1, AP1G1, STOM, HIF1AN, CLIC1, ITGA3, WHRN, SORT1, STX8, PLEKHG5, ALG2, PRKCA, SYP, NPC1, BCL2, MAPRE3, CALR, FKBP4, LGMN	449	786	19783	1.51352	1	0.44733	0.426028
GOTERM_CC_DIRECT	GO:1990391~DNA repair complex	3	0.641026	0.038901	RNF168, ASCC1, ATM	449	14	19783	9.44146	1	0.475733	0.453079
GOTERM_CC_DIRECT	GO:0005911~cell-cell junction	11	2.35043	0.0391503	ITGB1, CADM3, TENM2, HEPACAM, SV2A, PTK7, PLEKHG5, MAGI3, FSCN1, PTPRM, IQGAP3	449	232	19783	2.08906	1	0.475733	0.453079
GOTERM_CC_DIRECT	GO:0030425~dendrite	22	4.70085	0.0403545	PCSK2, HCN4, NLGN3, ACHE, MTMR2, TENM2, SLC32A1, SORT1, SLC1A1, SLC1A4, PRKCA, SEMA4F, THY1, PSEN1, GNAI2, GRM2, SMO, SV2A, FSCN1, NTSR1, HCN1, EPHB3	449	613	19783	1.58128	1	0.475733	0.453079
GOTERM_CC_DIRECT	GO:0044306~neuron projection terminus	4	0.854701	0.0411127	ACHE, SLC32A1, SLC1A2, SYP	449	34	19783	5.18355	1	0.475733	0.453079
GOTERM_CC_DIRECT	GO:0043229~intracellular organelle	4	0.854701	0.0411127	SLC32A1, EFL1, SYP, GALK2	449	34	19783	5.18355	1	0.475733	0.453079
GOTERM_CC_DIRECT	GO:0042383~sarcolemma	8	1.7094	0.0430165	ITGB1, POPDC3, ABCC8, FXYD1, BSG, ATP1A1, PSEN1, SLC9A1	449	142	19783	2.48226	1	0.487807	0.464579
GOTERM_CC_DIRECT	GO:0030127~COPII vesicle coat	3	0.641026	0.0442265	SAR1B, PEF1, SEC24C	449	15	19783	8.81203	1	0.488271	0.46502
GOTERM_CC_DIRECT	GO:0034667~integrin alpha3-beta1 complex	2	0.42735	0.0447797	ITGB1, ITGA3	449	2	19783	44.0601	1	0.488271	0.46502
GOTERM_CC_DIRECT	GO:0031965~nuclear membrane	11	2.35043	0.0484597	NUP93, TMEM201, SORT1, SURF4, BCL2, SHISA5, CPNE1, PSEN1, CLIC1, GAPDH, MYORG	449	241	19783	2.01104	1	0.517915	0.493252
GOTERM_CC_DIRECT	GO:0030136~clathrin-coated vesicle	5	1.06838	0.0493252	BCAP31, AP1G1, SORT1, SH3BP4, AP1M1	449	61	19783	3.61149	1	0.517915	0.493252
GOTERM_CC_DIRECT	GO:0005929~cilium	11	2.35043	0.0566571	RPGRIP1, IFT22, PKM, SMO, WHRN, SUFU, TTLL1, ANKS3, IFT27, NUBP2, GPR19	449	248	19783	1.95428	1	0.584083	0.55627
GOTERM_CC_DIRECT	GO:0005743~mitochondrial inner membrane	14	2.99145	0.0578498	DMAC2L, SLC27A1, FECH, SPHK2, SURF4, GHITM, PSEN1, ATAD3A, COQ4, LDHB, COQ2, SLC25A10, MICU1, SLC25A4	449	351	19783	1.75738	1	0.585729	0.557837
GOTERM_CC_DIRECT	GO:0042470~melanosome	6	1.28205	0.062374	ITGB1, CD63, AHCY, SLC3A2, ATP1A1, SLC1A5	449	94	19783	2.81235	1	0.616383	0.587031
GOTERM_CC_DIRECT	GO:0016323~basolateral plasma membrane	12	2.5641	0.0630515	HCN4, SLC43A2, SLC6A9, ITGA3, EPCAM, BSG, SLC3A2, SLC26A11, ATP1A1, SLC7A1, HCN1, SLC9A1	449	287	19783	1.84224	1	0.616383	0.587031
GOTERM_CC_DIRECT	GO:0098796~membrane protein complex	2	0.42735	0.0664135	SLC1A2, SLC1A6	449	3	19783	29.3734	1	0.638245	0.607853
GOTERM_CC_DIRECT	GO:0032590~dendrite membrane	4	0.854701	0.06922	THY1, GABRG2, WLS, HCN1	449	42	19783	4.1962	1	0.654129	0.62298
GOTERM_CC_DIRECT	GO:0031616~spindle pole centrosome	3	0.641026	0.0743548	TMEM201, CEP250, NUBP2	449	20	19783	6.60902	1	0.679986	0.647606
GOTERM_CC_DIRECT	GO:0044233~ER-mitochondrion membrane contact site	3	0.641026	0.0743548	BCAP31, TMX2, ATG14	449	20	19783	6.60902	1	0.679986	0.647606
GOTERM_CC_DIRECT	GO:0043025~neuronal cell body	22	4.70085	0.0796055	PCSK2, HCN4, NLGN3, ACHE, MYO10, CPNE5, WHRN, SORT1, PTPRN, SLC1A1, SLC1A4, SLC3A2, PRKCA, PSEN1, ENO2, SMO, PPP2R1A, SV2A, CNTN2, FKBP4, NTSR1, HCN1	449	665	19783	1.45763	1	0.701145	0.667757
GOTERM_CC_DIRECT	GO:0035327~transcriptionally active chromatin	3	0.641026	0.080989	EXOSC5, EXOSC4, PELP1	449	21	19783	6.2943	1	0.701145	0.667757
GOTERM_CC_DIRECT	GO:0001917~photoreceptor inner segment	5	1.06838	0.0837075	PKM, WHRN, BSG, CEP250, ENO2	449	73	19783	3.01782	1	0.701145	0.667757
GOTERM_CC_DIRECT	GO:0000791~euchromatin	5	1.06838	0.0837075	EXOSC5, EXOSC4, UHRF1, PRDX1, PELP1	449	73	19783	3.01782	1	0.701145	0.667757
GOTERM_CC_DIRECT	GO:1990351~transporter complex	2	0.42735	0.0875585	ERGIC3, SLC9A1	449	4	19783	22.0301	1	0.701145	0.667757
GOTERM_CC_DIRECT	GO:0098855~HCN channel complex	2	0.42735	0.0875585	HCN4, HCN1	449	4	19783	22.0301	1	0.701145	0.667757
GOTERM_CC_DIRECT	GO:0044393~microspike	2	0.42735	0.0875585	SDC3, FSCN1	449	4	19783	22.0301	1	0.701145	0.667757
GOTERM_CC_DIRECT	GO:0005774~vacuolar membrane	3	0.641026	0.0877977	MTMR2, SLC22A17, ATP6V0C	449	22	19783	6.0082	1	0.701145	0.667757
GOTERM_CC_DIRECT	GO:0030673~axolemma	3	0.641026	0.0877977	ACHE, SLC1A2, THY1	449	22	19783	6.0082	1	0.701145	0.667757
GOTERM_CC_DIRECT	GO:0030285~integral component of synaptic vesicle membrane	4	0.854701	0.0901736	SLC6A9, SLC32A1, SV2A, SYP	449	47	19783	3.7498	1	0.703466	0.669967
GOTERM_CC_DIRECT	GO:0032991~macromolecular complex	28	5.98291	0.0905696	CD63, ALDH1L1, FEN1, SDC3, CDCA8, RBM4B, ATP2A2, PSEN1, ATP1A1, IL1RAP, SLC7A1, GIGYF2, ZMPSTE24, STIP1, CEP250, RGS6, ABCC8, STRADA, PRKCA, SYP, POLRMT, RNF168, COQ4, BCL2, MYH9, CALR, FKBP4, CRYAB	449	908	19783	1.35868	1	0.703466	0.669967
GOTERM_CC_DIRECT	GO:0009925~basal plasma membrane	5	1.06838	0.0937477	SLC27A1, SLC6A9, SLC3A2, SLC1A5, SLC7A1	449	76	19783	2.89869	1	0.716458	0.682341
GOTERM_CC_DIRECT	GO:0005782~peroxisomal matrix	3	0.641026	0.0947696	ACOT8, PRDX1, ATM	449	23	19783	5.74697	1	0.716458	0.682341
GOTERM_CC_DIRECT	GO:0005802~trans-Golgi network	9	1.92308	0.0992761	GRN, YIPF2, SLC66A2, AP1G1, STX8, FURIN, TRAPPC9, AP4B1, WLS	449	207	19783	1.91566	1	0.731315	0.69649

## Sheet: Axon. translated P180-enriched
Overlap with axonally translated proteins detected in Shigeoka et al., 2016 Cell (P0.5) :	Overlap with axonally translated proteins detected in Jung et al., 2023 Neuron :
Actl6b	Aacs
Actr1a	Ache
Adamts7	Actr1a
Aldh1l1	Aldh1l1
Alg2	Atg4d
Ap1m1	Atp6v0c
Ap3d1	Bcam
Arhgap1	Cxcl14
Ascc1	Emc10
Atp13a1	Frmd8
Bag6	Fscn1
Bsg	Furin
Btbd9	Grn
Cacul1	Igsf21
Cadm3	Kcng2
Calr	Kcnk3
Caly	Marcksl1
Ckap4	Mfsd13a
Cntn2	Ncan
Coq4	Plekhg5
Ctsa	Pnpo
Dalrd3	Pomgnt2
Dhcr24	Ptk7
Ecsit	Rgs16
Emc10	Sdc3
Exosc4	Sdc4
Fbxo16	Slc27a4
Fchsd1	Sod3
Fibp	Sphk2
Gaa	Spry1
Gars	Syngr3
Ghitm	Tspan9
Gpr19	Tssc4
Grm2	Usp5
Grn	Zfp687
Gys1	Adam23
Igsf21	Ankrd34b
Kcna6	Ap1g1
Kcnk3	Cep250
Ldhb	Chd2
Ldlrad4	Csmd1
Lias	Fip1l1
Ly6e	Gigyf2
Mapre3	Grid2
Mcm6	Grin2a
Med26	Hecw1
Meis3	Ints11
Micu1	Lmbrd2
Napa	Myh9
Nubp2	Ncapd2
Orc3	Plcxd3
Os9	Plekhm3
Pkm	Pola1
Pld3	Pole
Pltp	Psmc1
Pmf1	Rbms3
Polr3a	Rexo4
Polrmt	Rgs6
Ppme1	Sdk2
Ppp2r1a	Sirt7
Prkca	Slc1a2
Psat1	Slc7a1
Ptrh2	Stip1
Rabac1	Tenm2
Rell1	Tmem87a
Rpl9	Top3b
Rpn2	Zfp956
Rspry1	Zkscan2
Sdc3	Acaa2
Sdc4	Bsg
Sin3b	Cryab
Slc1a6	Dtd2
Slc22a17	Ecsit
Slc27a1	Ephb3
Slc35f6	Fen1
Slc3a2	Fkbp4
Sult2b1	Gamt
Sv2a	Icmt
Syngr3	Ifitm10
Syp	Ift27
Tecr	Igfbp4
Ten1	Kdelr3
Tenm2	Lratd1
Tex264	Mapre3
Tmem130	Med29
Tmem201	Mtmr2
Tmem234	Nubp2
Tspan6	Pdk2
Ttc27	Pef1
Ttc4	Pkm
Uba1	Rabac1
Ubash3b	Sec22c
Wdfy1	Sgta
Wdr91	Slc52a2
	Snrpa
	Sumf2
	Surf4
	Tmem98
	Wdr91
	Ccdc82
	Gabrg2
	Galnt13
	Hspa4l
	Magi3
	Orc3
	Pex1
	Rbm34
