# Supplementary material for: Axonal endoplasmic reticulum tubules control local translation via P180/RRBP1-mediated ribosome interactions
Source: Dev Cell. 2024 Aug 19;59(16):2053–2068.e9. doi: 10.1016/j.devcel.2024.05.005 (PMC11338522; doi:10.1016/j.devcel.2024.05.005)
Supplement: Table S3. Table with the source/raw data for each quantification and uncropped blots presented in the figures and detailed experimental information including N replicates, n number, and statistical tests, related to Figures 1, 2, 3, 4, 5, 6, 7, S1, S3, and S4 [file mmc4.xlsx]

## Sheet: Figure 1C,F,H,J,L,N
Figure 1C			Figure 1F			Figure 1H			Figure 1J			Figure 1L			Figure 1N
Puromycilation			Puromycilation			RpS12 intensity			RpL24 intensity			RpS12 intensity			RpL24 intensity
Normalized to control			Normalized to control			Normalized to control			Normalized to control			Normalized to control			Normalized to control
Mann-Whitney test			Mann-Whitney test			Mann-Whitney test			Mann-Whitney test			Mann-Whitney test			Mann-Whitney test
pSuper	RTN4/DP1 KD		RTN4-SBP only	RTN4-SBP + KifC1-Strep		pSuper control	shRTN4/DP1		pSuper control	shRTN4/DP1		RTN4-SBP only	RTN4-SBP + KifC1-Strep		RTN4-SBP only	RTN4-SBP + KifC1-Strep
135.247	70.8073		139.766	56.6508		127.633	122.458		69.8068	96.6064		112.78	44.3558		119.473	73.867
131.19	100.061		129.432	31.1665		130.74	19.8018		133.614	69.6555		68.9814	106.023		68.6843	75.3607
81.4344	19.4714		40.8963	46.0993		89.7156	33.9086		126.461	52.4169		85.4725	82.5825		66.9787	48.0835
55.1898	35.7114		38.4091	107.278		138.215	33.1977		63.0185	31.9319		102.936	51.1137		101.391	77.9274
87.4375	42.0575		162.614	99.7174		71.0589	37.5369		45.356	94.4903		207.385	69.4535		101.899	95.3764
133.498	87.2842		102.034	91.681		133.892	138.096		128.018	98.6145		85.3934	78.8855		131.892	145.874
103.084	50.2654		110.155	110.048		86.4262	44.9404		153.188	63.6079		93.862	65.9598		100.811	57.1171
99.1212	54.2292		51.7702	85.7436		58.4569	22.1718		69.7588	41.6607		80.2657	40.757		107.36	62.0028
69.8543	59.3417		111.691	56.7511		63.8632	34.2282		110.779	52.6137		59.5795	45.8085		111.68	83.9101
103.944	105.471		47.997	86.7465		101.424	157.178		107.282	105.926		103.345	48.2465		89.8304	57.1246
50.1213	69.9393		192.452	28.7535		69.6522	64.4188		84.0753	71.9907		123.771	35.1791		195.238	54.4899
142.668	74.7602		52.2845	56.9648		104.866	76.3164		182.168	26.4222		63.394	107.275		78.9455	70.4927
103.043	108		99.2383	26.1225		64.4515	38.4226		113.44	186.586		148.482	41.8174		89.3432	50.73
97.2912	101.27		121.261	55.9506		119.883	61.7282		113.25	109.52		74.6485	87.6961		154.889	35.2088
107.849	112.74		134.434	47.6805		106.729	80.1957		72.1419	65.4529		45.9409	42.5535		49.9181	103.427
74.0456	62.2291		158.481	42.1021		98.2127	37.4452		68.2628	52.5112		175.149	28.1279		128.336	38.5762
105.15	71.1266		62.6333	48.3503		149.609	23.5719		114.95	74.2335		101.518	88.4684		43.1057	109.278
148.826	76.9216		81.6053	134.033		98.8343	70.8933		97.9923	80.7234		106.246	53.2486		51.5787	53.5814
128.386	59.1898		90.4761	41.957		80.6886	30.2506		91.2728	141.715		162.276	70.8952		162.516	59.3018
101.878	69.9561		155.199	55.9739		63.3662	35.4773		70.4619	49.2709		79.4745	29.8225		46.1294	69.1299
56.918	72.8054		24.5298	75.3032		134.338	126.734		84.7028			55.7102	61.4463		140.08	76.0786
83.8239	99.4755		103.107	88.2324		107.945	110					68.7458	114.698		65.8499	64.5604
55.888	101.686		91.0707	45.6016		74.3428	52.8235					94.6446	56.9021		163.179	55.195
91.7765	53.3694		57.4289	82.7034		36.8423	40.686					132.729	106.455		93.4306	30.3626
53.3529	21.1268		145.679	108.639		54.9797	67.0246					108.869	51.7849		46.6076	53.0878
192.957			95.355	41.4038		81.1528	19.235					90.0031	102.229		64.4608	41.3232
82.5747			197.993	38.3277		76.3583	67.6942					65.827	49.1632		72.3497
69.91			118.371	32.0662		177.593	103.121					119.01	50.1394		154.042
162.219			151.784	78.5786		144.126	66.6836					79.7553	65.9644
75.2098			146.498	77.7421		147.152	79.3607					122.155
114.81			91.4323	95.4129		91.9666						157.587
67.7557			58.9895	88.6596		115.486						92.6896
113.527			55.9192	50.3784								57.7134
120.019			67.6348	45.8614								98.7831
			49.1329	115.864								74.8782
			83.1331	100.484
			101.779	111.102
			137.825
			39.5083

## Sheet: Figure 2C,F,I,K
Figure 2C					Figure 2F					Figure 2I					Figure 2K
% RpS12 in ER					% RpS12 in ER					% RpS12 in ER					% RpS12 in ER
Normalized to control					Normalized to control					Normalized to control					Normalized to control
One-way ANOVA with Tukey's multiple comparison test					One-way ANOVA with Tukey's multiple comparison test					One-way ANOVA with Tukey's multiple comparison test					One-way ANOVA with Tukey's multiple comparison test
ER	ER flipped	ER enlarged	ER enlarged flipped		ER	ER flipped	ER enlarged	ER enlarged flipped		ER	ER flipped	ER enlarged	ER enlarged flipped		ER	ER Puromycin	ER enlarged	ER enlarged puromycin
22.819	22.606	29.9305	29.2599		43.1809	21.2365	65.6905	38.9104		35.9195	13.3764	46.5316	19.9551		35.8255	39.0432	46.5316	50.4545
32.2165	33.9391	41.5961	41.7646		55.6602	57.7474	74.4378	76.4402		37.0846	16.9421	49.7763	22.7718		37.0846	31.5013	49.7763	43.5402
32.9467	27.425	40.4148	33.4582		52.7452	34.0926	72.9664	53.8239		41.8742	22.0788	52.8521	31.3031		41.8742	42.1247	52.8521	55.9505
38.5576	31.5094	45.2339	37.628		49.6671	29.392	70.4244	50.0393		51.1693	23.9837	59.5976	33.8673		51.1693	44.7925	59.5976	56.9495
40.0128	26.7206	47.4143	32.3539		54.2821	21.301	74.0063	41.7718		36.17	15.0344	47.3618	22.0255		36.17	33.2939	47.3618	45.1217
35.457	28.9979	40.5946	33.7334		47.5322	35.4239	66.8401	58.3457		57.5855	31.2751	68.842	39.5792		57.5855	46.1264	68.842	57.7825
37.9725	32.3746	46.6466	40.6296							52.0867	28.5482	64.0946	35.9377		52.0867	31.6674	64.0945	44.0411
43.3159	39.1803	51.9313	46.5836							49.4189	24.0679	59.6004	33.5391		49.4189	39.879	59.6004	50.8682
62.4523	39.2784	70.963	48.028							64.8375	38.8217	74.8361	47.2857		64.8375	28.1694	74.8361	40.1266
54.2313	40.0843	65.5347	50.4176							40.2082	21.8179	50.8569	29.1485		40.2082	38.8772	50.8569	50.038
48.3446	29.7323	60.0012	38.9068							58.9194	31.3564	69.1741	43.5573		58.9194	31.0004	69.174	42.1247
43.5496	37.4782	58.3443	51.9404							53.8371	28.046	66.0082	36.4315		53.8371		66.0082
42.4497	39.0449	56.358	50.903							48.7547	23.9024	56.0152	32.0466		48.7548		56.0152
43.9839	39.8036	55.9351	51.0352							55.337	28.6211	68.5915	37.6743		55.337		68.5915
52.1399	44.6186	63.3758	55.7546							51.4197	24.0651	60.7626	34.9446		51.4197		60.7626
										60.1688	37.5733	69.3373	46.374		60.1688		69.3373
										51.5858	24.3989	62.5102	35.7722		51.5858		62.5102

## Sheet: Figure 3C,E,F
Figure 3C				Figure 3E			Figure 3F
split APEX				split APEX			split APEX
Normalized to control				Normalized to axon shaft			Normalized to control
One-way ANOVA with Dunnett's multiple comparison test				Mann-Whitney test			One-way ANOVA with Dunnett's multiple comparison test
AP-Sec61	AP-RTN4	AP-Sec61 no H2O2		axon shaft	branch		Control	BDNF	NT3	NGF
122.674	1.09375	3.29564		132.808	178.397		122.743	105.531	119.016	106.502
141.515	1.58946	3.17474		67.1923	291.236		97.7033	58.8813	69.5213	32.3462
89.3573	1.36596	2.46039		139.728	202.925		73.0747	89.7813	233.09	93.087
64.4191	2.96533	3.2913		60.2721	75.4101		185.117	90.9007	75.6563	41.988
97.6842	1.67685	3.17095		33.4233	10.4136		50.0301	85.144	205.487	65.0095
114.033	3.65892	2.44973		46.0573	78.0994		116.728	39.0771	66.587	134.191
136.56	0.927581	2.30992		84.7307	63.9156		51.1957	128.569	57.4854	42.9785
132.413	1.55865	3.07459		235.789	478.986		189.997	142.503	307.931	73.3536
88.8124	1.10121			67.3459	107.895		64.8924	56.3201	120.281	37.9775
12.5314	3.03746			132.654	184.323		48.519	189.113	160.112	119.804
80.2011	11.6519			45.796	104.084		81.0503	94.1758	161.253	113.657
115.148	8.47612			43.2289	52.5712		127.13	54.7596	52.485	162.441
104.651	39.5979			210.975	348.461		101.88	90.7827	101.026	75.6577
	12.4934			25.023	58.1352		19.5371	72.7533	232.708	37.0748
	6.57751			88.7321	239.807		50.0137	72.1781	49.6237	46.4558
				111.268	204.365		120.875	43.0989	162.71	73.1345
							47.8257	169.234	51.3471	86.9824
							233.63	55.1242	73.4095	181.404
							118.058	69.5486	110.814	83.6807
							91.335	33.3698	100.721	103.493
							45.7862	92.2902	188.915	126.747
							103.479	52.7154	128.904	75.6748
							251.722	153.018	125.029	130.491
							84.8131	98.4127	84.2126	164.955
							74.1718	77.7535	89.3598	134.175
							129.71	133.094	229.065	91.7124
							124.41		248.615	91.9272
							53.8918		294.576
							118.449		281.029
							61.0082		181.184
							61.2242

## Sheet: Figure 4B,F,H,I,J,Dblots
Figure 4B						Figure 4F			Figure 4H			Figure 4I					Figure 4J						Figure 4D uncropped blots
Polarity index quantification						Puromycilation			split APEX			split APEX					RpS12 level corr. for GFP			RpL24 level corr. for GFP
PI (Id-Ia)/(Id+Ia)						Normalized to control			Normalized to control			Normalized to control					Normalized to control			Normalized to control
						Mann-Whitney test			Mann-Whitney test			One-way ANOVA with Dunnett's multiple comparison test					Unpaired t-test			Unpaired t-test
Sec61	P180	Lrrc59	Rpn1	KTN1		pSuper	P180 KD		pSuper	P180KD		Control BSA	Control-NT3	shP180 BSA	shP180 NT-3		RpS12			RpL24
0.585039	-0.207516	0.711421	0.867716	0.712682		135.247	55.6378		165.065	37.8726		81.1213	143.866	48.7751	195.311		P180-FL	P180-FL + RNase		P180-FL	P180-FL + RNase
0.298399	-0.0921246	0.892921	0.701591	0.694125		131.19	107		75.9525	106.931		187.483	118.258	47.597	80.3217		0.290211	0.0404627		0.344285	0.13581
0.200294	-0.822718	0.740816	0.78817	0.734278		81.4344	105.482		125.585	45.0942		92.9438	96.753	72.8923	64.4332		0.359839	0.171176		0.344446	0.173545
0.145888	-0.417603	0.755613	0.797437	0.798453		55.1898	64.3543		65.0558	24.0239		76.4727	114.082	41.8443	79.0903		0.351542	0.128621		0.438502	0.280195
0.285994	-0.308243	0.755137	0.846507	0.785299		87.4375	47.7781		136.608	54.5481		63.9756	125.791	97.3926	66.4621		0.385348	0.0199508
0.389819	-0.250569	0.544948	0.866094	0.589793		133.498	74.5775		46.6572	68.7739		99.855	206.525	51.3074	63.834
0.392146	-0.108	0.764203	0.803749	0.906728		103.084	52.2418		82.6113	36.4663		92.8997	175.456	21.8081	128.358
0.118602	-0.400322	0.880632	0.865688	0.868421		99.1212	76.6261		167.654	91.792		105.322	111.944	65.4621	42.7766
0.423944	-0.441936	0.81116	0.713683	0.86161		69.8543	99.707		45.0346	30.7966		93.5918	81.0862	64.9731	120.783
0.492611	-0.186494	0.87039	0.825713	0.612248		103.944	72.288		89.7758	38.3352		98.092	115.357	75.4256	99.7986
0.37904	-0.448422	0.872488	0.909558	0.760709		50.1213	70.8724		147.394	24.4327		108.244	100.696	21.505	68.2894
0.493244	-0.611714	0.888405	0.699279	0.806879		142.668	48.5756		41.9222	30.2374		57.9647	135.715	82.2239	60.5583
0.177822	-0.557784	0.805331	0.785899	0.886551		103.043	144.173		76.661	103.649		77.743	94.7344	157.945	66.3075
0.442174	-0.361531	0.879253	0.633152	0.416018		97.2912	52.4162		36.1625	59.8662		122.024	200.159	85.9988	66.8314
0.252452	-0.434092	0.865062	0.89618	0.999944		107.849	110.997		73.6291	170.56		93.5889	211.316	109.185	184.94
0.277076	-0.487343	0.70524	0.712205	0.669442		74.0456	132.627		111.592	37.6231		113.406	310.227	47.5477	74.5299
0.549936	-0.518634	0.87827	0.746736	0.999943		105.15	67.9338		178.463	28.0928		99.1891	200.764	64.7494	54.3573
0.438564	-0.469561	0.940481	0.726633	0.716568		148.826	64.9031		100.936	14.974		80.5247	192.14	41.0727	83.1848
0.296493	-0.247033	0.816365	0.709698	0.999856		128.386	93.4334		217.688	43.076		95.415	123.912	45.9503	151.364
0.311884	-0.536354	0.90052	0.692312			101.878	74.9119		44.1672	28.218		110.384	104.769	20.8047	35.8821
0.355382		0.647142	0.858783			56.918	47.9636		61.8433	103.214		105.697	151.539	49.968	51.3074								Red boxes indicate cropped area used for Figure
		0.687778				83.8239	101.423		109.541	85.2978		144.063	230.367	197.78	74.4663
						55.888	55.5558		69.2951	73.4773		149.917	89.3252	89.0692	41.7353
						91.7765	101.9		39.8451	39.9046		141.062	185.515	9.38757	40.4548
						53.3529	102.47		97.3164	41.652		143.317	99.3097	43.6521	105.834
						192.957	56.7875		203.832	107.437		132.089	65.8217		48.8525
						82.5747	110.694		59.9606	89.3925		56.7816	57.3119		14.7225
						69.91	123.52		88.2281	73.1327		42.2256			31.8421
						162.219	76.6273		44.9249	169.226		34.6072			32.0276
						75.2098	57.1692		109.632	41.932
						114.81	123.96		87.279	55.8068
						67.7557	48.5244		160.163	51.9367
						113.527	107.297		139.524
						120.019	57.72

## Sheet: Figure 5E,G,B-Cblots
Figure 5D					Figure 5E						Figure 5G			Figure 5B uncropped blots								Figure 5C uncropped blots
split APEX					split APEX						split APEX
Normalized to control					Normalized to control						Normalized to control
One-way ANOVA with Tukey's multiple comparison test					One-way ANOVA with Dunnett's multiple comparison test						Mann-Whitney test
GFP	P180 FL	P180 delta CC	P180 delta Repeats		Control	P180 KD	P180 KD+P180 FL	P180 KD+P180 delta CC	P180 KD+P180 delta Repeat		GFP	RCC-GFP
71.1795	39.412	176.943	59.5365		76.4552	41.3317	30.4214	21.4801	42.8265		118.569	102.269
49.7996	260.658	34.4448	29.4939		212.995	20.7909	76.3786	57.6876	13.0266		144.717	142.986
14.7905	446.351	136.824	31.698		61.3238	8.3161	39.0126	16.9523	8.37419		94.2039	40.1653
81.7549	410.438	37.7748	50.264		83.342	42.2501	82.2078	28.7063	23.712		79.083	59.5463
500.234	70.0567	67.8309	97.9153		38.3837	15.703	91.697	8.89496	74.8073		110.106	126.855
38.6703	190.707	102.986	79.2931		137.764	37.7497	30.6636	25.3714	110.626		128.808	46.7834
59.5823	63.8043	98.6189	25.1038		111.069	24.4698	21.1775	39.0089	83.9369		60.249	76.7823
89.8277	43.3465	87.6216	7.61866		54.4707	38.0396	162.285	40.6128	120.723		64.2641	42.1221
56.3402	210.86	67.6013	27.6838		85.5984	13.1257	90.1881	72.1492	57.0702		170.105	87.1118
37.8207	44.3805	60.7564	23.1876		138.598	24.9272	371.208	50.783	43.7194		102.048	92.4479
66.7816	404.745	37.2708	70.9113		72.0041	32.2802	36.7762	80.771	80.5885		85.5921	64.2348
148.892	603.713	38.1481	32.7433		38.1686	23.0065	38.6047	138.463	29.9568		51.8643	21.6511
127.836	54.3105	44.988	37.5223		77.6898	21.3153	60.4017	64.9841	50.2322		143.832	41.2462
20.9412	207.607	125.99	99.4967		110.565	226.303	128.238	71.1975	29.8661		80.9487	93.1237
49.4293	245.507	58.6348	76.3737		43.9262	69.8196	95.8173	112.971	38.8963		120.04	137.991
166.298	37.6827	92.0864	36.5332		268.336	23.6408	117.337	80.6818	47.3228		72.0839	92.1973
56.5704	55.241	99.8903			33.9591	24.849	58.2134	93.897	88.5217		58.2699	32.1401
74.3435	122.172	89.4168			155.351	16.7688	50.9254	151.693	33.0983		115.216	23.8403
231.884	177.101	181.905			45.099	21.542	155.092	79.1733	85.1035		117.581	18.3715
76.2587	160.044	95.212			64.632	50.592	124.226	120.991	69.8028		91.5076	61.1572		Red boxes indicate cropped area used for Figure								Red boxes indicate cropped area used for Figure
144.949	105.179	308.796			25.645	20.189	31.896	20.7902	82.6487		114.945	145.642
35.817					146.283	68.3599	48.3731		99.8786		85.6116	48.7475
					26.609	80.161	155.914				120.746	54.2055
					62.219	50.577	65.0783				122.225	97.7434
					266.149	29.934	87.9016				46.5881	30.4133
					176.732	35.664	150.12				96.8975	57.3456
					86.628	104.276	141.288				117.521	69.0195
						57.068	89.1339				86.3763
							251.106

## Sheet: Figure 6B
Figure 6B
Time	Control																			Anisomycin													RCC
0	101.751	107.925	100.449	96.256	100.982	92.1568	102.084	97.3195	99.9961	98.9947	97.5139	99.7718	101.333	101.604	100.763	100.859	99.5261	94.6429		99.8257	102.625	97.3876	93.9704	101.909	101.968	87.9803	95.507	100.433	104.003	99.1247	100.571		88.134	101.149	125.599	100.196	97.7646	98.844	104.667	100.291	106.474	100.753
0.5	94.1427	91.2039	96.224	97.4298	99.1026	103.053	100.945	100.208	105.916	103.273	105.021	98.858	100.631	97.3382	100.43	99.7894	101.85	105.509		100.858	100.598	98.876	105.956	107.276	97.8478	98.352	100.455	98.205	98.4991	99.6719	100.386		101.946	99.3302	93.4396	100.007	96.229	96.2799	97.1653	100.123	99.9302	98.5409
1	104.257	100.272	103.537	105.987	99.9146	104.952	96.9889	102.787	94.5591	97.842	97.0733	101.381	98.0671	101.245	98.8369	99.3656	98.6732	100.071		99.3308	96.8134	103.916	100.403	91.4953	100.166	116.429	104.042	101.421	97.5219	101.227	99.0591		109.852	99.5303	86.1203	99.7974	106.104	105.347	98.402	99.5882	93.862	100.73
1.5	0	0	0	0	0	0	0	0	0	0	0	0	0	0	0	0	0	0		0	0	0	0	0	0	0	0	0	0	0	0		0	0	0	0	0	0	0	0	0	0
2	11.3683	9.96694	34.2209	10.2028	21.3157	9.3239	16.6604	9.39467	25.34	14.4143	3.16749	29.3395	6.3902	13.0101	12.4435	11.5763	13.5765	12.738		5.98903	17.7938	12.7693	14.0564	16.9766	3.72284	12.572	9.63184	6.96231	25.6018	15.7217	8.47762		17.3811	12.2746	14.905	12.8116	17.676	11.9942	4.58048	10.6993	4.55252	11.8715
2.5	19.6755	20.4075	54.0123	17.4108	34.7637	16.7019	29.3783	19.6591	47.8407	23.5659	6.47901	45.8367	9.61503	20.2793	18.5274	21.7108	24.9436	27.4338		12.0482	26.6397	20.0881	31.1899	27.8458	6.6289	15.567	22.3048	14.1131	44.9808	28.2147	17.116		29.788	20.7215	21.1296	20.4034	30.7177	21.0212	9.15916	20.2807	9.81174	22.7225
3	28.0474	28.3264	66.9215	21.9342	46.9902	20.7231	40.8227	26.1754	75.632	31.4042	9.19503	55.9129	16.6358	25.3762	22.9908	31.425	33.8728	36.2463		17.1025	33.3924	26.8935	38.7641	34.2036	10.4206	30.426	31.4439	19.2055	54.7232	35.0304	24.3225		38.1442	27.3501	25.6708	26.6593	40.0704	27.9733	13.5704	24.6737	14.6101	29.5545
3.5	39.7373	34.8284	73.8129	26.9774	50.6488	23.9594	48.8381	29.8658	73.0568	38.9666	11.7467	65.8144	21.2989	33.5423	24.1583	40.9168	41.7148	42.6367		21.518	39.5007	29.9711	45.2339	38.9658	10.7965	40.8882	34.8585	23.4841	59.8474	40.3375	31.609		45.9022	33.9036	27.5187	34.964	47.5062	33.7377	17.1869	29.3082	18.0741	34.6298
4	46.9494	37.4014	88.9693	34.6705	55.493	24.896	54.0112	39.698	71.8681	39.0119	17.6069	70.4224	25.4171	35.0668	34.3869	44.7592	46.1232	47.4878		24.9847	43.2726	33.3845	50.3358	44.8022	13.7099	40.7536	45.1414	26.7389	66.1126	43.318	36.4345		52.4133	39.2278	27.4429	41.4131	53.3523	38.6336	19.2117	31.8817	21.3372	38.8514
4.5	54.3502	36.3794	89.9151	37.3115	63.8189	29.7889	61.8108	41.2718	72.0661	40.2943	18.8357	74.4015	28.4849	39.6081	41.9165	50.9547	49.3532	52.3592		27.6741	46.5139	34.3007	54.2765	48.7165	15.4356	43.2463	54.1893	29.3109	64.8973	47.2099	42.6746		55.6734	42.9642	32.3916	41.4454	57.6072	42.2091	21.9509	34.8498	23.9412	40.7772
5	55.0251	37.2127	91.2782	39.8541	65.1956	30.7534	72.9804	47.8613	83.4735	44.5108	17.9584	79.1755	31.9968	43.0733	40.0013	55.8017	53.2029	52.2663		31.4761	50.6962	36.5633	54.7997	50.8052	16.3831	41.1649	57.256	31.4889	67.9135	55.699	47.6069		61.1522	46.6174	37.2142	41.1197	60.7495	45.8476	24.999	36.2569	26.5521	44.7284
5.5	56.2746	38.1156	89.9242	41.6093	64.8503	34.6683	75.6835	49.7231	90.2933	48.9712	28.3885	81.2357	35.0967	48.5035	47.2003	61.4081	54.8641	55.0983		33.2933	52.8023	38.872	56.7245	62.585	17.2435	49.1968	62.3309	33.5135	70.4824	58.5338	50.8116		67.6538	49.7166	43.6296	41.8286	65.9977	48.4573	27.679	38.7774	30.4256	44.8889
6	64.975	41.9703	92.1009	43.2084	67.1751	42.6199	84.4977	51.9681	84.7939	52.6357	29.9775	82.7251	38.3525	53.8856	45.9255	65.7022	61.8139	57.8571		35.5632	56.39	40.2675	60.6537	62.5609	17.7265	51.7974	61.9659	34.4858	74.4057	58.2321	54.1852		73.2188	52.5977	34.2867	41.5427	66.0976	48.9551	28.6578	38.1722	33.4196	47.8764
6.5	77.6539	40.9109	102.169	49.1166	70.5033	43.968	94.2184	52.5192	92.1177	52.6429	30.7936	83.6743	40.2988	57.4786	46.5036	69.0576	63.1735	61.1415		37.9763	58.4319	40.557	64.0122	63.6461	16.7039	48.6376	61.3957	37.0728	74.9471	60.3307	57.8679		75.2536	55.2265	29.3312	43.2004	70.678	53.5707	29.6485	38.1582	33.8123	50.3958
7	84.5457	43.8747	94.7675	51.9945	74.7107	42.8886	96.8506	56.8901	88.4446	57.1548	31.3177	86.4886	42.2083	53.4891	49.7906	71.7585	65.2442	62.9438		40.2316	59.2326	40.8752	68.1117	67.5666	19.0654	43.7685	61.7195	37.7954	73.694	61.174	62.0299		74.7551	59.0575	32.0919	45.4804	70.4326	55.2272	30.6597	38.1622	41.2698	50.3165
7.5	77.0617	44.6978	95.8735	56.1247	70.24	45.5217	101.641	61.3594	94.1779	60.9601	33.7822	88.276	42.5151	63.0106	52.1146	73.916	66.4969	65.2854		41.315	60.8356	44.8317	67.5011	71.4059	21.6642	54.4584	63.4952	37.9705	64.8134	64.3377	64.9464		77.3551	62.4123	36.9194	48.6898	78.0501	57.5644	32.5813	39.1411	43.9679	49.6818
8	82.6162	46.6696	95.029	63.9094	72.4442	49.8986	100.357	51.4661	89.4384	64.0053	40.1568	87.8251	45.0966	71.7974	50.2297	77.9956	69.0653	65.2231		44.6794	63.4025	45.8603	69.2355	72.0231	25.0221	59.4952	62.3598	40.3866	72.9459	61.9571	66.544		77.9708	63.1153	43.9723	48.2714	80.0342	58.359	33.6652	43.2901	42.2527	49.7458
8.5	86.3619	50.9902	90.7228	65.3687	71.529	50.0069	102.592	52.9515	91.2722	65.6326	38.8412	89.9297	46.5323	68.4311	53.1576	81.0109	70.4316	65.9404		43.8719	65.7638	52.5623	72.1956	70.8196	23.0238	51.4617	62.9739	42.6215	68.7837	65.6255	68.4261		81.1131	66.0321	48.4415	49.075	77.0632	59.394	35.02	43.2293	39.697	51.9465
9	93.5798	46.9447	97.9921	70.5036	71.9126	49.5879	113.34	53.763	96.1724	69.6975	54.2774	89.7443	47.5435	65.0099	54.8815	84.5311	67.9552	68.497		46.6737	66.5666	53.553	72.3448	63.8448	21.4897	66.1009	65.2004	44.6403	70.8845	63.6587	69.5166		82.9395	71.0692	40.2319	50.2012	82.0257	61.6694	34.4254	45.1568	44.7286	51.5748
9.5	87.157	51.6561	97.6385	73.9956	71.8831	49.2318	112.467	62.027	96.8995	75.6589	53.6977	91.8863	48.7542	72.6132	56.8701	84.9724	69.5067	67.555		47.4133	67.5097	57.0983	71.8943	73.4562	23.0559	65.7241	63.0738	43.1168	70.1466	67.6114	72.0556		86.4232	70.4477	40.4802	51.6022	86.1584	62.4748	35.8356	47.8222	48.2879	56.7116
10	76.8363	53.8006	94.0277	72.5695	71.1984	52.7372	115.495	62.2612	94.6861	75.6859	64.0388	91.2313	50.4271	75.8263	59.8726	85.7771	70.1031	69.0166		47.3722	69.2247	58.4634	72.4337	74.903	22.8859	70.986	69.5637	43.0811	62.4795	66.469	73.1277		87.5844	70.7182	39.9615	52.2	84.5642	63.7485	38.4134	44.9276	50.365	57.4686
10.5	77.6499	55.0984	98.5443	65.4307	70.1654	53.1866	112.484	65.4843	94.6371	74.694	65.1774	93.0202	48.7544	58.9109	60.8923	87.7237	73.2654	67.9633		47.6433	70.37	58.7918	75.605	70.3781	24.289	65.4952	69.9331	43.4831	57.4347	68.1812	73.9369		87.6297	72.2146	39.7842	52.5335	82.0205	64.2405	38.6904	47.6741	47.2787	58.0919
11	68.6757	57.8954	94.2073	72.2659	73.6991	61.1035	111.566	62.4234	92.8483	75.8535	62.2072	94.6487	50.5232	63.5213	64.4508	89.8724	73.2417	69.3305		47.9374	69.9277	60.7915	76.1389	75.5155	24.7411	53.6938	73.956	44.4707	58.6279	70.9836	73.8086		85.5666	74.0542	46.0649	51.3515	86.3412	68.9603	37.6601	48.8395	46.1616	60.9943
11.5	66.9016	61.1707	94.9121	73.452	70.1409	59.1035	109.255	55.4724	93.0862	74.7126	59.6976	97.4283	51.1877	65.6029	62.4518	89.5124	74.5834	69.8154		50.2743	70.7626	61.9953	76.1311	75.1843	23.7687	49.2536	76.759	43.7904	58.9865	74.2807	75.1789		88.8264	75.0796	46.513	53.6447	88.0323	69.3879	38.993	44.0979	45.0179	59.3517
12	71.7197	62.0452	93.383	73.5315	67.5112	58.8686	111.972	55.3874	86.2792	77.9199	68.7466	97.879	50.9864	62.853	64.3741	91.0174	76.4186	69.4068		50.2623	68.4841	63.8511	78.0249	73.3616	26.0837	50.9132	72.9353	46.0692	55.2324	76.0731	76.7206		87.7372	75.5132	47.5943	53.7159	88.3419	73.4802	40.1003	43.7002	49.3731	58.8212
12.5	80.2857	53.5301	94.5596	75.1224	69.0008	59.0475	114.148	61.8647	92.335	75.8447	75.3512	99.5856	51.4337	62.248	70.2921	92.9147	74.5938	70.9824		52.0638	66.7786	63.7387	75.6935	78.0043	27.4166	53.5568	74.2114	49.1874	55.1545	78.2482	77.4334		86.5247	77.6132	43.5471	53.77	84.6192	73.8391	40.5428	46.2659	54.8755	60.8741
13	73.6112	58.0633	94.0598	77.3493	64.635	56.8993	119.382	64.6406	92.1041	75.3669	75.3559	97.8645	51.3772	79.6347	64.9108	93.0787	75.4108	71.3274		51.5641	67.2972	64.3403	76.4206	84.56	26.5714	60.7387	79.9382	50.3506	57.3966	78.2849	78.9906		83.8968	80.0034	42.3521	53.8718	84.8594	75.2512	40.5849	47.1329	56.9527	59.4723
13.5	83.3491	64.5567	93.5428	78.0946	70.4609	61.0329	114.839	62.0244	88.1382	83.3347	72.6372	101.363	52.8913	68.9006	67.2469	93.7581	74.4309	74.2057		52.5164	67.6961	64.8434	76.2527	72.7258	26.974	58.0896	71.2612	51.3443	56.7561	80.0969	80.4992		84.1411	79.9886	41.4736	55.7252	83.9158	76.905	41.046	47.2207	59.3603	60.4631
14	87.5073	56.03	92.9495	79.6261	71.0076	59.9454	115.521	64.6018	93.9765	78.8989	75.3206	101.298	53.9909	81.453	70.0888	94.6509	75.7661	76.5593		52.4826	68.447	65.5958	77.4861	73.9002	27.8981	66.843	72.6971	51.484	56.5329	75.6212	79.8337		84.9035	79.5299	39.2855	56.3894	86.7673	76.4386	41.1042	45.626	59.3066	58.7128
14.5	75.3343	54.0004	97.3822	82.0855	68.0319	58.2783	114.233	60.854	95.2139	76.5827	79.7515	101.413	55.0669	76.8498	73.5336	95.8636	75.0447	78.9829		53.9744	67.0531	66.208	75.4821	81.4651	24.2746	70.2198	69.6546	53.659	54.8541	75.6492	78.5208		85.2939	79.2463	41.5344	57.8849	87.9672	75.0532	40.3033	46.6009	61.1298	59.4436
15	68.6706	50.1833	89.1445	78.0355	67.7525	64.3714	122.316	67.7254	95.7337	79.6351	48.4683	101.921	54.0609	69.9796	75.1479	98.5899	78.4619	78.1008		53.887	68.3579	65.7755	71.565	70.3398	26.3611	74.4549	66.6158	54.4482	55.9072	76.4447	78.9484		83.0214	77.8292	45.6757	58.0211	86.5997	73.0973	42.5617	47.9566	60.6001	59.3602
15.5	71.0382	55.4612	91.6858	79.9743	71.2359	64.7414	120.53	69.9735	89.8248	75.2933	47.4498	102.509	56.1033	74.3108	76.0068	97.7382	77.4477	77.4153		54.8	68.5192	67.6304	72.2466	67.6428	26.2135	65.1806	66.2896	54.3623	55.1037	77.8454	78.9561		80.5977	80.3277	42.6784	55.3229	85.2811	75.4079	42.0026	47.5182	57.3884	58.6835
16	72.7505	53.5629	96.6023	80.3411	73.9029	64.8399	115.466	65.7979	87.0644	78.9434	51.1042	103.719	56.1936	78.0132	74.8998	98.4862	78.2243	80.5848		56.2254	69.3801	67.5958	75.4318	69.0126	30.0973	63.1516	60.7982	55.748	55.9385	75.8739	80.4095		83.1523	81.183	41.3009	55.7553	89.1139	75.2269	43.5287	42.1096	55.6786	58.561
16.5	84.16	55.5403	94.1114	78.0894	74.8908	64.2593	120.586	60.8686	95.7256	76.9547	56.699	103.364	56.1815	71.0803	75.5155	96.9329	80.9607	77.0209		56.1734	68.1903	68.5727	73.6501	67.8267	26.9352	51.1995	62.4299	56.1954	54.4683	76.1288	81.0398		83.4118	81.3282	41.4953	56.7207	88.2478	78.026	44.4967	42.5734	61.6337	57.9007
																				55.5921	68.2255
FRAP
% Recovery
2-way ANOVA

## Sheet: Figure 7C,E,G
Figure 7C			Figure 7E				Figure 7G
Sholl analysis			% retraction events				% actin polymerization changes
Total intersections
Mann-Whitney test
GFP	RCC-GFP		Neuron	GFP	RCC-GFP		Neuron	GFP	RCC-GFP
1282	385		1	No	Yes		1	No	Yes
148	941		2	No	No		2	No	No
178	1262		3	No	No		3	Yes	No
448	566		4	No	No		4	No	No
422	200		5	No	No		5	No	No
481	730		6	No	No		6	No	Yes
312	1077		7	No	No		7	No	Yes
195	556		8	No	No		8	No	Yes
510	1295		9	No	No		9	No	No
452	733		10	No	No		10	No	No
396	315		11	No	No		11	No	No
382	315		12	No	Yes		12	No	No
212	284		13	No	Yes		13	No	Yes
911	539		14	No	No		14	No	No
465	775		15	No	No		15	Yes	No
156	581		16	Yes	Yes		16	Yes	No
342	316		17	No	No		17	No	Yes
365	1052		18	No			18	No
829	362
378	546		%	5.55556	23.5294		%	16.6667	35.2941
501	1031
419	393
456	368
430	742
420	569
321	479
337	573
	507
	1110
	1097
	359
	686
	379
	378
	652
	344

## Sheet: Figure 7B Sholl analysis
Figure 7B	GFP																												RCC-GFP
Sholl analysis
Neuron complexity
Mann-Whitney test with two-stage Benjamini, Krieger and Yekutieli FDR procedure
1	0	0	0	0	0	0	0	0	0	0	0	0	0	0	0	0	0	0	0	0	0	0	0	0	0	0	0		0	0	0	0	0	0	0	0	0	0	0	0	0	0	0	0	0	0	0	0	0
11	3	2	7	5	1	3	13	8	1	3	5	6	3	0	4	13	13	5	3	3	8	4	7	0	4	4	3		7	1	1	4	9	3	3	2	1	4	7	5	3	8	3	3	4	1	10	8	0
21	6	5	7	14	10	9	20	18	11	11	14	13	18	9	17	24	24	13	3	15	17	14	7	11	13	20	22		11	11	10	7	7	9	5	5	6	5	7	17	10	15	10	18	13	7	14	9	6
31	15	7	14	16	15	10	15	13	13	14	16	19	8	11	24	18	17	15	8	21	24	18	23	5	16	19	27		11	12	11	9	9	19	10	3	13	12	16	20	11	17	13	18	9	11	22	21	14
41	21	7	14	14	14	12	23	13	14	11	21	18	6	17	21	7	17	8	10	22	26	19	14	3	13	15	13		13	13	15	6	8	18	8	6	18	18	11	12	7	17	20	23	7	17	16	27	12
51	25	7	8	20	16	11	14	13	25	17	16	18	4	27	19	4	13	6	15	9	23	21	19	2	9	9	8		16	20	13	13	12	22	15	7	25	15	11	21	5	15	19	24	9	15	20	25	15
61	18	11	8	14	12	12	10	10	21	15	11	12	7	20	19	3	12	4	23	7	19	17	14	3	9	5	7		15	24	10	7	13	17	14	10	24	17	8	30	3	23	21	28	11	20	21	22	18
71	18	8	5	11	5	9	11	6	13	11	16	18	6	22	21	7	11	4	21	5	15	16	17	3	9	6	9		17	15	8	11	17	20	16	7	26	14	7	25	3	31	19	35	15	18	16	17	29
81	14	11	2	9	7	8	11	13	20	7	8	17	6	27	25	1	8	3	23	6	14	15	19	3	10	4	6		15	11	24	16	15	18	14	10	30	14	6	27	4	34	21	41	14	22	18	18	24
91	20	9	2	10	5	5	10	10	20	12	13	17	11	26	24	2	9	4	20	11	13	22	25	2	12	1	9		19	14	18	13	16	19	14	8	37	13	3	15	3	42	22	50	12	20	17	22	32
101	13	7	0	11	5	4	13	4	16	9	10	14	9	35	24	2	11	3	14	11	12	18	25	2	12	7	13		9	10	21	14	15	13	14	9	25	13	9	16	6	33	28	47	10	16	20	20	31
111	10	9	2	13	6	5	10	4	12	7	12	19	9	21	16	4	10	3	15	6	17	15	20	2	15	6	11		10	8	14	18	13	15	16	11	25	9	3	12	17	36	23	40	18	21	16	18	26
121	13	5	0	9	2	4	10	5	15	3	15	6	6	21	17	3	7	7	16	15	12	23	20	3	17	8	14		11	9	16	12	9	15	21	6	27	10	5	9	8	32	22	47	12	25	21	17	23
131	15	7	0	10	0	4	12	4	9	7	11	4	7	23	12	5	5	3	23	11	18	22	22	2	9	9	17		15	15	18	20	8	16	19	9	31	11	5	8	10	34	22	44	10	14	16	10	23
141	12	4	3	14	0	10	7	3	8	3	9	4	5	25	7	5	8	3	23	9	18	19	17	2	10	15	15		10	17	18	15	8	24	23	9	24	8	5	15	10	28	19	31	12	14	15	7	31
151	14	4	0	12	3	6	7	7	9	4	13	5	4	25	8	2	2	5	26	10	19	17	18	2	10	11	14		19	13	21	14	6	16	19	6	27	13	7	6	8	22	17	23	13	28	17	7	24
161	13	3	0	14	0	11	18	5	5	3	12	3	9	17	9	3	10	6	19	5	14	19	17	2	14	12	13		16	14	16	13	5	22	15	9	30	5	4	9	12	20	14	15	17	26	17	9	22
171	12	4	3	9	0	7	12	6	7	1	20	3	5	14	14	7	7	4	17	7	12	17	11	2	17	8	7		15	23	12	10	4	18	17	5	29	7	12	11	13	22	15	15	15	26	12	9	27
181	16	2	5	8	0	8	14	10	7	3	16	2	1	23	11	3	11	5	22	8	18	9	14	2	12	5	7		11	27	21	13	4	14	18	5	30	9	10	5	12	18	16	15	16	25	12	6	25
191	16	0	4	11	3	9	20	4	7	1	18	2	2	19	6	1	12	8	25	10	17	11	17	5	10	5	7		12	18	15	10	3	11	20	5	27	4	5	5	9	13	14	8	12	22	14	7	24
201	13	1	3	9	0	6	13	5	4	0	14	8	2	13	11	2	4	10	26	8	11	11	18	7	14	5	6		14	12	18	6	5	16	14	6	43	5	7	5	13	18	14	14	12	18	9	12	23
211	14	1	3	13	0	6	11	2	9	3	8	6	2	11	10	3	4	6	21	8	14	12	17	11	12	4	4		14	13	15	10	3	11	17	10	21	10	8	5	9	13	12	10	15	22	7	15	26
221	15	0	6	12	0	12	9	5	15	4	12	9	2	8	7	4	6	13	17	6	14	11	20	8	12	5	4		20	19	28	6	4	19	26	6	24	6	7	2	5	11	14	11	12	19	5	20	27
231	13	3	1	10	1	11	7	1	6	2	13	5	5	10	9	5	5	10	17	8	15	8	12	9	8	7	8		12	16	20	5	2	12	18	5	30	8	8	4	7	6	20	6	10	15	5	15	27
241	18	3	0	11	0	5	3	1	4	2	9	6	6	10	9	3	2	12	19	11	15	8	9	11	8	10	7		11	18	25	9	3	12	22	6	35	10	11	0	6	10	15	8	7	25	5	16	25
251	12	2	2	14	0	3	3	1	4	7	8	11	4	12	11	5	3	12	12	9	11	10	10	11	10	7	7		8	25	22	9	1	10	30	13	31	6	9	1	6	3	12	3	9	24	3	16	23
261	16	2	3	8	2	5	1	1	7	5	8	9	8	7	5	3	5	12	10	10	15	5	9	10	9	5	11		10	19	25	5	0	8	17	12	27	6	9	3	7	5	12	2	6	20	3	14	20
271	15	1	7	11	2	4	2	1	6	2	9	9	9	7	9	2	2	15	11	7	6	8	6	10	11	9	13		7	14	25	4	1	14	20	8	16	6	6	3	7	3	10	2	5	17	3	16	25
281	20	1	4	11	3	5	2	3	8	5	7	11	7	8	5	2	6	12	10	8	9	5	4	13	14	6	14		8	12	20	3	0	10	26	13	27	6	7	2	6	3	16	0	2	17	4	18	22
291	15	3	6	13	5	7	3	2	6	2	4	6	8	10	8	3	5	11	12	7	11	5	9	7	8	3	15		10	14	17	4	0	12	22	8	30	2	11	3	6	0	21	0	2	14	3	26	24
301	15	2	5	17	1	5	3	2	6	6	7	5	5	9	9	3	4	8	8	5	16	6	5	8	8	5	8		5	13	23	6	0	10	26	8	28	4	10	4	6	3	22	0	1	20	1	20	21
311	24	3	3	18	2	8	2	2	6	4	6	10	6	11	7	7	10	9	10	7	8	4	2	10	8	4	8		5	8	22	4	0	7	21	9	25	7	8	6	7	2	16	0	0	26	0	19	21
321	26	3	2	9	3	7	2	0	9	4	3	12	3	7	9	0	7	10	15	5	8	3	4	10	10	3	5		4	9	17	8	0	8	25	21	24	15	6	6	8	2	17	0	1	24	0	18	19
331	25	0	7	6	1	11	1	0	6	0	2	11	3	12	7	0	7	8	16	5	9	4	3	9	15	4	2		5	8	24	7	0	6	27	18	17	15	7	3	6	0	13	0	1	17	0	11	17
341	23	0	2	6	6	10	0	3	4	7	0	9	2	8	6	0	10	8	12	4	7	1	1	11	15	3	2		0	12	18	9	0	10	28	17	26	8	8	0	9	0	12	0	0	18	0	9	19
351	26	0	2	5	2	9	0	3	6	2	3	10	3	9	5	0	7	9	10	5	6	2	0	9	12	7	0		0	6	20	12	0	11	19	17	24	10	4	0	6	0	13	0	2	18	0	7	22
361	24	4	5	5	3	12	0	5	4	7	3	10	2	7	5	0	6	5	8	3	5	0	0	8	8	5	0		0	12	22	15	0	8	22	12	35	5	4	0	2	0	11	0	1	19	0	5	23
371	27	2	5	5	2	7	0	2	2	5	3	8	2	10	5	0	3	4	10	3	3	0	1	11	5	8	0		0	9	17	16	0	10	22	13	21	8	3	0	4	0	14	0	1	17	0	6	20
381	20	0	6	6	3	5	0	0	9	9	3	4	2	14	2	0	7	3	11	3	2	0	0	11	4	2	1		0	9	23	18	0	12	22	13	13	12	5	0	2	0	11	0	0	18	0	3	22
391	24	1	5	4	3	13	0	0	4	5	3	4	2	18	2	0	5	4	10	3	0	0	0	5	2	5	0		0	23	18	19	0	8	17	10	13	11	4	0	2	0	14	0	0	19	0	0	21
401	22	2	4	5	2	9	0	0	5	9	3	2	3	17	5	0	7	2	7	2	0	0	0	8	2	2	0		0	18	16	14	0	11	23	12	16	8	10	0	4	0	16	0	0	22	0	0	21
411	27	0	6	1	2	9	0	0	6	5	3	1	0	13	5	0	6	4	7	5	0	0	0	8	2	4	0		0	16	29	11	0	11	21	17	19	9	6	0	2	0	15	0	0	22	0	0	20
421	17	1	3	1	2	7	0	0	6	5	3	1	0	8	3	0	3	3	6	6	0	0	0	5	1	2	0		0	15	25	12	0	9	24	10	14	13	4	0	0	0	14	0	0	23	0	0	24
431	29	0	0	3	4	3	0	0	3	4	3	2	0	10	4	0	3	2	9	5	0	0	0	8	0	5	0		0	13	26	10	0	12	24	12	12	22	2	0	0	0	18	0	0	11	0	0	17
441	17	1	1	0	2	4	0	0	2	5	2	1	0	11	5	0	0	3	13	4	0	0	0	7	0	5	0		0	14	27	5	0	6	18	8	14	21	3	0	0	0	9	0	0	13	0	0	18
451	11	0	1	7	3	6	0	0	0	5	1	1	0	8	3	0	5	7	7	5	0	0	0	8	1	5	0		0	13	22	5	0	11	16	15	11	9	2	0	0	0	8	0	0	14	0	0	19
461	15	0	1	3	9	7	0	0	2	6	0	1	0	5	0	0	0	6	6	8	0	0	0	8	0	4	0		0	15	24	4	0	13	23	15	13	13	2	0	0	0	8	0	0	13	0	0	17
471	15	0	1	2	11	10	0	0	3	6	0	2	0	5	0	0	3	8	9	4	0	0	0	8	0	3	0		0	22	24	9	0	12	23	9	9	10	1	0	0	0	9	0	0	13	0	0	11
481	9	0	0	0	3	9	0	0	3	5	0	2	0	6	0	0	0	5	10	1	0	0	0	6	0	2	0		0	12	21	5	0	9	16	11	8	7	2	0	0	0	6	0	0	9	0	1	7
491	18	0	0	2	10	8	0	0	4	5	0	1	0	6	1	0	0	5	9	4	0	0	0	4	0	3	0		0	16	24	5	0	10	14	6	7	6	0	0	0	0	5	0	0	11	0	0	3
501	8	0	0	1	6	4	0	0	2	3	0	1	0	10	0	0	0	2	8	3	0	0	0	4	0	0	0		0	12	21	7	0	9	12	7	4	7	0	0	0	0	6	0	0	14	0	0	3
511	9	0	0	0	8	6	0	0	2	5	0	1	0	5	0	0	0	2	7	4	0	0	0	5	0	2	0		0	14	32	9	0	10	12	7	11	5	0	0	0	0	8	0	0	12	0	0	3
521	12	0	0	1	7	5	0	0	1	6	0	1	0	4	0	0	0	2	9	4	0	0	0	3	0	3	0		0	13	23	5	0	8	18	13	7	5	0	0	0	0	4	0	0	10	0	0	2
531	7	0	0	2	5	3	0	0	5	7	0	2	0	5	0	0	0	1	7	2	0	0	0	3	0	0	0		0	23	23	6	0	3	14	7	6	6	0	0	0	0	6	0	0	11	0	0	3
541	9	0	0	1	3	2	0	0	5	9	0	0	0	7	0	0	0	2	5	3	0	0	0	5	0	2	0		0	11	25	4	0	4	12	7	9	7	0	0	0	0	4	0	0	9	0	0	2
551	13	0	0	2	4	2	0	0	10	8	0	0	0	3	0	0	0	2	6	2	0	0	0	1	0	0	0		0	13	13	3	0	4	6	6	5	8	0	0	0	0	2	0	0	6	0	0	2
561	9	0	0	0	5	7	0	0	6	6	0	0	0	3	0	0	0	3	10	0	0	0	0	1	0	0	0		0	14	16	3	0	3	12	3	9	7	0	0	0	0	4	0	0	8	0	0	2
571	7	0	0	0	4	4	0	0	4	6	0	0	0	4	0	0	0	4	8	0	0	0	0	2	0	2	0		0	15	16	3	0	4	8	4	8	8	0	0	0	0	3	0	0	10	0	0	2
581	12	0	0	0	5	7	0	0	6	6	0	0	0	5	0	0	0	3	7	0	0	0	0	1	0	1	0		0	9	14	3	0	7	10	4	11	11	0	0	0	0	2	0	0	10	0	0	0
591	14	0	0	0	13	3	0	0	5	6	0	0	0	3	0	0	0	3	4	0	0	0	0	1	0	0	0		0	5	11	3	0	3	8	8	4	8	0	0	0	0	0	0	0	6	0	0	0
601	15	0	0	0	5	5	0	0	17	8	0	0	0	3	0	0	0	4	5	0	0	0	0	1	0	0	0		0	5	8	3	0	3	6	4	7	9	0	0	0	0	1	0	0	6	0	0	0
611	11	0	0	0	5	5	0	0	7	6	0	0	0	2	0	0	0	2	6	0	0	0	0	1	0	0	0		0	5	14	2	0	6	7	3	9	8	0	0	0	0	0	0	0	4	0	0	0
621	17	0	0	0	3	1	0	0	1	3	0	0	0	2	0	0	0	0	5	0	0	0	0	3	0	0	0		0	5	13	3	0	8	10	3	6	8	0	0	0	0	0	0	0	2	0	0	1
631	19	0	0	0	4	3	0	0	2	7	0	0	0	2	0	0	0	0	5	0	0	0	0	2	0	0	0		0	9	12	4	0	7	5	0	4	8	0	0	0	0	0	0	0	2	0	0	1
641	13	0	0	0	4	2	0	0	1	9	0	0	0	3	0	0	0	0	5	0	0	0	0	1	0	0	0		0	5	9	3	0	3	7	2	9	8	0	0	0	0	0	0	0	4	0	0	0
651	22	0	0	0	6	5	0	0	0	5	0	0	0	3	0	0	0	0	4	0	0	0	0	4	0	0	0		0	4	5	3	0	3	0	0	8	9	0	0	0	0	0	0	0	2	0	0	0
661	23	0	0	0	4	2	0	0	2	9	0	0	0	2	0	0	0	0	5	0	0	0	0	3	0	0	0		0	5	5	4	0	7	1	3	5	6	0	0	0	0	0	0	0	3	0	0	0
671	27	0	0	0	3	5	0	0	2	7	0	0	0	3	0	0	0	0	3	0	0	0	0	6	0	0	0		0	11	8	2	0	0	3	2	5	6	0	0	0	0	0	0	0	6	0	0	0
681	19	0	0	0	3	6	0	0	2	6	0	0	0	3	0	0	0	0	6	0	0	0	0	5	0	0	0		0	6	7	3	0	3	0	0	4	8	0	0	0	0	0	0	0	2	0	0	0
691	23	0	0	0	2	8	0	0	4	6	0	0	0	3	0	0	0	0	6	0	0	0	0	6	0	0	0		0	3	10	2	0	3	2	0	8	6	0	0	0	0	0	0	0	5	0	0	0
701	31	0	0	0	3	1	0	0	4	3	0	0	0	3	0	0	0	0	4	0	0	0	0	3	0	0	0		0	7	9	2	0	2	0	0	8	11	0	0	0	0	0	0	0	3	0	0	0
711	5	0	0	0	3	3	0	0	4	4	0	0	0	4	0	0	0	0	4	0	0	0	0	4	0	0	0		0	7	8	1	0	1	0	0	4	8	0	0	0	0	0	0	0	4	0	0	0
721	9	0	0	0	2	3	0	0	2	4	0	0	0	4	0	0	0	0	3	0	0	0	0	4	0	0	0		0	7	6	1	0	0	0	0	4	7	0	0	0	0	0	0	0	3	0	0	0
731	9	0	0	0	2	5	0	0	3	4	0	0	0	5	0	0	0	0	2	0	0	0	0	2	0	0	0		0	3	5	1	0	0	0	1	4	9	0	0	0	0	0	0	0	3	0	0	0
741	7	0	0	0	1	2	0	0	1	4	0	0	0	4	0	0	0	0	2	0	0	0	0	4	0	0	0		0	4	4	1	0	0	0	0	5	6	0	0	0	0	0	0	0	5	0	0	0
751	8	0	0	0	2	2	0	0	3	4	0	0	0	5	0	0	0	0	1	0	0	0	0	4	0	0	0		0	8	4	2	0	0	0	0	5	4	0	0	0	0	0	0	0	3	0	0	0
761	6	0	0	0	2	2	0	0	7	4	0	0	0	3	0	0	0	0	1	0	0	0	0	4	0	0	0		0	5	2	1	0	0	0	0	4	7	0	0	0	0	0	0	0	2	0	0	0
771	10	0	0	0	3	0	0	0	3	3	0	0	0	6	0	0	0	0	1	0	0	0	0	3	0	0	0		0	2	0	0	0	0	0	0	9	9	0	0	0	0	0	0	0	2	0	0	0
781	6	0	0	0	2	0	0	0	2	4	0	0	0	11	0	0	0	0	2	0	0	0	0	2	0	0	0		0	4	0	1	0	2	0	0	7	6	0	0	0	0	0	0	0	3	0	0	0
791	10	0	0	0	3	0	0	0	2	2	0	0	0	8	0	0	0	0	1	0	0	0	0	3	0	0	0		0	2	0	0	0	0	0	0	2	4	0	0	0	0	0	0	0	3	0	0	0
801	7	0	0	0	3	0	0	0	2	2	0	0	0	11	0	0	0	0	1	0	0	0	0	3	0	0	0		0	0	0	1	0	0	0	0	6	6	0	0	0	0	0	0	0	2	0	0	0
811	5	0	0	0	3	0	0	0	0	2	0	0	0	9	0	0	0	0	3	0	0	0	0	7	0	0	0		0	2	0	0	0	0	0	0	2	4	0	0	0	0	0	0	0	1	0	0	0
821	2	0	0	0	4	0	0	0	0	0	0	0	0	6	0	0	0	0	0	0	0	0	0	3	0	0	0		0	3	0	0	0	0	0	0	2	2	0	0	0	0	0	0	0	0	0	0	0
831	10	0	0	0	3	1	0	0	1	0	0	0	0	9	0	0	0	0	1	0	0	0	0	2	0	0	0		0	0	0	0	0	0	0	0	0	3	0	0	0	0	0	0	0	0	0	0	0
841	8	0	0	0	6	0	0	0	0	1	0	0	0	6	0	0	0	0	1	0	0	0	0	1	0	0	0		0	0	0	0	0	0	0	0	4	4	0	0	0	0	0	0	0	0	0	0	0
851	7	0	0	0	4	0	0	0	0	0	0	0	0	5	0	0	0	0	3	0	0	0	0	1	0	0	0		0	0	0	0	0	0	0	0	0	3	0	0	0	0	0	0	0	0	0	0	0
861	7	0	0	0	5	3	0	0	0	0	0	0	0	6	0	0	0	0	0	0	0	0	0	1	0	0	0		0	0	0	0	0	0	0	0	0	2	0	0	0	0	0	0	0	0	0	0	0
871	5	0	0	0	4	2	0	0	0	0	0	0	0	7	0	0	0	0	0	0	0	0	0	1	0	0	0		0	0	0	0	0	0	0	0	2	2	0	0	0	0	0	0	0	0	0	0	0
881	2	0	0	0	6	2	0	0	0	1	0	0	0	9	0	0	0	0	0	0	0	0	0	1	0	0	0		0	0	0	0	0	0	0	0	0	2	0	0	0	0	0	0	0	0	0	0	0
891	0	0	0	0	4	0	0	0	0	2	0	0	0	5	0	0	0	0	0	0	0	0	0	0	0	0	0		0	0	0	0	0	0	0	0	0	0	0	0	0	0	0	0	0	0	0	0	0
901	0	0	0	0	6	0	0	0	0	0	0	0	0	7	0	0	0	0	0	0	0	0	0	1	0	0	0		0	0	0	0	0	0	0	0	0	0	0	0	0	0	0	0	0	0	0	0	0
911	0	0	0	0	6	0	0	0	0	0	0	0	0	6	0	0	0	0	1	0	0	0	0	1	0	0	0		0	0	0	0	0	0	0	0	0	0	0	0	0	0	0	0	0	0	0	0	0
921	0	0	0	0	6	0	0	0	0	0	0	0	0	6	0	0	0	0	0	0	0	0	0	1	0	0	0		0	0	0	0	0	0	0	0	0	0	0	0	0	0	0	0	0	0	0	0	0
931	0	0	0	0	6	0	0	0	0	0	0	0	0	1	0	0	0	0	1	0	0	0	0	1	0	0	0		0	0	0	0	0	0	0	0	0	2	0	0	0	0	0	0	0	0	0	0	0
941	0	0	0	0	7	0	0	0	0	0	0	0	0	1	0	0	0	0	2	0	0	0	0	0	0	0	0		0	0	0	0	0	0	0	0	0	2	0	0	0	0	0	0	0	0	0	0	0
951	0	0	0	0	8	0	0	0	0	0	0	0	0	3	0	0	0	0	0	0	0	0	0	0	0	0	0		0	0	0	0	0	0	0	0	0	3	0	0	0	0	0	0	0	0	0	0	0
961	0	0	0	0	12	0	0	0	0	0	0	0	0	5	0	0	0	0	0	0	0	0	0	0	0	0	0		0	0	0	0	0	0	0	0	0	0	0	0	0	0	0	0	0	0	0	0	0
971	0	0	0	0	9	0	0	0	0	0	0	0	0	1	0	0	0	0	0	0	0	0	0	0	0	0	0		0	0	0	0	0	0	0	0	0	0	0	0	0	0	0	0	0	0	0	0	0
981	0	0	0	0	5	0	0	0	0	2	0	0	0	4	0	0	0	0	0	0	0	0	0	0	0	0	0		0	0	0	0	0	0	0	0	0	0	0	0	0	0	0	0	0	0	0	0	0
991	0	0	0	0	2	0	0	0	0	0	0	0	0	4	0	0	0	0	0	0	0	0	0	0	0	0	0		0	0	0	0	0	0	0	0	0	0	0	0	0	0	0	0	0	0	0	0	0
[truncated: 15 more columns]

## Sheet: Figure S1B,G,H,I
Figure S1B				Figure S1G				Figure S1H			Figure S1I
Puromycilation				Puromycilation				GFP intensity			Puromycilation
Normalized to control				Normalized to control				Normalized to control			Normalized to control
One-way ANOVA with Dunnett's multiple comparison test				One-way ANOVA with Dunnett's multiple comparison test				Mann-Whitney test			Mann-Whitney test
Puromycin	Anisomycin +puromycin	No puromycin		pSuper	RTN4/DP1 KD	KD + rescue RTN4+DP1		RTN4-SBP only	RTN4-SBP + KifC1-Strep		RTN4-SBP only	RTN4-SBP + KifC1-Strep
52.41	43.265	39.2261		111.28	52.9471	199.253		339.322	2.70027		103.618	75.0479
90.2683	36.1631	52.1304		91.6472	60.8274	36.2025		64.8108	5.65336		120.756	115.924
137.514	12.5106	42.1737		66.2136	45.0595	74.7276		40.5191	2.83279		96.2347	77.9641
74.3089	21.686	15.4851		64.9011	82.5449	64.9295		3.38245	1.59324		102.7	64.2541
98.7311	49.9435	3.2217		60.8823	71.5841	114.332		163.205	3.91464		94.7759	73.1373
134.059	10.2596	25.0775		78.5315	30.8406	106.364		66.0606	2.31416		90.3377	68.8636
222.443	15.5734	27.9383		100.331	57.9125	105.543		37.6427	2.24284		94.5047	116.893
48.8144	6.94014	23.9896		204.826	52.1378	53.4206		72.4469	1.56801		98.3661	48.6725
73.9669	20.5143	19.8712		121.388	45.6735	77.7498		39.5965	1.57786		98.7068	113.259
67.4845	46.664	12.2318		107.635	42.7992	89.4103		173.014	1.42997		94.9794	126.104
141.789	14.5941	28.3359		198.601	15.2239	86.455		186.755	1.19993		96.327	97.2088
202.443	56.2571	37.236		136.039	39.0605	53.3646		12.7282	1.36254		108.694	115.594
102.428	16.3953	47.961		112.225	67.8484	76.8309		365.216	0.404541		118.453	105.718
44.5407	44.8435	19.1298		47.0991		40.9727		168.64	0.75498		82.7783	121.851
90.8129	40.2894	33.869		50.3865		157.786		25.0793	0.327308		86.432	112.995
97.6562	39.8258	13.2662		85.2423		141.925		256.577	0.21868		80.7327	101.559
98.5707	46.8974			62.7733		189.035		50.6722	0.714067		116.632	74.7707
54.8738	43.7196			63.0727				25.4571	0.54014		114.973	82.2508
88.6301				107.46				71.6744	2.98797			125.248
78.2557				108.024				48.2388	0.510534			199.607
				88.155				34.3541	1.38905			187.538
				139.343				28.4112	1.14368			202.012
				118.999				26.1974	7.19547			91.9248
				74.9466				60.2971	11.0253			115.455
								76.8331	9.06129			93.4717
								70.3549	1.18127			125.411
								57.8494	3.89982
								285.954	4.03161
								20.898	2.74761
								58.8603
								200.207
								42.0374
								26.7736
								155.464
								144.471

## Sheet: Figure S3B
Figure S3B
split APEX
Normalized to control
One-way ANOVA with Dunnett's multiple comparison test
AP-Sec61	AP-RTN4	AP-Sec61 no H2O2
109.782	1.03078	3.18389
90.5495	3.08865	2.90635
82.0765	0.18698	3.88746
6.80714	2.57193
117.913	1.74344
153.313	4.6469
10.3411	9.8067
193.936	1.33568
98.7973	2.82156
136.484	1.96642
	1.86038

[truncated: 2 more sheets: Figure S4H-Iblots, Supplementary Table 1. Exp info]
